# Supplementary material for: A comprehensive examination of Nanopore native RNA sequencing for characterization of complex transcriptomes
Source: Nat Commun. 2019 Jul 31;10:3359. doi: 10.1038/s41467-019-11272-z (PMC6668388; doi:10.1038/s41467-019-11272-z)
Supplement: Supplementary file 4 — Source Data [file 41467_2019_11272_MOESM4_ESM.zip]

Archive with 82 entries (79 files):
- source_data_soneson/
- source_data_soneson/Figure4C.txt
- __MACOSX/
- __MACOSX/source_data_soneson/
- __MACOSX/source_data_soneson/._Figure4C.txt
- source_data_soneson/SupplementaryFigure23B.txt
- __MACOSX/source_data_soneson/._SupplementaryFigure23B.txt
- source_data_soneson/Figure4B.txt
- __MACOSX/source_data_soneson/._Figure4B.txt
- source_data_soneson/SupplementaryFigure23A.txt
- __MACOSX/source_data_soneson/._SupplementaryFigure23A.txt
- source_data_soneson/Figure4A.txt
- __MACOSX/source_data_soneson/._Figure4A.txt
- source_data_soneson/SupplementaryFigure19A.txt
- __MACOSX/source_data_soneson/._SupplementaryFigure19A.txt
- source_data_soneson/SupplementaryFigure14B.txt
- __MACOSX/source_data_soneson/._SupplementaryFigure14B.txt
- source_data_soneson/SupplementaryFigure18A.txt
- __MACOSX/source_data_soneson/._SupplementaryFigure18A.txt
- source_data_soneson/Figure5A.txt
- __MACOSX/source_data_soneson/._Figure5A.txt
- source_data_soneson/SupplementaryFigure15.txt
- __MACOSX/source_data_soneson/._SupplementaryFigure15.txt
- source_data_soneson/SupplementaryFigure22A.txt
- __MACOSX/source_data_soneson/._SupplementaryFigure22A.txt
- source_data_soneson/SupplementaryFigure14A.txt
- __MACOSX/source_data_soneson/._SupplementaryFigure14A.txt
- source_data_soneson/SupplementaryFigure18B.txt
- __MACOSX/source_data_soneson/._SupplementaryFigure18B.txt
- source_data_soneson/Figure5B.txt
- __MACOSX/source_data_soneson/._Figure5B.txt
- source_data_soneson/SupplementaryFigure1A.txt
- __MACOSX/source_data_soneson/._SupplementaryFigure1A.txt
- source_data_soneson/SupplementaryFigure22B.txt
- __MACOSX/source_data_soneson/._SupplementaryFigure22B.txt
- source_data_soneson/SupplementaryFigure4B2.txt
- __MACOSX/source_data_soneson/._SupplementaryFigure4B2.txt
- source_data_soneson/Figure2A.txt
- __MACOSX/source_data_soneson/._Figure2A.txt
- source_data_soneson/SupplementaryFigure4B1.txt
- __MACOSX/source_data_soneson/._SupplementaryFigure4B1.txt
- source_data_soneson/Figure2C.txt
- __MACOSX/source_data_soneson/._Figure2C.txt
- source_data_soneson/SupplementaryFigure19B2.txt
- __MACOSX/source_data_soneson/._SupplementaryFigure19B2.txt
- source_data_soneson/SupplementaryFigure24B.txt
- __MACOSX/source_data_soneson/._SupplementaryFigure24B.txt
- source_data_soneson/SupplementaryFigure7A.txt
- __MACOSX/source_data_soneson/._SupplementaryFigure7A.txt
- source_data_soneson/SupplementaryFigure19B1.txt
- __MACOSX/source_data_soneson/._SupplementaryFigure19B1.txt
- source_data_soneson/SupplementaryFigure7B.txt
- __MACOSX/source_data_soneson/._SupplementaryFigure7B.txt
- source_data_soneson/SupplementaryFigure4C.txt
- __MACOSX/source_data_soneson/._SupplementaryFigure4C.txt
- source_data_soneson/Figure2B2.txt
- __MACOSX/source_data_soneson/._Figure2B2.txt
- source_data_soneson/Figure2B1.txt
- __MACOSX/source_data_soneson/._Figure2B1.txt
- source_data_soneson/SupplementaryFigure4A.txt
- __MACOSX/source_data_soneson/._SupplementaryFigure4A.txt
- source_data_soneson/SupplementaryFigure17A.txt
- __MACOSX/source_data_soneson/._SupplementaryFigure17A.txt
- source_data_soneson/Figure6B.txt
- __MACOSX/source_data_soneson/._Figure6B.txt
- source_data_soneson/SupplementaryFigure21B.txt
- __MACOSX/source_data_soneson/._SupplementaryFigure21B.txt
- source_data_soneson/SupplementaryFigure17B.txt
- __MACOSX/source_data_soneson/._SupplementaryFigure17B.txt
- source_data_soneson/Figure6A.txt
- __MACOSX/source_data_soneson/._Figure6A.txt
- source_data_soneson/SupplementaryFigure25.txt
- __MACOSX/source_data_soneson/._SupplementaryFigure25.txt
- source_data_soneson/SupplementaryFigure21A.txt
- __MACOSX/source_data_soneson/._SupplementaryFigure21A.txt
- source_data_soneson/SupplementaryFigure20A.txt
- __MACOSX/source_data_soneson/._SupplementaryFigure20A.txt
- source_data_soneson/SupplementaryFigure20B.txt
- __MACOSX/source_data_soneson/._SupplementaryFigure20B.txt
- source_data_soneson/Figure4DE.txt
- __MACOSX/source_data_soneson/._Figure4DE.txt
- __MACOSX/._source_data_soneson
