# Supplementary material for: A comprehensive examination of Nanopore native RNA sequencing for characterization of complex transcriptomes
Source: Nat Commun. 2019 Jul 31;10:3359. doi: 10.1038/s41467-019-11272-z (PMC6668388; doi:10.1038/s41467-019-11272-z)
Supplement: Supplementary file 4 — Source Data [file 41467_2019_11272_MOESM4_ESM.zip › source_data_soneson/Figure4C.txt]

dataset	lengthbin	condition	dType	method	n	detRate
Illumina	[ 0, 400)	wt	count	salmon	24724	0.284784015531467
Illumina	[ 400, 800)	wt	count	salmon	84843	0.543344766215245
Illumina	[ 800, 1200)	wt	count	salmon	30496	0.573485047219307
Illumina	[ 1200, 1600)	wt	count	salmon	14708	0.572681533859124
Illumina	[ 1600, 2000)	wt	count	salmon	13765	0.631819832909553
Illumina	[ 2000, 2400)	wt	count	salmon	11309	0.669643646653108
Illumina	[ 2400, 2800)	wt	count	salmon	8410	0.702615933412604
Illumina	[ 2800, 3200)	wt	count	salmon	6283	0.738500716218367
Illumina	[ 3200, 3600)	wt	count	salmon	4942	0.738365034399029
Illumina	[ 3600,205013]	wt	count	salmon	19780	0.79747219413549
ONT-DCS108-HAP	[ 0, 400)	wt	count	salmonminimap2_p0.99	24724	0.0803672544895648
ONT-DCS108-HAP	[ 400, 800)	wt	count	salmonminimap2_p0.99	84843	0.165871079523355
ONT-DCS108-HAP	[ 800, 1200)	wt	count	salmonminimap2_p0.99	30496	0.133853620146905
ONT-DCS108-HAP	[ 1200, 1600)	wt	count	salmonminimap2_p0.99	14708	0.207642099537667
ONT-DCS108-HAP	[ 1600, 2000)	wt	count	salmonminimap2_p0.99	13765	0.239593171086088
ONT-DCS108-HAP	[ 2000, 2400)	wt	count	salmonminimap2_p0.99	11309	0.266513396409939
ONT-DCS108-HAP	[ 2400, 2800)	wt	count	salmonminimap2_p0.99	8410	0.297384066587396
ONT-DCS108-HAP	[ 2800, 3200)	wt	count	salmonminimap2_p0.99	6283	0.316250198949546
ONT-DCS108-HAP	[ 3200, 3600)	wt	count	salmonminimap2_p0.99	4942	0.335289356535815
ONT-DCS108-HAP	[ 3600,205013]	wt	count	salmonminimap2_p0.99	19780	0.430687563195147
ONT-NSK007-HAP	[ 0, 400)	wt	count	salmonminimap2_p0.99	24724	0.0411341206924446
ONT-NSK007-HAP	[ 400, 800)	wt	count	salmonminimap2_p0.99	84843	0.0952465141496647
ONT-NSK007-HAP	[ 800, 1200)	wt	count	salmonminimap2_p0.99	30496	0.108997901364113
ONT-NSK007-HAP	[ 1200, 1600)	wt	count	salmonminimap2_p0.99	14708	0.175890671743269
ONT-NSK007-HAP	[ 1600, 2000)	wt	count	salmonminimap2_p0.99	13765	0.205811841627316
ONT-NSK007-HAP	[ 2000, 2400)	wt	count	salmonminimap2_p0.99	11309	0.211955080024759
ONT-NSK007-HAP	[ 2400, 2800)	wt	count	salmonminimap2_p0.99	8410	0.233888228299643
ONT-NSK007-HAP	[ 2800, 3200)	wt	count	salmonminimap2_p0.99	6283	0.250198949546395
ONT-NSK007-HAP	[ 3200, 3600)	wt	count	salmonminimap2_p0.99	4942	0.254552812626467
ONT-NSK007-HAP	[ 3600,205013]	wt	count	salmonminimap2_p0.99	19780	0.330788675429727
ONT-RNA001-HAP	[ 0, 400)	wt	count	salmonminimap2_p0.99	24724	0.0773742112926711
ONT-RNA001-HAP	[ 400, 800)	wt	count	salmonminimap2_p0.99	84843	0.142922810367384
ONT-RNA001-HAP	[ 800, 1200)	wt	count	salmonminimap2_p0.99	30496	0.148675236096537
ONT-RNA001-HAP	[ 1200, 1600)	wt	count	salmonminimap2_p0.99	14708	0.234430242045146
ONT-RNA001-HAP	[ 1600, 2000)	wt	count	salmonminimap2_p0.99	13765	0.273592444605884
ONT-RNA001-HAP	[ 2000, 2400)	wt	count	salmonminimap2_p0.99	11309	0.300645503581218
ONT-RNA001-HAP	[ 2400, 2800)	wt	count	salmonminimap2_p0.99	8410	0.331034482758621
ONT-RNA001-HAP	[ 2800, 3200)	wt	count	salmonminimap2_p0.99	6283	0.350310361292376
ONT-RNA001-HAP	[ 3200, 3600)	wt	count	salmonminimap2_p0.99	4942	0.369081343585593
ONT-RNA001-HAP	[ 3600,205013]	wt	count	salmonminimap2_p0.99	19780	0.431951466127401
ONT-RNA001-HEK	[ 0, 400)	wt	count	salmonminimap2_p0.99	24724	0.0686782074098042
ONT-RNA001-HEK	[ 400, 800)	wt	count	salmonminimap2_p0.99	84843	0.133741145409757
ONT-RNA001-HEK	[ 800, 1200)	wt	count	salmonminimap2_p0.99	30496	0.141657922350472
ONT-RNA001-HEK	[ 1200, 1600)	wt	count	salmonminimap2_p0.99	14708	0.226475387544194
ONT-RNA001-HEK	[ 1600, 2000)	wt	count	salmonminimap2_p0.99	13765	0.275045405012713
ONT-RNA001-HEK	[ 2000, 2400)	wt	count	salmonminimap2_p0.99	11309	0.290034485807764
ONT-RNA001-HEK	[ 2400, 2800)	wt	count	salmonminimap2_p0.99	8410	0.317122473246136
ONT-RNA001-HEK	[ 2800, 3200)	wt	count	salmonminimap2_p0.99	6283	0.33534935540347
ONT-RNA001-HEK	[ 3200, 3600)	wt	count	salmonminimap2_p0.99	4942	0.349453662484824
ONT-RNA001-HEK	[ 3600,205013]	wt	count	salmonminimap2_p0.99	19780	0.416734074823054
