# Supplementary material for: A comprehensive examination of Nanopore native RNA sequencing for characterization of complex transcriptomes
Source: Nat Commun. 2019 Jul 31;10:3359. doi: 10.1038/s41467-019-11272-z (PMC6668388; doi:10.1038/s41467-019-11272-z)
Supplement: Supplementary file 4 — Source Data [file 41467_2019_11272_MOESM4_ESM.zip › source_data_soneson/SupplementaryFigure23B.txt]

dataset	class_code	nbr_exons	n
Illumina	=	>2	79283
Illumina	=	1	10676
Illumina	=	2	16463
Illumina	c	>2	1762
Illumina	c	1	413
Illumina	c	2	293
Illumina	e	1	1200
Illumina	i	>2	184
Illumina	i	1	32948
Illumina	i	2	841
Illumina	j	>2	10022
Illumina	j	2	1054
Illumina	k	>2	611
Illumina	k	2	199
Illumina	m	>2	620
Illumina	m	1	105
Illumina	m	2	87
Illumina	n	>2	1991
Illumina	n	1	146
Illumina	n	2	202
Illumina	o	>2	173
Illumina	o	1	340
Illumina	o	2	609
Illumina	p	1	4762
Illumina	s	>2	19
Illumina	s	2	84
Illumina	u	>2	620
Illumina	u	1	37553
Illumina	u	2	1269
Illumina	x	>2	631
Illumina	x	1	11068
Illumina	x	2	1236
Illumina	y	>2	56
Illumina	y	2	84
ONT-NSK007-HAP	=	>2	384
ONT-NSK007-HAP	=	1	129
ONT-NSK007-HAP	=	2	354
ONT-NSK007-HAP	c	>2	297
ONT-NSK007-HAP	c	1	648
ONT-NSK007-HAP	c	2	320
ONT-NSK007-HAP	e	1	128
ONT-NSK007-HAP	i	1	210
ONT-NSK007-HAP	j	>2	180
ONT-NSK007-HAP	j	2	122
ONT-NSK007-HAP	k	>2	14
ONT-NSK007-HAP	k	1	47
ONT-NSK007-HAP	k	2	12
ONT-NSK007-HAP	m	>2	5
ONT-NSK007-HAP	m	1	22
ONT-NSK007-HAP	m	2	4
ONT-NSK007-HAP	n	>2	22
ONT-NSK007-HAP	n	1	96
ONT-NSK007-HAP	n	2	19
ONT-NSK007-HAP	o	1	132
ONT-NSK007-HAP	o	2	2
ONT-NSK007-HAP	p	1	6
ONT-NSK007-HAP	s	2	7
ONT-NSK007-HAP	u	1	60
ONT-NSK007-HAP	x	1	715
ONT-NSK007-HAP	x	2	3
ONT-NSK007-HAP_ILMNjunc	=	>2	681
ONT-NSK007-HAP_ILMNjunc	=	1	128
ONT-NSK007-HAP_ILMNjunc	=	2	377
ONT-NSK007-HAP_ILMNjunc	c	>2	432
ONT-NSK007-HAP_ILMNjunc	c	1	599
ONT-NSK007-HAP_ILMNjunc	c	2	332
ONT-NSK007-HAP_ILMNjunc	e	1	115
ONT-NSK007-HAP_ILMNjunc	i	>2	1
ONT-NSK007-HAP_ILMNjunc	i	1	198
ONT-NSK007-HAP_ILMNjunc	i	2	2
ONT-NSK007-HAP_ILMNjunc	j	>2	591
ONT-NSK007-HAP_ILMNjunc	j	2	178
ONT-NSK007-HAP_ILMNjunc	k	>2	25
ONT-NSK007-HAP_ILMNjunc	k	1	42
ONT-NSK007-HAP_ILMNjunc	k	2	12
ONT-NSK007-HAP_ILMNjunc	m	>2	9
ONT-NSK007-HAP_ILMNjunc	m	1	22
ONT-NSK007-HAP_ILMNjunc	m	2	3
ONT-NSK007-HAP_ILMNjunc	n	>2	46
ONT-NSK007-HAP_ILMNjunc	n	1	89
ONT-NSK007-HAP_ILMNjunc	n	2	25
ONT-NSK007-HAP_ILMNjunc	o	>2	4
ONT-NSK007-HAP_ILMNjunc	o	1	121
ONT-NSK007-HAP_ILMNjunc	o	2	19
ONT-NSK007-HAP_ILMNjunc	p	1	5
ONT-NSK007-HAP_ILMNjunc	s	2	8
ONT-NSK007-HAP_ILMNjunc	u	>2	9
ONT-NSK007-HAP_ILMNjunc	u	1	53
ONT-NSK007-HAP_ILMNjunc	u	2	14
ONT-NSK007-HAP_ILMNjunc	x	>2	7
ONT-NSK007-HAP_ILMNjunc	x	1	654
ONT-NSK007-HAP_ILMNjunc	x	2	13
ONT-NSK007-HAP_ILMNjunc	y	>2	1
ONT-NSK007-HAP_ILMNjunc	y	2	1
ONT-DCS108-HAP	=	>2	720
ONT-DCS108-HAP	=	1	59
ONT-DCS108-HAP	=	2	628
ONT-DCS108-HAP	c	>2	619
ONT-DCS108-HAP	c	1	363
ONT-DCS108-HAP	c	2	539
ONT-DCS108-HAP	e	1	281
ONT-DCS108-HAP	i	1	588
ONT-DCS108-HAP	j	>2	501
ONT-DCS108-HAP	j	2	269
ONT-DCS108-HAP	k	>2	29
ONT-DCS108-HAP	k	1	65
ONT-DCS108-HAP	k	2	22
ONT-DCS108-HAP	m	>2	22
ONT-DCS108-HAP	m	1	45
ONT-DCS108-HAP	m	2	12
ONT-DCS108-HAP	n	>2	51
ONT-DCS108-HAP	n	1	116
ONT-DCS108-HAP	n	2	36
ONT-DCS108-HAP	o	>2	3
ONT-DCS108-HAP	o	1	232
ONT-DCS108-HAP	o	2	17
ONT-DCS108-HAP	p	1	11
ONT-DCS108-HAP	s	>2	1
ONT-DCS108-HAP	s	2	20
ONT-DCS108-HAP	u	1	115
ONT-DCS108-HAP	x	1	1932
ONT-DCS108-HAP	x	2	7
ONT-DCS108-HAP_ILMNjunc	=	>2	1250
ONT-DCS108-HAP_ILMNjunc	=	1	52
ONT-DCS108-HAP_ILMNjunc	=	2	643
ONT-DCS108-HAP_ILMNjunc	c	>2	914
ONT-DCS108-HAP_ILMNjunc	c	1	333
ONT-DCS108-HAP_ILMNjunc	c	2	562
ONT-DCS108-HAP_ILMNjunc	e	1	237
ONT-DCS108-HAP_ILMNjunc	i	>2	2
ONT-DCS108-HAP_ILMNjunc	i	1	549
ONT-DCS108-HAP_ILMNjunc	i	2	5
ONT-DCS108-HAP_ILMNjunc	j	>2	1482
ONT-DCS108-HAP_ILMNjunc	j	2	371
ONT-DCS108-HAP_ILMNjunc	k	>2	77
ONT-DCS108-HAP_ILMNjunc	k	1	64
ONT-DCS108-HAP_ILMNjunc	k	2	31
ONT-DCS108-HAP_ILMNjunc	m	>2	38
ONT-DCS108-HAP_ILMNjunc	m	1	41
ONT-DCS108-HAP_ILMNjunc	m	2	12
ONT-DCS108-HAP_ILMNjunc	n	>2	116
ONT-DCS108-HAP_ILMNjunc	n	1	108
ONT-DCS108-HAP_ILMNjunc	n	2	58
ONT-DCS108-HAP_ILMNjunc	o	>2	5
ONT-DCS108-HAP_ILMNjunc	o	1	219
ONT-DCS108-HAP_ILMNjunc	o	2	39
ONT-DCS108-HAP_ILMNjunc	p	1	8
ONT-DCS108-HAP_ILMNjunc	s	>2	4
ONT-DCS108-HAP_ILMNjunc	s	2	16
ONT-DCS108-HAP_ILMNjunc	u	>2	8
ONT-DCS108-HAP_ILMNjunc	u	1	108
ONT-DCS108-HAP_ILMNjunc	u	2	10
ONT-DCS108-HAP_ILMNjunc	x	>2	9
ONT-DCS108-HAP_ILMNjunc	x	1	1832
ONT-DCS108-HAP_ILMNjunc	x	2	28
ONT-DCS108-HAP_ILMNjunc	y	2	1
ONT-RNA001-HAP	=	>2	885
ONT-RNA001-HAP	=	1	473
ONT-RNA001-HAP	=	2	896
ONT-RNA001-HAP	c	>2	301
ONT-RNA001-HAP	c	1	1351
ONT-RNA001-HAP	c	2	402
ONT-RNA001-HAP	e	1	417
ONT-RNA001-HAP	i	1	133
ONT-RNA001-HAP	i	2	1
ONT-RNA001-HAP	j	>2	739
ONT-RNA001-HAP	j	2	352
ONT-RNA001-HAP	k	>2	52
ONT-RNA001-HAP	k	1	239
ONT-RNA001-HAP	k	2	41
ONT-RNA001-HAP	m	>2	54
ONT-RNA001-HAP	m	1	132
ONT-RNA001-HAP	m	2	36
ONT-RNA001-HAP	n	>2	79
ONT-RNA001-HAP	n	1	341
ONT-RNA001-HAP	n	2	64
ONT-RNA001-HAP	o	>2	1
ONT-RNA001-HAP	o	1	177
ONT-RNA001-HAP	o	2	4
ONT-RNA001-HAP	p	1	12
ONT-RNA001-HAP	s	>2	2
ONT-RNA001-HAP	s	2	16
ONT-RNA001-HAP	u	1	113
ONT-RNA001-HAP	x	1	226
ONT-RNA001-HAP	x	2	4
ONT-RNA001-HAP_ILMNjunc	=	>2	1638
ONT-RNA001-HAP_ILMNjunc	=	1	448
ONT-RNA001-HAP_ILMNjunc	=	2	965
ONT-RNA001-HAP_ILMNjunc	c	>2	450
ONT-RNA001-HAP_ILMNjunc	c	1	1241
ONT-RNA001-HAP_ILMNjunc	c	2	381
ONT-RNA001-HAP_ILMNjunc	e	1	366
ONT-RNA001-HAP_ILMNjunc	i	>2	3
ONT-RNA001-HAP_ILMNjunc	i	1	107
ONT-RNA001-HAP_ILMNjunc	i	2	11
ONT-RNA001-HAP_ILMNjunc	j	>2	2026
ONT-RNA001-HAP_ILMNjunc	j	2	543
ONT-RNA001-HAP_ILMNjunc	k	>2	109
ONT-RNA001-HAP_ILMNjunc	k	1	219
ONT-RNA001-HAP_ILMNjunc	k	2	59
ONT-RNA001-HAP_ILMNjunc	m	>2	80
ONT-RNA001-HAP_ILMNjunc	m	1	117
ONT-RNA001-HAP_ILMNjunc	m	2	33
ONT-RNA001-HAP_ILMNjunc	n	>2	200
ONT-RNA001-HAP_ILMNjunc	n	1	298
ONT-RNA001-HAP_ILMNjunc	n	2	78
ONT-RNA001-HAP_ILMNjunc	o	>2	5
ONT-RNA001-HAP_ILMNjunc	o	1	168
ONT-RNA001-HAP_ILMNjunc	o	2	28
ONT-RNA001-HAP_ILMNjunc	p	1	12
ONT-RNA001-HAP_ILMNjunc	s	>2	2
ONT-RNA001-HAP_ILMNjunc	s	2	15
ONT-RNA001-HAP_ILMNjunc	u	>2	12
ONT-RNA001-HAP_ILMNjunc	u	1	98
ONT-RNA001-HAP_ILMNjunc	u	2	25
ONT-RNA001-HAP_ILMNjunc	x	>2	29
ONT-RNA001-HAP_ILMNjunc	x	1	187
ONT-RNA001-HAP_ILMNjunc	x	2	34
ONT-RNA001-HAP_ILMNjunc	y	2	4
ONT-RNA001-HEK	=	>2	770
ONT-RNA001-HEK	=	1	413
ONT-RNA001-HEK	=	2	753
ONT-RNA001-HEK	c	>2	245
ONT-RNA001-HEK	c	1	1400
ONT-RNA001-HEK	c	2	316
ONT-RNA001-HEK	e	1	314
ONT-RNA001-HEK	i	1	126
ONT-RNA001-HEK	j	>2	468
ONT-RNA001-HEK	j	2	256
ONT-RNA001-HEK	k	>2	39
ONT-RNA001-HEK	k	1	188
ONT-RNA001-HEK	k	2	28
ONT-RNA001-HEK	m	>2	36
ONT-RNA001-HEK	m	1	106
ONT-RNA001-HEK	m	2	34
ONT-RNA001-HEK	n	>2	70
ONT-RNA001-HEK	n	1	283
ONT-RNA001-HEK	n	2	52
ONT-RNA001-HEK	o	1	200
ONT-RNA001-HEK	o	2	4
ONT-RNA001-HEK	p	1	31
ONT-RNA001-HEK	s	>2	1
ONT-RNA001-HEK	s	2	6
ONT-RNA001-HEK	u	1	76
ONT-RNA001-HEK	x	1	184
ONT-RNA001-HEK	x	2	7
