# Supplementary material for: A comprehensive examination of Nanopore native RNA sequencing for characterization of complex transcriptomes
Source: Nat Commun. 2019 Jul 31;10:3359. doi: 10.1038/s41467-019-11272-z (PMC6668388; doi:10.1038/s41467-019-11272-z)
Supplement: Supplementary file 4 — Source Data [file 41467_2019_11272_MOESM4_ESM.zip › source_data_soneson/Figure4B.txt]

dataset	method	fType	totFeatures
Illumina	Number of detected genes, salmon31	totFeatures	33144
ONT-DCS108-HAP	Number of detected genes, fCminimap2primary	totFeatures	18144
ONT-DCS108-HAP	Number of detected genes, salmon31	totFeatures	20491
ONT-DCS108-HAP	Number of detected genes, salmonminimap2_p0.99	totFeatures	19420
ONT-DCS108-HAP	Number of detected genes, wubminimap2	totFeatures	16211
ONT-NSK007-HAP	Number of detected genes, fCminimap2primary	totFeatures	14997
ONT-NSK007-HAP	Number of detected genes, salmon31	totFeatures	17720
ONT-NSK007-HAP	Number of detected genes, salmonminimap2_p0.99	totFeatures	16600
ONT-NSK007-HAP	Number of detected genes, wubminimap2	totFeatures	12511
ONT-RNA001-HAP	Number of detected genes, fCminimap2primary	totFeatures	17188
ONT-RNA001-HAP	Number of detected genes, salmon31	totFeatures	19696
ONT-RNA001-HAP	Number of detected genes, salmonminimap2_p0.99	totFeatures	18389
ONT-RNA001-HAP	Number of detected genes, wubminimap2	totFeatures	15904
ONT-RNA001-HEK	Number of detected genes, fCminimap2primary	totFeatures	17661
ONT-RNA001-HEK	Number of detected genes, salmon31	totFeatures	19764
ONT-RNA001-HEK	Number of detected genes, salmonminimap2_p0.99	totFeatures	18574
ONT-RNA001-HEK	Number of detected genes, wubminimap2	totFeatures	15648
