# Supplementary material for: A comprehensive examination of Nanopore native RNA sequencing for characterization of complex transcriptomes
Source: Nat Commun. 2019 Jul 31;10:3359. doi: 10.1038/s41467-019-11272-z (PMC6668388; doi:10.1038/s41467-019-11272-z)
Supplement: Supplementary file 4 — Source Data [file 41467_2019_11272_MOESM4_ESM.zip › source_data_soneson/SupplementaryFigure23A.txt]

class_code	Freq	dataset
complete, exact match of intron chain (=)	1407	ONT-DCS108-HAP
contained in reference (intron compatible) (c)	1521	ONT-DCS108-HAP
single exon transfrag partially covering an intron (e)	281	ONT-DCS108-HAP
fully contained within a reference intron (i)	588	ONT-DCS108-HAP
multi-exon with at least one junction match (j)	770	ONT-DCS108-HAP
containment of reference (k)	116	ONT-DCS108-HAP
retained intron(s), full intron chain overlap (m)	79	ONT-DCS108-HAP
retained intron(s), partial or no intron chain match (n)	203	ONT-DCS108-HAP
other same strand overlap with reference exons (o)	252	ONT-DCS108-HAP
possible polymerase run-on (no overlap) (p)	11	ONT-DCS108-HAP
intron matching on opposite strand (s)	21	ONT-DCS108-HAP
other (u)	115	ONT-DCS108-HAP
exonic overlap on opposite strand (x)	1939	ONT-DCS108-HAP
complete, exact match of intron chain (=)	1945	ONT-DCS108-HAP_ILMNjunc
contained in reference (intron compatible) (c)	1809	ONT-DCS108-HAP_ILMNjunc
single exon transfrag partially covering an intron (e)	237	ONT-DCS108-HAP_ILMNjunc
fully contained within a reference intron (i)	556	ONT-DCS108-HAP_ILMNjunc
multi-exon with at least one junction match (j)	1853	ONT-DCS108-HAP_ILMNjunc
containment of reference (k)	172	ONT-DCS108-HAP_ILMNjunc
retained intron(s), full intron chain overlap (m)	91	ONT-DCS108-HAP_ILMNjunc
retained intron(s), partial or no intron chain match (n)	282	ONT-DCS108-HAP_ILMNjunc
other same strand overlap with reference exons (o)	263	ONT-DCS108-HAP_ILMNjunc
possible polymerase run-on (no overlap) (p)	8	ONT-DCS108-HAP_ILMNjunc
intron matching on opposite strand (s)	20	ONT-DCS108-HAP_ILMNjunc
other (u)	126	ONT-DCS108-HAP_ILMNjunc
exonic overlap on opposite strand (x)	1869	ONT-DCS108-HAP_ILMNjunc
contains a reference within its introns (y)	1	ONT-DCS108-HAP_ILMNjunc
complete, exact match of intron chain (=)	1936	ONT-RNA001-HEK
contained in reference (intron compatible) (c)	1961	ONT-RNA001-HEK
single exon transfrag partially covering an intron (e)	314	ONT-RNA001-HEK
fully contained within a reference intron (i)	126	ONT-RNA001-HEK
multi-exon with at least one junction match (j)	724	ONT-RNA001-HEK
containment of reference (k)	255	ONT-RNA001-HEK
retained intron(s), full intron chain overlap (m)	176	ONT-RNA001-HEK
retained intron(s), partial or no intron chain match (n)	405	ONT-RNA001-HEK
other same strand overlap with reference exons (o)	204	ONT-RNA001-HEK
possible polymerase run-on (no overlap) (p)	31	ONT-RNA001-HEK
intron matching on opposite strand (s)	7	ONT-RNA001-HEK
other (u)	76	ONT-RNA001-HEK
exonic overlap on opposite strand (x)	191	ONT-RNA001-HEK
complete, exact match of intron chain (=)	2254	ONT-RNA001-HAP
contained in reference (intron compatible) (c)	2054	ONT-RNA001-HAP
single exon transfrag partially covering an intron (e)	417	ONT-RNA001-HAP
fully contained within a reference intron (i)	134	ONT-RNA001-HAP
multi-exon with at least one junction match (j)	1091	ONT-RNA001-HAP
containment of reference (k)	332	ONT-RNA001-HAP
retained intron(s), full intron chain overlap (m)	222	ONT-RNA001-HAP
retained intron(s), partial or no intron chain match (n)	484	ONT-RNA001-HAP
other same strand overlap with reference exons (o)	182	ONT-RNA001-HAP
possible polymerase run-on (no overlap) (p)	12	ONT-RNA001-HAP
intron matching on opposite strand (s)	18	ONT-RNA001-HAP
other (u)	113	ONT-RNA001-HAP
exonic overlap on opposite strand (x)	230	ONT-RNA001-HAP
complete, exact match of intron chain (=)	3051	ONT-RNA001-HAP_ILMNjunc
contained in reference (intron compatible) (c)	2072	ONT-RNA001-HAP_ILMNjunc
single exon transfrag partially covering an intron (e)	366	ONT-RNA001-HAP_ILMNjunc
fully contained within a reference intron (i)	121	ONT-RNA001-HAP_ILMNjunc
multi-exon with at least one junction match (j)	2569	ONT-RNA001-HAP_ILMNjunc
containment of reference (k)	387	ONT-RNA001-HAP_ILMNjunc
retained intron(s), full intron chain overlap (m)	230	ONT-RNA001-HAP_ILMNjunc
retained intron(s), partial or no intron chain match (n)	576	ONT-RNA001-HAP_ILMNjunc
other same strand overlap with reference exons (o)	201	ONT-RNA001-HAP_ILMNjunc
possible polymerase run-on (no overlap) (p)	12	ONT-RNA001-HAP_ILMNjunc
intron matching on opposite strand (s)	17	ONT-RNA001-HAP_ILMNjunc
other (u)	135	ONT-RNA001-HAP_ILMNjunc
exonic overlap on opposite strand (x)	250	ONT-RNA001-HAP_ILMNjunc
contains a reference within its introns (y)	4	ONT-RNA001-HAP_ILMNjunc
complete, exact match of intron chain (=)	867	ONT-NSK007-HAP
contained in reference (intron compatible) (c)	1265	ONT-NSK007-HAP
single exon transfrag partially covering an intron (e)	128	ONT-NSK007-HAP
fully contained within a reference intron (i)	210	ONT-NSK007-HAP
multi-exon with at least one junction match (j)	302	ONT-NSK007-HAP
containment of reference (k)	73	ONT-NSK007-HAP
retained intron(s), full intron chain overlap (m)	31	ONT-NSK007-HAP
retained intron(s), partial or no intron chain match (n)	137	ONT-NSK007-HAP
other same strand overlap with reference exons (o)	134	ONT-NSK007-HAP
possible polymerase run-on (no overlap) (p)	6	ONT-NSK007-HAP
intron matching on opposite strand (s)	7	ONT-NSK007-HAP
other (u)	60	ONT-NSK007-HAP
exonic overlap on opposite strand (x)	718	ONT-NSK007-HAP
complete, exact match of intron chain (=)	1186	ONT-NSK007-HAP_ILMNjunc
contained in reference (intron compatible) (c)	1363	ONT-NSK007-HAP_ILMNjunc
single exon transfrag partially covering an intron (e)	115	ONT-NSK007-HAP_ILMNjunc
fully contained within a reference intron (i)	201	ONT-NSK007-HAP_ILMNjunc
multi-exon with at least one junction match (j)	769	ONT-NSK007-HAP_ILMNjunc
containment of reference (k)	79	ONT-NSK007-HAP_ILMNjunc
retained intron(s), full intron chain overlap (m)	34	ONT-NSK007-HAP_ILMNjunc
retained intron(s), partial or no intron chain match (n)	160	ONT-NSK007-HAP_ILMNjunc
other same strand overlap with reference exons (o)	144	ONT-NSK007-HAP_ILMNjunc
possible polymerase run-on (no overlap) (p)	5	ONT-NSK007-HAP_ILMNjunc
intron matching on opposite strand (s)	8	ONT-NSK007-HAP_ILMNjunc
other (u)	76	ONT-NSK007-HAP_ILMNjunc
exonic overlap on opposite strand (x)	674	ONT-NSK007-HAP_ILMNjunc
contains a reference within its introns (y)	2	ONT-NSK007-HAP_ILMNjunc
complete, exact match of intron chain (=)	106422	Illumina
contained in reference (intron compatible) (c)	2468	Illumina
single exon transfrag partially covering an intron (e)	1200	Illumina
fully contained within a reference intron (i)	33973	Illumina
multi-exon with at least one junction match (j)	11076	Illumina
containment of reference (k)	810	Illumina
retained intron(s), full intron chain overlap (m)	812	Illumina
retained intron(s), partial or no intron chain match (n)	2339	Illumina
other same strand overlap with reference exons (o)	1122	Illumina
possible polymerase run-on (no overlap) (p)	4762	Illumina
intron matching on opposite strand (s)	103	Illumina
other (u)	39442	Illumina
exonic overlap on opposite strand (x)	12935	Illumina
contains a reference within its introns (y)	140	Illumina
