# Supplementary material for: A comprehensive examination of Nanopore native RNA sequencing for characterization of complex transcriptomes
Source: Nat Commun. 2019 Jul 31;10:3359. doi: 10.1038/s41467-019-11272-z (PMC6668388; doi:10.1038/s41467-019-11272-z)
Supplement: Supplementary file 4 — Source Data [file 41467_2019_11272_MOESM4_ESM.zip › source_data_soneson/Figure4A.txt]

dataset	method	fType	totFeatures
Illumina	Number of detected transcripts, salmon31	totFeatures	125294
ONT-DCS108-HAP	Number of detected transcripts, salmon31	totFeatures	44154
ONT-DCS108-HAP	Number of detected transcripts, salmonminimap2_p0.99	totFeatures	44172
ONT-DCS108-HAP	Number of detected transcripts, wubminimap2	totFeatures	34832
ONT-NSK007-HAP	Number of detected transcripts, salmon31	totFeatures	34182
ONT-NSK007-HAP	Number of detected transcripts, salmonminimap2_p0.99	totFeatures	31579
ONT-NSK007-HAP	Number of detected transcripts, wubminimap2	totFeatures	21916
ONT-RNA001-HAP	Number of detected transcripts, salmon31	totFeatures	50341
ONT-RNA001-HAP	Number of detected transcripts, salmonminimap2_p0.99	totFeatures	44540
ONT-RNA001-HAP	Number of detected transcripts, wubminimap2	totFeatures	36345
ONT-RNA001-HEK	Number of detected transcripts, salmon31	totFeatures	47590
ONT-RNA001-HEK	Number of detected transcripts, salmonminimap2_p0.99	totFeatures	42506
ONT-RNA001-HEK	Number of detected transcripts, wubminimap2	totFeatures	32687
