# Supplementary material for: A comprehensive examination of Nanopore native RNA sequencing for characterization of complex transcriptomes
Source: Nat Commun. 2019 Jul 31;10:3359. doi: 10.1038/s41467-019-11272-z (PMC6668388; doi:10.1038/s41467-019-11272-z)
Supplement: Supplementary file 4 — Source Data [file 41467_2019_11272_MOESM4_ESM.zip › source_data_soneson/SupplementaryFigure19A.txt]

dataset	gene_biotype	method	proportion	maxFrac
Illumina	antisense_RNA	salmon	0.00876543502152094	0.0193301900562281
Illumina	antisense_RNA	StringTie	0.00508485158230484	0.0193301900562281
Illumina	lincRNA	salmon	0.00778225159818458	0.0147340071818963
Illumina	lincRNA	StringTie	0.00500925732670124	0.0147340071818963
Illumina	miRNA	salmon	0.00388250955310001	0.0041020228146071
Illumina	miRNA	StringTie	0.00249051316316268	0.0041020228146071
Illumina	misc_RNA	salmon	0.00158456668588789	0.00169375781912534
Illumina	misc_RNA	StringTie	0.000539835184720372	0.00169375781912534
Illumina	Mt_rRNA	salmon	0.0045621241406465	0.0166183675476195
Illumina	Mt_rRNA	StringTie	0.00778978846681895	0.0166183675476195
Illumina	Mt_tRNA	salmon	0.000243817035771945	0.00185921297264865
Illumina	Mt_tRNA	StringTie	0.00166088904259451	0.00185921297264865
Illumina	processed_pseudogene	salmon	0.0043715504171364	0.138485084138527
Illumina	processed_pseudogene	StringTie	0.0265550343283949	0.138485084138527
Illumina	processed_transcript	salmon	0.00670734863233997	0.00684615407978731
Illumina	processed_transcript	StringTie	0.00501871758825828	0.00684615407978731
Illumina	protein_coding	salmon	0.944738887970639	0.971286230442326
Illumina	protein_coding	StringTie	0.927537781251941	0.971286230442326
Illumina	sense_intronic	salmon	0.00132376474561572	0.00136241434410082
Illumina	sense_intronic	StringTie	0.000985252433278883	0.00136241434410082
Illumina	sense_overlapping	salmon	0.000325796433278561	0.00122631613619203
Illumina	sense_overlapping	StringTie	0.000324169308593353	0.00122631613619203
Illumina	snoRNA	salmon	0.00370458664832381	0.00386282046644422
Illumina	snoRNA	StringTie	0.00214940303238779	0.00386282046644422
Illumina	snRNA	salmon	0.00116648887085427	0.00137325551315792
Illumina	snRNA	StringTie	0.000141279735763072	0.00137325551315792
Illumina	transcribed_processed_pseudogene	salmon	0.0056358948684921	0.0275253822789091
Illumina	transcribed_processed_pseudogene	StringTie	0.00558520297128627	0.0275253822789091
Illumina	transcribed_unprocessed_pseudogene	salmon	0.00272035265574061	0.003288220583183
Illumina	transcribed_unprocessed_pseudogene	StringTie	0.00314482483279831	0.003288220583183
Illumina	unprocessed_pseudogene	salmon	0.00124438906110967	0.00502314757150143
Illumina	unprocessed_pseudogene	StringTie	0.0047588811672724	0.00502314757150143
Nanopore	antisense_RNA	fCminimap2primary	0.00341010331655163	0.0193301900562281
Nanopore	antisense_RNA	salmon31	0.00630563045720927	0.0193301900562281
Nanopore	antisense_RNA	salmonminimap2_p0.99	0.00511534427333712	0.0193301900562281
Nanopore	antisense_RNA	wubminimap2	0.00761893331205682	0.0193301900562281
Nanopore	lincRNA	fCminimap2primary	0.00440914811997173	0.0147340071818963
Nanopore	lincRNA	salmon31	0.00557329936591317	0.0147340071818963
Nanopore	lincRNA	salmonminimap2_p0.99	0.00479996834463644	0.0147340071818963
Nanopore	lincRNA	wubminimap2	0.00672021850909644	0.0147340071818963
Nanopore	miRNA	fCminimap2primary	0.000283093881579263	0.0041020228146071
Nanopore	miRNA	salmon31	0.000185120148869963	0.0041020228146071
Nanopore	miRNA	salmonminimap2_p0.99	2.40341833841655e-05	0.0041020228146071
Nanopore	miRNA	wubminimap2	8.9606181309021e-06	0.0041020228146071
Nanopore	misc_RNA	fCminimap2primary	1.98202918315212e-05	0.00169375781912534
Nanopore	misc_RNA	salmon31	0.000133476458248595	0.00169375781912534
Nanopore	misc_RNA	salmonminimap2_p0.99	3.08094162570011e-05	0.00169375781912534
Nanopore	misc_RNA	wubminimap2	2.01876555866702e-05	0.00169375781912534
Nanopore	Mt_rRNA	fCminimap2primary	0.00602557807927464	0.0166183675476195
Nanopore	Mt_rRNA	salmon31	0.00573319542423203	0.0166183675476195
Nanopore	Mt_rRNA	salmonminimap2_p0.99	0.00557098016140008	0.0166183675476195
Nanopore	Mt_rRNA	wubminimap2	0.0110068266843914	0.0166183675476195
Nanopore	Mt_tRNA	fCminimap2primary	8.68874390270448e-05	0.00185921297264865
Nanopore	Mt_tRNA	salmon31	0.000105499151218561	0.00185921297264865
Nanopore	Mt_tRNA	salmonminimap2_p0.99	4.38616788419248e-05	0.00185921297264865
Nanopore	Mt_tRNA	wubminimap2	0.000654699030860024	0.00185921297264865
Nanopore	processed_pseudogene	fCminimap2primary	0.11240897654428	0.138485084138527
Nanopore	processed_pseudogene	salmon31	0.0350526406271583	0.138485084138527
Nanopore	processed_pseudogene	salmonminimap2_p0.99	0.0440745444468386	0.138485084138527
Nanopore	processed_pseudogene	wubminimap2	0.00244834437794252	0.138485084138527
Nanopore	processed_transcript	fCminimap2primary	0.00318430149405066	0.00684615407978731
Nanopore	processed_transcript	salmon31	0.00459350690022	0.00684615407978731
Nanopore	processed_transcript	salmonminimap2_p0.99	0.00453594390934829	0.00684615407978731
Nanopore	processed_transcript	wubminimap2	0.00442024323279329	0.00684615407978731
Nanopore	protein_coding	fCminimap2primary	0.854113983295557	0.971286230442326
Nanopore	protein_coding	salmon31	0.931778240850406	0.971286230442326
Nanopore	protein_coding	salmonminimap2_p0.99	0.921391593573164	0.971286230442326
Nanopore	protein_coding	wubminimap2	0.959717102576613	0.971286230442326
Nanopore	sense_intronic	fCminimap2primary	0.000311941749175475	0.00136241434410082
Nanopore	sense_intronic	salmon31	0.000439428514055234	0.00136241434410082
Nanopore	sense_intronic	salmonminimap2_p0.99	0.000462587162271331	0.00136241434410082
Nanopore	sense_intronic	wubminimap2	0.000618210580706452	0.00136241434410082
Nanopore	sense_overlapping	fCminimap2primary	0.000293193978083945	0.00122631613619203
Nanopore	sense_overlapping	salmon31	0.000385381464186274	0.00122631613619203
Nanopore	sense_overlapping	salmonminimap2_p0.99	0.00029415333766253	0.00122631613619203
Nanopore	sense_overlapping	wubminimap2	0.000585199709715914	0.00122631613619203
Nanopore	snoRNA	fCminimap2primary	2.61179579981919e-05	0.00386282046644422
Nanopore	snoRNA	salmon31	5.79761688651695e-05	0.00386282046644422
Nanopore	snoRNA	salmonminimap2_p0.99	3.60206074112937e-05	0.00386282046644422
Nanopore	snoRNA	wubminimap2	6.47446252099939e-05	0.00386282046644422
Nanopore	snRNA	fCminimap2primary	3.07772743655436e-05	0.00137325551315792
Nanopore	snRNA	salmon31	1.22544595389738e-05	0.00137325551315792
Nanopore	snRNA	salmonminimap2_p0.99	9.80509065374146e-06	0.00137325551315792
Nanopore	snRNA	wubminimap2	9.41199266933032e-06	0.00137325551315792
Nanopore	transcribed_processed_pseudogene	fCminimap2primary	0.0127952247150447	0.0275253822789091
Nanopore	transcribed_processed_pseudogene	salmon31	0.00522691423768831	0.0275253822789091
Nanopore	transcribed_processed_pseudogene	salmonminimap2_p0.99	0.00994916935425006	0.0275253822789091
Nanopore	transcribed_processed_pseudogene	wubminimap2	0.00334214739314131	0.0275253822789091
Nanopore	transcribed_unprocessed_pseudogene	fCminimap2primary	0.00124985213935513	0.003288220583183
Nanopore	transcribed_unprocessed_pseudogene	salmon31	0.00142745122636038	0.003288220583183
Nanopore	transcribed_unprocessed_pseudogene	salmonminimap2_p0.99	0.00151131451003049	0.003288220583183
Nanopore	transcribed_unprocessed_pseudogene	wubminimap2	0.00177266473322201	0.003288220583183
Nanopore	unprocessed_pseudogene	fCminimap2primary	0.000822355177795335	0.00502314757150143
Nanopore	unprocessed_pseudogene	salmon31	0.00249108769140532	0.00502314757150143
Nanopore	unprocessed_pseudogene	salmonminimap2_p0.99	0.00174911206619317	0.00502314757150143
Nanopore	unprocessed_pseudogene	wubminimap2	0.000584356320517061	0.00502314757150143
