# Supplementary material for: A comprehensive examination of Nanopore native RNA sequencing for characterization of complex transcriptomes
Source: Nat Commun. 2019 Jul 31;10:3359. doi: 10.1038/s41467-019-11272-z (PMC6668388; doi:10.1038/s41467-019-11272-z)
Supplement: Supplementary file 4 — Source Data [file 41467_2019_11272_MOESM4_ESM.zip › source_data_soneson/SupplementaryFigure14B.txt]

method1	sample1	method2	sample2	correlation	condition1	condition2	dataset2
Illumina	Illumina_wt_1	salmon31	ONT-DCS108-HAP_wt_1	0.885005455004201	wt	wt	ONT-DCS108-HAP
Illumina	Illumina_wt_2	salmon31	ONT-DCS108-HAP_wt_1	0.885664956509989	wt	wt	ONT-DCS108-HAP
Illumina	Illumina_wt_3	salmon31	ONT-DCS108-HAP_wt_1	0.882940192819355	wt	wt	ONT-DCS108-HAP
Illumina	Illumina_wt_4	salmon31	ONT-DCS108-HAP_wt_1	0.882856810440145	wt	wt	ONT-DCS108-HAP
Illumina	Illumina_wt_1	salmon31	ONT-DCS108-HAP_wt_2	0.885298522097407	wt	wt	ONT-DCS108-HAP
Illumina	Illumina_wt_2	salmon31	ONT-DCS108-HAP_wt_2	0.885935902155609	wt	wt	ONT-DCS108-HAP
Illumina	Illumina_wt_3	salmon31	ONT-DCS108-HAP_wt_2	0.883137218217393	wt	wt	ONT-DCS108-HAP
Illumina	Illumina_wt_4	salmon31	ONT-DCS108-HAP_wt_2	0.88276107908729	wt	wt	ONT-DCS108-HAP
Illumina	Illumina_wt_1	salmon31noclip	ONT-DCS108-HAP_wt_1	0.900299618641037	wt	wt	ONT-DCS108-HAP
Illumina	Illumina_wt_2	salmon31noclip	ONT-DCS108-HAP_wt_1	0.900788691572547	wt	wt	ONT-DCS108-HAP
Illumina	Illumina_wt_3	salmon31noclip	ONT-DCS108-HAP_wt_1	0.897481812757328	wt	wt	ONT-DCS108-HAP
Illumina	Illumina_wt_4	salmon31noclip	ONT-DCS108-HAP_wt_1	0.897369539571647	wt	wt	ONT-DCS108-HAP
Illumina	Illumina_wt_1	salmon31noclip	ONT-DCS108-HAP_wt_2	0.905114877762154	wt	wt	ONT-DCS108-HAP
Illumina	Illumina_wt_2	salmon31noclip	ONT-DCS108-HAP_wt_2	0.905537852745751	wt	wt	ONT-DCS108-HAP
Illumina	Illumina_wt_3	salmon31noclip	ONT-DCS108-HAP_wt_2	0.902095849846926	wt	wt	ONT-DCS108-HAP
Illumina	Illumina_wt_4	salmon31noclip	ONT-DCS108-HAP_wt_2	0.901866444872638	wt	wt	ONT-DCS108-HAP
Illumina	Illumina_wt_1	salmonminimap2_p0.8	ONT-DCS108-HAP_wt_1	0.912887095954932	wt	wt	ONT-DCS108-HAP
Illumina	Illumina_wt_2	salmonminimap2_p0.8	ONT-DCS108-HAP_wt_1	0.912616128802479	wt	wt	ONT-DCS108-HAP
Illumina	Illumina_wt_3	salmonminimap2_p0.8	ONT-DCS108-HAP_wt_1	0.909624741942681	wt	wt	ONT-DCS108-HAP
Illumina	Illumina_wt_4	salmonminimap2_p0.8	ONT-DCS108-HAP_wt_1	0.910078985275313	wt	wt	ONT-DCS108-HAP
Illumina	Illumina_wt_1	salmonminimap2_p0.8	ONT-DCS108-HAP_wt_2	0.914271518471989	wt	wt	ONT-DCS108-HAP
Illumina	Illumina_wt_2	salmonminimap2_p0.8	ONT-DCS108-HAP_wt_2	0.91400577239033	wt	wt	ONT-DCS108-HAP
Illumina	Illumina_wt_3	salmonminimap2_p0.8	ONT-DCS108-HAP_wt_2	0.911093058915411	wt	wt	ONT-DCS108-HAP
Illumina	Illumina_wt_4	salmonminimap2_p0.8	ONT-DCS108-HAP_wt_2	0.911432044668931	wt	wt	ONT-DCS108-HAP
Illumina	Illumina_wt_1	salmonminimap2_p0.99	ONT-DCS108-HAP_wt_1	0.91692929290921	wt	wt	ONT-DCS108-HAP
Illumina	Illumina_wt_2	salmonminimap2_p0.99	ONT-DCS108-HAP_wt_1	0.916613565125903	wt	wt	ONT-DCS108-HAP
Illumina	Illumina_wt_3	salmonminimap2_p0.99	ONT-DCS108-HAP_wt_1	0.913633108900518	wt	wt	ONT-DCS108-HAP
Illumina	Illumina_wt_4	salmonminimap2_p0.99	ONT-DCS108-HAP_wt_1	0.914162317611152	wt	wt	ONT-DCS108-HAP
Illumina	Illumina_wt_1	salmonminimap2_p0.99	ONT-DCS108-HAP_wt_2	0.921150998318888	wt	wt	ONT-DCS108-HAP
Illumina	Illumina_wt_2	salmonminimap2_p0.99	ONT-DCS108-HAP_wt_2	0.920877635485774	wt	wt	ONT-DCS108-HAP
Illumina	Illumina_wt_3	salmonminimap2_p0.99	ONT-DCS108-HAP_wt_2	0.91772197895614	wt	wt	ONT-DCS108-HAP
Illumina	Illumina_wt_4	salmonminimap2_p0.99	ONT-DCS108-HAP_wt_2	0.918145122350389	wt	wt	ONT-DCS108-HAP
Illumina	Illumina_wt_1	salmon31	ONT-RNA001-HAP_wt_1	0.883689569569324	wt	wt	ONT-RNA001-HAP
Illumina	Illumina_wt_2	salmon31	ONT-RNA001-HAP_wt_1	0.880951567715537	wt	wt	ONT-RNA001-HAP
Illumina	Illumina_wt_3	salmon31	ONT-RNA001-HAP_wt_1	0.876695365252703	wt	wt	ONT-RNA001-HAP
Illumina	Illumina_wt_4	salmon31	ONT-RNA001-HAP_wt_1	0.8782416328834	wt	wt	ONT-RNA001-HAP
Illumina	Illumina_wt_1	salmon31	ONT-RNA001-HAP_wt_2	0.886516201210339	wt	wt	ONT-RNA001-HAP
Illumina	Illumina_wt_2	salmon31	ONT-RNA001-HAP_wt_2	0.883723633512128	wt	wt	ONT-RNA001-HAP
Illumina	Illumina_wt_3	salmon31	ONT-RNA001-HAP_wt_2	0.879581735945351	wt	wt	ONT-RNA001-HAP
Illumina	Illumina_wt_4	salmon31	ONT-RNA001-HAP_wt_2	0.881218146812325	wt	wt	ONT-RNA001-HAP
Illumina	Illumina_wt_1	salmon31	ONT-RNA001-HAP_wt_3	0.8932663331389	wt	wt	ONT-RNA001-HAP
Illumina	Illumina_wt_2	salmon31	ONT-RNA001-HAP_wt_3	0.889775510856288	wt	wt	ONT-RNA001-HAP
Illumina	Illumina_wt_3	salmon31	ONT-RNA001-HAP_wt_3	0.885294346237729	wt	wt	ONT-RNA001-HAP
Illumina	Illumina_wt_4	salmon31	ONT-RNA001-HAP_wt_3	0.886197023475876	wt	wt	ONT-RNA001-HAP
Illumina	Illumina_wt_1	salmon31	ONT-RNA001-HAP_wt_4	0.86657464150921	wt	wt	ONT-RNA001-HAP
Illumina	Illumina_wt_2	salmon31	ONT-RNA001-HAP_wt_4	0.862639503418276	wt	wt	ONT-RNA001-HAP
Illumina	Illumina_wt_3	salmon31	ONT-RNA001-HAP_wt_4	0.8579831467868	wt	wt	ONT-RNA001-HAP
Illumina	Illumina_wt_4	salmon31	ONT-RNA001-HAP_wt_4	0.859196943765556	wt	wt	ONT-RNA001-HAP
Illumina	Illumina_wt_1	salmon31	ONT-RNA001-HAP_wt_5	0.885415889635727	wt	wt	ONT-RNA001-HAP
Illumina	Illumina_wt_2	salmon31	ONT-RNA001-HAP_wt_5	0.881568786961941	wt	wt	ONT-RNA001-HAP
Illumina	Illumina_wt_3	salmon31	ONT-RNA001-HAP_wt_5	0.877311709526739	wt	wt	ONT-RNA001-HAP
Illumina	Illumina_wt_4	salmon31	ONT-RNA001-HAP_wt_5	0.878383092536847	wt	wt	ONT-RNA001-HAP
Illumina	Illumina_wt_1	salmon31	ONT-RNA001-HAP_wt_6	0.881397066349627	wt	wt	ONT-RNA001-HAP
Illumina	Illumina_wt_2	salmon31	ONT-RNA001-HAP_wt_6	0.877555677124725	wt	wt	ONT-RNA001-HAP
Illumina	Illumina_wt_3	salmon31	ONT-RNA001-HAP_wt_6	0.873448672978831	wt	wt	ONT-RNA001-HAP
Illumina	Illumina_wt_4	salmon31	ONT-RNA001-HAP_wt_6	0.874458103549355	wt	wt	ONT-RNA001-HAP
Illumina	Illumina_wt_1	salmon31noclip	ONT-RNA001-HAP_wt_1	0.883735651330396	wt	wt	ONT-RNA001-HAP
Illumina	Illumina_wt_2	salmon31noclip	ONT-RNA001-HAP_wt_1	0.881069458076481	wt	wt	ONT-RNA001-HAP
Illumina	Illumina_wt_3	salmon31noclip	ONT-RNA001-HAP_wt_1	0.876802264371887	wt	wt	ONT-RNA001-HAP
Illumina	Illumina_wt_4	salmon31noclip	ONT-RNA001-HAP_wt_1	0.878362497284683	wt	wt	ONT-RNA001-HAP
Illumina	Illumina_wt_1	salmon31noclip	ONT-RNA001-HAP_wt_2	0.886571048270304	wt	wt	ONT-RNA001-HAP
Illumina	Illumina_wt_2	salmon31noclip	ONT-RNA001-HAP_wt_2	0.883847886229415	wt	wt	ONT-RNA001-HAP
Illumina	Illumina_wt_3	salmon31noclip	ONT-RNA001-HAP_wt_2	0.879682656981673	wt	wt	ONT-RNA001-HAP
Illumina	Illumina_wt_4	salmon31noclip	ONT-RNA001-HAP_wt_2	0.881328700626804	wt	wt	ONT-RNA001-HAP
Illumina	Illumina_wt_1	salmon31noclip	ONT-RNA001-HAP_wt_3	0.893137012147181	wt	wt	ONT-RNA001-HAP
Illumina	Illumina_wt_2	salmon31noclip	ONT-RNA001-HAP_wt_3	0.889713573266599	wt	wt	ONT-RNA001-HAP
Illumina	Illumina_wt_3	salmon31noclip	ONT-RNA001-HAP_wt_3	0.885151186162736	wt	wt	ONT-RNA001-HAP
Illumina	Illumina_wt_4	salmon31noclip	ONT-RNA001-HAP_wt_3	0.886081807815476	wt	wt	ONT-RNA001-HAP
Illumina	Illumina_wt_1	salmon31noclip	ONT-RNA001-HAP_wt_4	0.866674519358599	wt	wt	ONT-RNA001-HAP
Illumina	Illumina_wt_2	salmon31noclip	ONT-RNA001-HAP_wt_4	0.862751407996188	wt	wt	ONT-RNA001-HAP
Illumina	Illumina_wt_3	salmon31noclip	ONT-RNA001-HAP_wt_4	0.858088515266478	wt	wt	ONT-RNA001-HAP
Illumina	Illumina_wt_4	salmon31noclip	ONT-RNA001-HAP_wt_4	0.859310368272192	wt	wt	ONT-RNA001-HAP
Illumina	Illumina_wt_1	salmon31noclip	ONT-RNA001-HAP_wt_5	0.885247381348258	wt	wt	ONT-RNA001-HAP
Illumina	Illumina_wt_2	salmon31noclip	ONT-RNA001-HAP_wt_5	0.88142654665599	wt	wt	ONT-RNA001-HAP
Illumina	Illumina_wt_3	salmon31noclip	ONT-RNA001-HAP_wt_5	0.877135307641063	wt	wt	ONT-RNA001-HAP
Illumina	Illumina_wt_4	salmon31noclip	ONT-RNA001-HAP_wt_5	0.878230174577836	wt	wt	ONT-RNA001-HAP
Illumina	Illumina_wt_1	salmon31noclip	ONT-RNA001-HAP_wt_6	0.881835901340175	wt	wt	ONT-RNA001-HAP
Illumina	Illumina_wt_2	salmon31noclip	ONT-RNA001-HAP_wt_6	0.878033118725304	wt	wt	ONT-RNA001-HAP
Illumina	Illumina_wt_3	salmon31noclip	ONT-RNA001-HAP_wt_6	0.873885991453202	wt	wt	ONT-RNA001-HAP
Illumina	Illumina_wt_4	salmon31noclip	ONT-RNA001-HAP_wt_6	0.874922779935411	wt	wt	ONT-RNA001-HAP
Illumina	Illumina_wt_1	salmonminimap2_p0.8	ONT-RNA001-HAP_wt_1	0.878052499756112	wt	wt	ONT-RNA001-HAP
Illumina	Illumina_wt_2	salmonminimap2_p0.8	ONT-RNA001-HAP_wt_1	0.875131558909986	wt	wt	ONT-RNA001-HAP
Illumina	Illumina_wt_3	salmonminimap2_p0.8	ONT-RNA001-HAP_wt_1	0.871878194995844	wt	wt	ONT-RNA001-HAP
Illumina	Illumina_wt_4	salmonminimap2_p0.8	ONT-RNA001-HAP_wt_1	0.873556150272777	wt	wt	ONT-RNA001-HAP
Illumina	Illumina_wt_1	salmonminimap2_p0.8	ONT-RNA001-HAP_wt_2	0.879881574433617	wt	wt	ONT-RNA001-HAP
Illumina	Illumina_wt_2	salmonminimap2_p0.8	ONT-RNA001-HAP_wt_2	0.876850523597838	wt	wt	ONT-RNA001-HAP
Illumina	Illumina_wt_3	salmonminimap2_p0.8	ONT-RNA001-HAP_wt_2	0.873444225563192	wt	wt	ONT-RNA001-HAP
Illumina	Illumina_wt_4	salmonminimap2_p0.8	ONT-RNA001-HAP_wt_2	0.875279376981658	wt	wt	ONT-RNA001-HAP
Illumina	Illumina_wt_1	salmonminimap2_p0.8	ONT-RNA001-HAP_wt_3	0.886861475461546	wt	wt	ONT-RNA001-HAP
Illumina	Illumina_wt_2	salmonminimap2_p0.8	ONT-RNA001-HAP_wt_3	0.883195073284679	wt	wt	ONT-RNA001-HAP
Illumina	Illumina_wt_3	salmonminimap2_p0.8	ONT-RNA001-HAP_wt_3	0.879648501088297	wt	wt	ONT-RNA001-HAP
Illumina	Illumina_wt_4	salmonminimap2_p0.8	ONT-RNA001-HAP_wt_3	0.880750859884557	wt	wt	ONT-RNA001-HAP
Illumina	Illumina_wt_1	salmonminimap2_p0.8	ONT-RNA001-HAP_wt_4	0.860827918210239	wt	wt	ONT-RNA001-HAP
Illumina	Illumina_wt_2	salmonminimap2_p0.8	ONT-RNA001-HAP_wt_4	0.85676279781059	wt	wt	ONT-RNA001-HAP
Illumina	Illumina_wt_3	salmonminimap2_p0.8	ONT-RNA001-HAP_wt_4	0.853091688211368	wt	wt	ONT-RNA001-HAP
Illumina	Illumina_wt_4	salmonminimap2_p0.8	ONT-RNA001-HAP_wt_4	0.854549820940358	wt	wt	ONT-RNA001-HAP
Illumina	Illumina_wt_1	salmonminimap2_p0.8	ONT-RNA001-HAP_wt_5	0.877839627286166	wt	wt	ONT-RNA001-HAP
Illumina	Illumina_wt_2	salmonminimap2_p0.8	ONT-RNA001-HAP_wt_5	0.873778389043617	wt	wt	ONT-RNA001-HAP
Illumina	Illumina_wt_3	salmonminimap2_p0.8	ONT-RNA001-HAP_wt_5	0.870371240147869	wt	wt	ONT-RNA001-HAP
Illumina	Illumina_wt_4	salmonminimap2_p0.8	ONT-RNA001-HAP_wt_5	0.871668140334023	wt	wt	ONT-RNA001-HAP
Illumina	Illumina_wt_1	salmonminimap2_p0.8	ONT-RNA001-HAP_wt_6	0.874632838299458	wt	wt	ONT-RNA001-HAP
Illumina	Illumina_wt_2	salmonminimap2_p0.8	ONT-RNA001-HAP_wt_6	0.870668102534452	wt	wt	ONT-RNA001-HAP
Illumina	Illumina_wt_3	salmonminimap2_p0.8	ONT-RNA001-HAP_wt_6	0.867412512687258	wt	wt	ONT-RNA001-HAP
Illumina	Illumina_wt_4	salmonminimap2_p0.8	ONT-RNA001-HAP_wt_6	0.868648595549748	wt	wt	ONT-RNA001-HAP
Illumina	Illumina_wt_1	salmonminimap2_p0.99	ONT-RNA001-HAP_wt_1	0.888402249533605	wt	wt	ONT-RNA001-HAP
Illumina	Illumina_wt_2	salmonminimap2_p0.99	ONT-RNA001-HAP_wt_1	0.885492365676632	wt	wt	ONT-RNA001-HAP
Illumina	Illumina_wt_3	salmonminimap2_p0.99	ONT-RNA001-HAP_wt_1	0.882061677283552	wt	wt	ONT-RNA001-HAP
Illumina	Illumina_wt_4	salmonminimap2_p0.99	ONT-RNA001-HAP_wt_1	0.883810008736208	wt	wt	ONT-RNA001-HAP
Illumina	Illumina_wt_1	salmonminimap2_p0.99	ONT-RNA001-HAP_wt_2	0.892469948230844	wt	wt	ONT-RNA001-HAP
Illumina	Illumina_wt_2	salmonminimap2_p0.99	ONT-RNA001-HAP_wt_2	0.889464280452182	wt	wt	ONT-RNA001-HAP
Illumina	Illumina_wt_3	salmonminimap2_p0.99	ONT-RNA001-HAP_wt_2	0.885875700212299	wt	wt	ONT-RNA001-HAP
Illumina	Illumina_wt_4	salmonminimap2_p0.99	ONT-RNA001-HAP_wt_2	0.887734152011424	wt	wt	ONT-RNA001-HAP
Illumina	Illumina_wt_1	salmonminimap2_p0.99	ONT-RNA001-HAP_wt_3	0.899320947213082	wt	wt	ONT-RNA001-HAP
Illumina	Illumina_wt_2	salmonminimap2_p0.99	ONT-RNA001-HAP_wt_3	0.895698395512838	wt	wt	ONT-RNA001-HAP
Illumina	Illumina_wt_3	salmonminimap2_p0.99	ONT-RNA001-HAP_wt_3	0.89196360068131	wt	wt	ONT-RNA001-HAP
Illumina	Illumina_wt_4	salmonminimap2_p0.99	ONT-RNA001-HAP_wt_3	0.893123298603216	wt	wt	ONT-RNA001-HAP
Illumina	Illumina_wt_1	salmonminimap2_p0.99	ONT-RNA001-HAP_wt_4	0.87233124518031	wt	wt	ONT-RNA001-HAP
Illumina	Illumina_wt_2	salmonminimap2_p0.99	ONT-RNA001-HAP_wt_4	0.868288672561427	wt	wt	ONT-RNA001-HAP
Illumina	Illumina_wt_3	salmonminimap2_p0.99	ONT-RNA001-HAP_wt_4	0.86429279365178	wt	wt	ONT-RNA001-HAP
Illumina	Illumina_wt_4	salmonminimap2_p0.99	ONT-RNA001-HAP_wt_4	0.865853750417968	wt	wt	ONT-RNA001-HAP
Illumina	Illumina_wt_1	salmonminimap2_p0.99	ONT-RNA001-HAP_wt_5	0.890998673957837	wt	wt	ONT-RNA001-HAP
Illumina	Illumina_wt_2	salmonminimap2_p0.99	ONT-RNA001-HAP_wt_5	0.886904615480785	wt	wt	ONT-RNA001-HAP
Illumina	Illumina_wt_3	salmonminimap2_p0.99	ONT-RNA001-HAP_wt_5	0.883426797261088	wt	wt	ONT-RNA001-HAP
Illumina	Illumina_wt_4	salmonminimap2_p0.99	ONT-RNA001-HAP_wt_5	0.884765520394224	wt	wt	ONT-RNA001-HAP
Illumina	Illumina_wt_1	salmonminimap2_p0.99	ONT-RNA001-HAP_wt_6	0.887640553209851	wt	wt	ONT-RNA001-HAP
Illumina	Illumina_wt_2	salmonminimap2_p0.99	ONT-RNA001-HAP_wt_6	0.883571722351584	wt	wt	ONT-RNA001-HAP
Illumina	Illumina_wt_3	salmonminimap2_p0.99	ONT-RNA001-HAP_wt_6	0.880030042544964	wt	wt	ONT-RNA001-HAP
Illumina	Illumina_wt_4	salmonminimap2_p0.99	ONT-RNA001-HAP_wt_6	0.881289669605159	wt	wt	ONT-RNA001-HAP
Illumina	Illumina_wt_1	salmon31	ONT-NSK007-HAP_wt_1	0.888596547069076	wt	wt	ONT-NSK007-HAP
Illumina	Illumina_wt_2	salmon31	ONT-NSK007-HAP_wt_1	0.889228664377056	wt	wt	ONT-NSK007-HAP
Illumina	Illumina_wt_3	salmon31	ONT-NSK007-HAP_wt_1	0.884687446188713	wt	wt	ONT-NSK007-HAP
Illumina	Illumina_wt_4	salmon31	ONT-NSK007-HAP_wt_1	0.88622823817214	wt	wt	ONT-NSK007-HAP
Illumina	Illumina_wt_1	salmon31	ONT-NSK007-HAP_wt_2	0.880729447796731	wt	wt	ONT-NSK007-HAP
Illumina	Illumina_wt_2	salmon31	ONT-NSK007-HAP_wt_2	0.881237692805767	wt	wt	ONT-NSK007-HAP
Illumina	Illumina_wt_3	salmon31	ONT-NSK007-HAP_wt_2	0.876979134270582	wt	wt	ONT-NSK007-HAP
Illumina	Illumina_wt_4	salmon31	ONT-NSK007-HAP_wt_2	0.878717505334295	wt	wt	ONT-NSK007-HAP
Illumina	Illumina_wt_1	salmon31noclip	ONT-NSK007-HAP_wt_1	0.891758740004126	wt	wt	ONT-NSK007-HAP
Illumina	Illumina_wt_2	salmon31noclip	ONT-NSK007-HAP_wt_1	0.892396525679885	wt	wt	ONT-NSK007-HAP
Illumina	Illumina_wt_3	salmon31noclip	ONT-NSK007-HAP_wt_1	0.88779211901449	wt	wt	ONT-NSK007-HAP
Illumina	Illumina_wt_4	salmon31noclip	ONT-NSK007-HAP_wt_1	0.889387943366106	wt	wt	ONT-NSK007-HAP
Illumina	Illumina_wt_1	salmon31noclip	ONT-NSK007-HAP_wt_2	0.88417574295711	wt	wt	ONT-NSK007-HAP
Illumina	Illumina_wt_2	salmon31noclip	ONT-NSK007-HAP_wt_2	0.884730462162669	wt	wt	ONT-NSK007-HAP
Illumina	Illumina_wt_3	salmon31noclip	ONT-NSK007-HAP_wt_2	0.880477352234037	wt	wt	ONT-NSK007-HAP
Illumina	Illumina_wt_4	salmon31noclip	ONT-NSK007-HAP_wt_2	0.882279145966772	wt	wt	ONT-NSK007-HAP
Illumina	Illumina_wt_1	salmonminimap2_p0.8	ONT-NSK007-HAP_wt_1	0.854143618880032	wt	wt	ONT-NSK007-HAP
Illumina	Illumina_wt_2	salmonminimap2_p0.8	ONT-NSK007-HAP_wt_1	0.854384831582914	wt	wt	ONT-NSK007-HAP
Illumina	Illumina_wt_3	salmonminimap2_p0.8	ONT-NSK007-HAP_wt_1	0.850427172419414	wt	wt	ONT-NSK007-HAP
Illumina	Illumina_wt_4	salmonminimap2_p0.8	ONT-NSK007-HAP_wt_1	0.852164743695557	wt	wt	ONT-NSK007-HAP
Illumina	Illumina_wt_1	salmonminimap2_p0.8	ONT-NSK007-HAP_wt_2	0.850840548557802	wt	wt	ONT-NSK007-HAP
Illumina	Illumina_wt_2	salmonminimap2_p0.8	ONT-NSK007-HAP_wt_2	0.85106921802229	wt	wt	ONT-NSK007-HAP
Illumina	Illumina_wt_3	salmonminimap2_p0.8	ONT-NSK007-HAP_wt_2	0.847613303921332	wt	wt	ONT-NSK007-HAP
Illumina	Illumina_wt_4	salmonminimap2_p0.8	ONT-NSK007-HAP_wt_2	0.849275418242966	wt	wt	ONT-NSK007-HAP
Illumina	Illumina_wt_1	salmonminimap2_p0.99	ONT-NSK007-HAP_wt_1	0.874300151807642	wt	wt	ONT-NSK007-HAP
Illumina	Illumina_wt_2	salmonminimap2_p0.99	ONT-NSK007-HAP_wt_1	0.874546773987157	wt	wt	ONT-NSK007-HAP
Illumina	Illumina_wt_3	salmonminimap2_p0.99	ONT-NSK007-HAP_wt_1	0.870374305918859	wt	wt	ONT-NSK007-HAP
Illumina	Illumina_wt_4	salmonminimap2_p0.99	ONT-NSK007-HAP_wt_1	0.872213663066053	wt	wt	ONT-NSK007-HAP
Illumina	Illumina_wt_1	salmonminimap2_p0.99	ONT-NSK007-HAP_wt_2	0.867866613161993	wt	wt	ONT-NSK007-HAP
Illumina	Illumina_wt_2	salmonminimap2_p0.99	ONT-NSK007-HAP_wt_2	0.86809434158301	wt	wt	ONT-NSK007-HAP
Illumina	Illumina_wt_3	salmonminimap2_p0.99	ONT-NSK007-HAP_wt_2	0.864318905684821	wt	wt	ONT-NSK007-HAP
Illumina	Illumina_wt_4	salmonminimap2_p0.99	ONT-NSK007-HAP_wt_2	0.866280025904257	wt	wt	ONT-NSK007-HAP
