# Supplementary material for: A comprehensive examination of Nanopore native RNA sequencing for characterization of complex transcriptomes
Source: Nat Commun. 2019 Jul 31;10:3359. doi: 10.1038/s41467-019-11272-z (PMC6668388; doi:10.1038/s41467-019-11272-z)
Supplement: Supplementary file 4 — Source Data [file 41467_2019_11272_MOESM4_ESM.zip › source_data_soneson/SupplementaryFigure18A.txt]

sample1	method1	sample2	method2	correlation	dataset1	dataset2	condition1	condition2	dtype	combination
ONT-DCS108-HAP_wt_1	salmon31	ONT-DCS108-HAP_wt_1	salmonminimap2_p0.99	0.831936485853485	ONT-DCS108-HAP	ONT-DCS108-HAP	wt	wt	Nanopore	same dataset
ONT-DCS108-HAP_wt_2	salmon31	ONT-DCS108-HAP_wt_2	salmonminimap2_p0.99	0.834110710682245	ONT-DCS108-HAP	ONT-DCS108-HAP	wt	wt	Nanopore	same dataset
ONT-DCS108-HAP_wt_1	salmon31	ONT-DCS108-HAP_wt_1	wubminimap2	0.661336136969069	ONT-DCS108-HAP	ONT-DCS108-HAP	wt	wt	Nanopore	same dataset
ONT-DCS108-HAP_wt_1	salmonminimap2_p0.99	ONT-DCS108-HAP_wt_1	wubminimap2	0.667122871183939	ONT-DCS108-HAP	ONT-DCS108-HAP	wt	wt	Nanopore	same dataset
ONT-DCS108-HAP_wt_2	salmon31	ONT-DCS108-HAP_wt_2	wubminimap2	0.679692894797992	ONT-DCS108-HAP	ONT-DCS108-HAP	wt	wt	Nanopore	same dataset
ONT-DCS108-HAP_wt_2	salmonminimap2_p0.99	ONT-DCS108-HAP_wt_2	wubminimap2	0.676556329727222	ONT-DCS108-HAP	ONT-DCS108-HAP	wt	wt	Nanopore	same dataset
ONT-RNA001-HEK_wt_1	salmon31	ONT-RNA001-HEK_wt_1	salmonminimap2_p0.99	0.85532822729637	ONT-RNA001-HEK	ONT-RNA001-HEK	wt	wt	Nanopore	same dataset
ONT-RNA001-HEK_wt_2	salmon31	ONT-RNA001-HEK_wt_2	salmonminimap2_p0.99	0.837779277482724	ONT-RNA001-HEK	ONT-RNA001-HEK	wt	wt	Nanopore	same dataset
ONT-RNA001-HEK_wt_3	salmon31	ONT-RNA001-HEK_wt_3	salmonminimap2_p0.99	0.839382068911347	ONT-RNA001-HEK	ONT-RNA001-HEK	wt	wt	Nanopore	same dataset
ONT-RNA001-HEK_wt_4	salmon31	ONT-RNA001-HEK_wt_4	salmonminimap2_p0.99	0.862833721224347	ONT-RNA001-HEK	ONT-RNA001-HEK	wt	wt	Nanopore	same dataset
ONT-RNA001-HEK_wt_5	salmon31	ONT-RNA001-HEK_wt_5	salmonminimap2_p0.99	0.860367343770824	ONT-RNA001-HEK	ONT-RNA001-HEK	wt	wt	Nanopore	same dataset
ONT-RNA001-HEK_wt_1	salmon31	ONT-RNA001-HEK_wt_1	wubminimap2	0.634090231480622	ONT-RNA001-HEK	ONT-RNA001-HEK	wt	wt	Nanopore	same dataset
ONT-RNA001-HEK_wt_1	salmonminimap2_p0.99	ONT-RNA001-HEK_wt_1	wubminimap2	0.6359370628991	ONT-RNA001-HEK	ONT-RNA001-HEK	wt	wt	Nanopore	same dataset
ONT-RNA001-HEK_wt_2	salmon31	ONT-RNA001-HEK_wt_2	wubminimap2	0.60252789014827	ONT-RNA001-HEK	ONT-RNA001-HEK	wt	wt	Nanopore	same dataset
ONT-RNA001-HEK_wt_2	salmonminimap2_p0.99	ONT-RNA001-HEK_wt_2	wubminimap2	0.622054411441501	ONT-RNA001-HEK	ONT-RNA001-HEK	wt	wt	Nanopore	same dataset
ONT-RNA001-HEK_wt_3	salmon31	ONT-RNA001-HEK_wt_3	wubminimap2	0.613159982954664	ONT-RNA001-HEK	ONT-RNA001-HEK	wt	wt	Nanopore	same dataset
ONT-RNA001-HEK_wt_3	salmonminimap2_p0.99	ONT-RNA001-HEK_wt_3	wubminimap2	0.634854928582519	ONT-RNA001-HEK	ONT-RNA001-HEK	wt	wt	Nanopore	same dataset
ONT-RNA001-HEK_wt_4	salmon31	ONT-RNA001-HEK_wt_4	wubminimap2	0.660330175115102	ONT-RNA001-HEK	ONT-RNA001-HEK	wt	wt	Nanopore	same dataset
ONT-RNA001-HEK_wt_4	salmonminimap2_p0.99	ONT-RNA001-HEK_wt_4	wubminimap2	0.650274540067862	ONT-RNA001-HEK	ONT-RNA001-HEK	wt	wt	Nanopore	same dataset
ONT-RNA001-HEK_wt_5	salmon31	ONT-RNA001-HEK_wt_5	wubminimap2	0.662248369754173	ONT-RNA001-HEK	ONT-RNA001-HEK	wt	wt	Nanopore	same dataset
ONT-RNA001-HEK_wt_5	salmonminimap2_p0.99	ONT-RNA001-HEK_wt_5	wubminimap2	0.648588758497026	ONT-RNA001-HEK	ONT-RNA001-HEK	wt	wt	Nanopore	same dataset
ONT-RNA001-HAP_wt_1	salmon31	ONT-RNA001-HAP_wt_1	salmonminimap2_p0.99	0.840885174070927	ONT-RNA001-HAP	ONT-RNA001-HAP	wt	wt	Nanopore	same dataset
ONT-RNA001-HAP_wt_2	salmon31	ONT-RNA001-HAP_wt_2	salmonminimap2_p0.99	0.843211616080615	ONT-RNA001-HAP	ONT-RNA001-HAP	wt	wt	Nanopore	same dataset
ONT-RNA001-HAP_wt_3	salmon31	ONT-RNA001-HAP_wt_3	salmonminimap2_p0.99	0.86018677549017	ONT-RNA001-HAP	ONT-RNA001-HAP	wt	wt	Nanopore	same dataset
ONT-RNA001-HAP_wt_4	salmon31	ONT-RNA001-HAP_wt_4	salmonminimap2_p0.99	0.839436214395902	ONT-RNA001-HAP	ONT-RNA001-HAP	wt	wt	Nanopore	same dataset
ONT-RNA001-HAP_wt_5	salmon31	ONT-RNA001-HAP_wt_5	salmonminimap2_p0.99	0.857352160264359	ONT-RNA001-HAP	ONT-RNA001-HAP	wt	wt	Nanopore	same dataset
ONT-RNA001-HAP_wt_6	salmon31	ONT-RNA001-HAP_wt_6	salmonminimap2_p0.99	0.855915221630994	ONT-RNA001-HAP	ONT-RNA001-HAP	wt	wt	Nanopore	same dataset
ONT-RNA001-HAP_wt_1	salmon31	ONT-RNA001-HAP_wt_1	wubminimap2	0.634021777427484	ONT-RNA001-HAP	ONT-RNA001-HAP	wt	wt	Nanopore	same dataset
ONT-RNA001-HAP_wt_1	salmonminimap2_p0.99	ONT-RNA001-HAP_wt_1	wubminimap2	0.638358824914119	ONT-RNA001-HAP	ONT-RNA001-HAP	wt	wt	Nanopore	same dataset
ONT-RNA001-HAP_wt_2	salmon31	ONT-RNA001-HAP_wt_2	wubminimap2	0.653642410604984	ONT-RNA001-HAP	ONT-RNA001-HAP	wt	wt	Nanopore	same dataset
ONT-RNA001-HAP_wt_2	salmonminimap2_p0.99	ONT-RNA001-HAP_wt_2	wubminimap2	0.643484129140993	ONT-RNA001-HAP	ONT-RNA001-HAP	wt	wt	Nanopore	same dataset
ONT-RNA001-HAP_wt_3	salmon31	ONT-RNA001-HAP_wt_3	wubminimap2	0.681115819411769	ONT-RNA001-HAP	ONT-RNA001-HAP	wt	wt	Nanopore	same dataset
ONT-RNA001-HAP_wt_3	salmonminimap2_p0.99	ONT-RNA001-HAP_wt_3	wubminimap2	0.663568166109109	ONT-RNA001-HAP	ONT-RNA001-HAP	wt	wt	Nanopore	same dataset
ONT-RNA001-HAP_wt_4	salmon31	ONT-RNA001-HAP_wt_4	wubminimap2	0.618182940805004	ONT-RNA001-HAP	ONT-RNA001-HAP	wt	wt	Nanopore	same dataset
ONT-RNA001-HAP_wt_4	salmonminimap2_p0.99	ONT-RNA001-HAP_wt_4	wubminimap2	0.621919280670427	ONT-RNA001-HAP	ONT-RNA001-HAP	wt	wt	Nanopore	same dataset
ONT-RNA001-HAP_wt_5	salmon31	ONT-RNA001-HAP_wt_5	wubminimap2	0.661416214253555	ONT-RNA001-HAP	ONT-RNA001-HAP	wt	wt	Nanopore	same dataset
ONT-RNA001-HAP_wt_5	salmonminimap2_p0.99	ONT-RNA001-HAP_wt_5	wubminimap2	0.648325227927516	ONT-RNA001-HAP	ONT-RNA001-HAP	wt	wt	Nanopore	same dataset
ONT-RNA001-HAP_wt_6	salmon31	ONT-RNA001-HAP_wt_6	wubminimap2	0.654341275119368	ONT-RNA001-HAP	ONT-RNA001-HAP	wt	wt	Nanopore	same dataset
ONT-RNA001-HAP_wt_6	salmonminimap2_p0.99	ONT-RNA001-HAP_wt_6	wubminimap2	0.645687853333261	ONT-RNA001-HAP	ONT-RNA001-HAP	wt	wt	Nanopore	same dataset
ONT-NSK007-HAP_wt_1	salmon31	ONT-NSK007-HAP_wt_1	salmonminimap2_p0.99	0.868855526668234	ONT-NSK007-HAP	ONT-NSK007-HAP	wt	wt	Nanopore	same dataset
ONT-NSK007-HAP_wt_2	salmon31	ONT-NSK007-HAP_wt_2	salmonminimap2_p0.99	0.84586828414805	ONT-NSK007-HAP	ONT-NSK007-HAP	wt	wt	Nanopore	same dataset
ONT-NSK007-HAP_wt_1	salmon31	ONT-NSK007-HAP_wt_1	wubminimap2	0.619518222394607	ONT-NSK007-HAP	ONT-NSK007-HAP	wt	wt	Nanopore	same dataset
ONT-NSK007-HAP_wt_1	salmonminimap2_p0.99	ONT-NSK007-HAP_wt_1	wubminimap2	0.578079733322388	ONT-NSK007-HAP	ONT-NSK007-HAP	wt	wt	Nanopore	same dataset
ONT-NSK007-HAP_wt_2	salmon31	ONT-NSK007-HAP_wt_2	wubminimap2	0.601182741863878	ONT-NSK007-HAP	ONT-NSK007-HAP	wt	wt	Nanopore	same dataset
ONT-NSK007-HAP_wt_2	salmonminimap2_p0.99	ONT-NSK007-HAP_wt_2	wubminimap2	0.571296312890688	ONT-NSK007-HAP	ONT-NSK007-HAP	wt	wt	Nanopore	same dataset
Illumina_wt_1	tpm__salmon	Illumina_wt_1	tpm__StringTie	0.728003193089481	Illumina	Illumina	wt	wt	Illumina	same dataset
Illumina_wt_2	tpm__salmon	Illumina_wt_2	tpm__StringTie	0.727817175236349	Illumina	Illumina	wt	wt	Illumina	same dataset
Illumina_wt_3	tpm__salmon	Illumina_wt_3	tpm__StringTie	0.726081972072953	Illumina	Illumina	wt	wt	Illumina	same dataset
Illumina_wt_4	tpm__salmon	Illumina_wt_4	tpm__StringTie	0.727325459707569	Illumina	Illumina	wt	wt	Illumina	same dataset
