# Supplementary material for: A comprehensive examination of Nanopore native RNA sequencing for characterization of complex transcriptomes
Source: Nat Commun. 2019 Jul 31;10:3359. doi: 10.1038/s41467-019-11272-z (PMC6668388; doi:10.1038/s41467-019-11272-z)
Supplement: Supplementary file 4 — Source Data [file 41467_2019_11272_MOESM4_ESM.zip › source_data_soneson/Figure5A.txt]

dataset	jType	nbrJunctions
Illumina	Identical to annotated junction	212739
ONT-DCS108-HAP	Identical to annotated junction	126563
ONT-NSK007-HAP	Identical to annotated junction	81544
ONT-RNA001-HAP	Identical to annotated junction	136935
ONT-RNA001-HEK	Identical to annotated junction	119141
Illumina	Not identical, but less than 5bp from annotated junction	17733
ONT-DCS108-HAP	Not identical, but less than 5bp from annotated junction	28695
ONT-NSK007-HAP	Not identical, but less than 5bp from annotated junction	15881
ONT-RNA001-HAP	Not identical, but less than 5bp from annotated junction	30869
ONT-RNA001-HEK	Not identical, but less than 5bp from annotated junction	23704
Illumina	More than 5bp from annotated junction	331959
ONT-DCS108-HAP	More than 5bp from annotated junction	587409
ONT-NSK007-HAP	More than 5bp from annotated junction	84157
ONT-RNA001-HAP	More than 5bp from annotated junction	220518
ONT-RNA001-HEK	More than 5bp from annotated junction	157636
