# Supplementary material for: A comprehensive examination of Nanopore native RNA sequencing for characterization of complex transcriptomes
Source: Nat Commun. 2019 Jul 31;10:3359. doi: 10.1038/s41467-019-11272-z (PMC6668388; doi:10.1038/s41467-019-11272-z)
Supplement: Supplementary file 4 — Source Data [file 41467_2019_11272_MOESM4_ESM.zip › source_data_soneson/SupplementaryFigure15.txt]

sample	dataset	rtype	nReads
ONT-DCS108-HAP_wt_1	ONT-DCS108-HAP	Total number of reads	1237867
ONT-DCS108-HAP_wt_2	ONT-DCS108-HAP	Total number of reads	1435831
ONT-RNA001-HEK_wt_1	ONT-RNA001-HEK	Total number of reads	897736
ONT-RNA001-HEK_wt_2	ONT-RNA001-HEK	Total number of reads	604601
ONT-RNA001-HEK_wt_3	ONT-RNA001-HEK	Total number of reads	716215
ONT-RNA001-HEK_wt_4	ONT-RNA001-HEK	Total number of reads	763429
ONT-RNA001-HEK_wt_5	ONT-RNA001-HEK	Total number of reads	700679
ONT-RNA001-HAP_wt_1	ONT-RNA001-HAP	Total number of reads	618611
ONT-RNA001-HAP_wt_2	ONT-RNA001-HAP	Total number of reads	541257
ONT-RNA001-HAP_wt_3	ONT-RNA001-HAP	Total number of reads	1007663
ONT-RNA001-HAP_wt_4	ONT-RNA001-HAP	Total number of reads	525588
ONT-RNA001-HAP_wt_5	ONT-RNA001-HAP	Total number of reads	861666
ONT-RNA001-HAP_wt_6	ONT-RNA001-HAP	Total number of reads	708685
ONT-NSK007-HAP_wt_1	ONT-NSK007-HAP	Total number of reads	1004816
ONT-NSK007-HAP_wt_2	ONT-NSK007-HAP	Total number of reads	649627
ONT-DCS108-HAP_wt_1	ONT-DCS108-HAP	Number of reads with a primary alignment to the genome	853705
ONT-DCS108-HAP_wt_2	ONT-DCS108-HAP	Number of reads with a primary alignment to the genome	855909
ONT-RNA001-HEK_wt_1	ONT-RNA001-HEK	Number of reads with a primary alignment to the genome	552579
ONT-RNA001-HEK_wt_2	ONT-RNA001-HEK	Number of reads with a primary alignment to the genome	330613
ONT-RNA001-HEK_wt_3	ONT-RNA001-HEK	Number of reads with a primary alignment to the genome	427700
ONT-RNA001-HEK_wt_4	ONT-RNA001-HEK	Number of reads with a primary alignment to the genome	505199
ONT-RNA001-HEK_wt_5	ONT-RNA001-HEK	Number of reads with a primary alignment to the genome	449049
ONT-RNA001-HAP_wt_1	ONT-RNA001-HAP	Number of reads with a primary alignment to the genome	453950
ONT-RNA001-HAP_wt_2	ONT-RNA001-HAP	Number of reads with a primary alignment to the genome	409247
ONT-RNA001-HAP_wt_3	ONT-RNA001-HAP	Number of reads with a primary alignment to the genome	694818
ONT-RNA001-HAP_wt_4	ONT-RNA001-HAP	Number of reads with a primary alignment to the genome	335728
ONT-RNA001-HAP_wt_5	ONT-RNA001-HAP	Number of reads with a primary alignment to the genome	561023
ONT-RNA001-HAP_wt_6	ONT-RNA001-HAP	Number of reads with a primary alignment to the genome	484540
ONT-NSK007-HAP_wt_1	ONT-NSK007-HAP	Number of reads with a primary alignment to the genome	642006
ONT-NSK007-HAP_wt_2	ONT-NSK007-HAP	Number of reads with a primary alignment to the genome	379578
ONT-DCS108-HAP_wt_1	ONT-DCS108-HAP	Number of reads with a primary alignment to the transcriptome	626448
ONT-DCS108-HAP_wt_2	ONT-DCS108-HAP	Number of reads with a primary alignment to the transcriptome	642115
ONT-RNA001-HEK_wt_1	ONT-RNA001-HEK	Number of reads with a primary alignment to the transcriptome	525833
ONT-RNA001-HEK_wt_2	ONT-RNA001-HEK	Number of reads with a primary alignment to the transcriptome	306189
ONT-RNA001-HEK_wt_3	ONT-RNA001-HEK	Number of reads with a primary alignment to the transcriptome	399107
ONT-RNA001-HEK_wt_4	ONT-RNA001-HEK	Number of reads with a primary alignment to the transcriptome	482486
ONT-RNA001-HEK_wt_5	ONT-RNA001-HEK	Number of reads with a primary alignment to the transcriptome	430062
ONT-RNA001-HAP_wt_1	ONT-RNA001-HAP	Number of reads with a primary alignment to the transcriptome	434791
ONT-RNA001-HAP_wt_2	ONT-RNA001-HAP	Number of reads with a primary alignment to the transcriptome	393491
ONT-RNA001-HAP_wt_3	ONT-RNA001-HAP	Number of reads with a primary alignment to the transcriptome	669448
ONT-RNA001-HAP_wt_4	ONT-RNA001-HAP	Number of reads with a primary alignment to the transcriptome	320260
ONT-RNA001-HAP_wt_5	ONT-RNA001-HAP	Number of reads with a primary alignment to the transcriptome	538538
ONT-RNA001-HAP_wt_6	ONT-RNA001-HAP	Number of reads with a primary alignment to the transcriptome	464611
ONT-NSK007-HAP_wt_1	ONT-NSK007-HAP	Number of reads with a primary alignment to the transcriptome	620843
ONT-NSK007-HAP_wt_2	ONT-NSK007-HAP	Number of reads with a primary alignment to the transcriptome	364678
ONT-DCS108-HAP_wt_1	ONT-DCS108-HAP	Number of assigned reads, fCminimap2primary	536947
ONT-DCS108-HAP_wt_2	ONT-DCS108-HAP	Number of assigned reads, fCminimap2primary	538927
ONT-RNA001-HEK_wt_1	ONT-RNA001-HEK	Number of assigned reads, fCminimap2primary	498392
ONT-RNA001-HEK_wt_2	ONT-RNA001-HEK	Number of assigned reads, fCminimap2primary	296859
ONT-RNA001-HEK_wt_3	ONT-RNA001-HEK	Number of assigned reads, fCminimap2primary	383840
ONT-RNA001-HEK_wt_4	ONT-RNA001-HEK	Number of assigned reads, fCminimap2primary	449233
ONT-RNA001-HEK_wt_5	ONT-RNA001-HEK	Number of assigned reads, fCminimap2primary	400385
ONT-RNA001-HAP_wt_1	ONT-RNA001-HAP	Number of assigned reads, fCminimap2primary	402491
ONT-RNA001-HAP_wt_2	ONT-RNA001-HAP	Number of assigned reads, fCminimap2primary	363018
ONT-RNA001-HAP_wt_3	ONT-RNA001-HAP	Number of assigned reads, fCminimap2primary	622892
ONT-RNA001-HAP_wt_4	ONT-RNA001-HAP	Number of assigned reads, fCminimap2primary	301645
ONT-RNA001-HAP_wt_5	ONT-RNA001-HAP	Number of assigned reads, fCminimap2primary	502425
ONT-RNA001-HAP_wt_6	ONT-RNA001-HAP	Number of assigned reads, fCminimap2primary	434227
ONT-NSK007-HAP_wt_1	ONT-NSK007-HAP	Number of assigned reads, fCminimap2primary	523091
ONT-NSK007-HAP_wt_2	ONT-NSK007-HAP	Number of assigned reads, fCminimap2primary	307498
ONT-DCS108-HAP_wt_1	ONT-DCS108-HAP	Number of assigned reads, salmon31	319909.014
ONT-DCS108-HAP_wt_2	ONT-DCS108-HAP	Number of assigned reads, salmon31	346526.029
ONT-RNA001-HEK_wt_1	ONT-RNA001-HEK	Number of assigned reads, salmon31	369294.915
ONT-RNA001-HEK_wt_2	ONT-RNA001-HEK	Number of assigned reads, salmon31	202587.97
ONT-RNA001-HEK_wt_3	ONT-RNA001-HEK	Number of assigned reads, salmon31	270193.013
ONT-RNA001-HEK_wt_4	ONT-RNA001-HEK	Number of assigned reads, salmon31	355153.935
ONT-RNA001-HEK_wt_5	ONT-RNA001-HEK	Number of assigned reads, salmon31	318128.054
ONT-RNA001-HAP_wt_1	ONT-RNA001-HAP	Number of assigned reads, salmon31	304786.005
ONT-RNA001-HAP_wt_2	ONT-RNA001-HAP	Number of assigned reads, salmon31	280774.996
ONT-RNA001-HAP_wt_3	ONT-RNA001-HAP	Number of assigned reads, salmon31	488043.983
ONT-RNA001-HAP_wt_4	ONT-RNA001-HAP	Number of assigned reads, salmon31	225910.972
ONT-RNA001-HAP_wt_5	ONT-RNA001-HAP	Number of assigned reads, salmon31	389841.981
ONT-RNA001-HAP_wt_6	ONT-RNA001-HAP	Number of assigned reads, salmon31	334839.036
ONT-NSK007-HAP_wt_1	ONT-NSK007-HAP	Number of assigned reads, salmon31	467367.943
ONT-NSK007-HAP_wt_2	ONT-NSK007-HAP	Number of assigned reads, salmon31	259051.98
ONT-DCS108-HAP_wt_1	ONT-DCS108-HAP	Number of assigned reads, salmonminimap2_p0.99	626448.022
ONT-DCS108-HAP_wt_2	ONT-DCS108-HAP	Number of assigned reads, salmonminimap2_p0.99	642115.013
ONT-RNA001-HEK_wt_1	ONT-RNA001-HEK	Number of assigned reads, salmonminimap2_p0.99	525833.334
ONT-RNA001-HEK_wt_2	ONT-RNA001-HEK	Number of assigned reads, salmonminimap2_p0.99	306188.16
ONT-RNA001-HEK_wt_3	ONT-RNA001-HEK	Number of assigned reads, salmonminimap2_p0.99	399106.743
ONT-RNA001-HEK_wt_4	ONT-RNA001-HEK	Number of assigned reads, salmonminimap2_p0.99	482486.65
ONT-RNA001-HEK_wt_5	ONT-RNA001-HEK	Number of assigned reads, salmonminimap2_p0.99	430062.43
ONT-RNA001-HAP_wt_1	ONT-RNA001-HAP	Number of assigned reads, salmonminimap2_p0.99	434791.348
ONT-RNA001-HAP_wt_2	ONT-RNA001-HAP	Number of assigned reads, salmonminimap2_p0.99	393489.303
ONT-RNA001-HAP_wt_3	ONT-RNA001-HAP	Number of assigned reads, salmonminimap2_p0.99	669447.227
ONT-RNA001-HAP_wt_4	ONT-RNA001-HAP	Number of assigned reads, salmonminimap2_p0.99	320258.965
ONT-RNA001-HAP_wt_5	ONT-RNA001-HAP	Number of assigned reads, salmonminimap2_p0.99	538536.305
ONT-RNA001-HAP_wt_6	ONT-RNA001-HAP	Number of assigned reads, salmonminimap2_p0.99	464612.013
ONT-NSK007-HAP_wt_1	ONT-NSK007-HAP	Number of assigned reads, salmonminimap2_p0.99	620843.005
ONT-NSK007-HAP_wt_2	ONT-NSK007-HAP	Number of assigned reads, salmonminimap2_p0.99	364677.918
ONT-DCS108-HAP_wt_1	ONT-DCS108-HAP	Number of assigned reads, wubminimap2	312217
ONT-DCS108-HAP_wt_2	ONT-DCS108-HAP	Number of assigned reads, wubminimap2	335463
ONT-RNA001-HEK_wt_1	ONT-RNA001-HEK	Number of assigned reads, wubminimap2	265493
ONT-RNA001-HEK_wt_2	ONT-RNA001-HEK	Number of assigned reads, wubminimap2	147708
ONT-RNA001-HEK_wt_3	ONT-RNA001-HEK	Number of assigned reads, wubminimap2	197339
ONT-RNA001-HEK_wt_4	ONT-RNA001-HEK	Number of assigned reads, wubminimap2	253333
ONT-RNA001-HEK_wt_5	ONT-RNA001-HEK	Number of assigned reads, wubminimap2	223271
ONT-RNA001-HAP_wt_1	ONT-RNA001-HAP	Number of assigned reads, wubminimap2	251308
ONT-RNA001-HAP_wt_2	ONT-RNA001-HAP	Number of assigned reads, wubminimap2	229396
ONT-RNA001-HAP_wt_3	ONT-RNA001-HAP	Number of assigned reads, wubminimap2	377221
ONT-RNA001-HAP_wt_4	ONT-RNA001-HAP	Number of assigned reads, wubminimap2	172881
ONT-RNA001-HAP_wt_5	ONT-RNA001-HAP	Number of assigned reads, wubminimap2	298224
ONT-RNA001-HAP_wt_6	ONT-RNA001-HAP	Number of assigned reads, wubminimap2	258340
ONT-NSK007-HAP_wt_1	ONT-NSK007-HAP	Number of assigned reads, wubminimap2	209595
ONT-NSK007-HAP_wt_2	ONT-NSK007-HAP	Number of assigned reads, wubminimap2	125151
