# Supplementary material for: A comprehensive examination of Nanopore native RNA sequencing for characterization of complex transcriptomes
Source: Nat Commun. 2019 Jul 31;10:3359. doi: 10.1038/s41467-019-11272-z (PMC6668388; doi:10.1038/s41467-019-11272-z)
Supplement: Supplementary file 4 — Source Data [file 41467_2019_11272_MOESM4_ESM.zip › source_data_soneson/SupplementaryFigure22A.txt]

nbrJunctions	n
0	0.411164865762627
1	0.0818093654402844
2	0.111502103672997
3	0.1119241236124
4	0.0845021525663198
5	0.0607556236141641
6	0.0386335374923573
7	0.0257961420648406
8	0.0193714586995082
9	0.014210188864319
10	0.0107707704629895
11	0.00812360030263454
12	0.00523032535229655
13	0.0040083703351612
14	0.00297631799007113
15	0.00195573289325983
16	0.00162116647369766
17	0.00121578034498523
18	0.000928973124298419
19	0.000676945689599987
20	0.000581049250697234
>20	0.0022414059904905
