# Supplementary material for: A comprehensive examination of Nanopore native RNA sequencing for characterization of complex transcriptomes
Source: Nat Commun. 2019 Jul 31;10:3359. doi: 10.1038/s41467-019-11272-z (PMC6668388; doi:10.1038/s41467-019-11272-z)
Supplement: Supplementary file 4 — Source Data [file 41467_2019_11272_MOESM4_ESM.zip › source_data_soneson/SupplementaryFigure14A.txt]

method1	sample1	method2	sample2	correlation	condition1	condition2	dataset2
Illumina	Illumina_wt_1	salmon31	ONT-DCS108-HAP_wt_1	0.652267217860589	wt	wt	ONT-DCS108-HAP
Illumina	Illumina_wt_2	salmon31	ONT-DCS108-HAP_wt_1	0.650266991774629	wt	wt	ONT-DCS108-HAP
Illumina	Illumina_wt_3	salmon31	ONT-DCS108-HAP_wt_1	0.649769739611476	wt	wt	ONT-DCS108-HAP
Illumina	Illumina_wt_4	salmon31	ONT-DCS108-HAP_wt_1	0.650318554852769	wt	wt	ONT-DCS108-HAP
Illumina	Illumina_wt_1	salmon31	ONT-DCS108-HAP_wt_2	0.667888391345526	wt	wt	ONT-DCS108-HAP
Illumina	Illumina_wt_2	salmon31	ONT-DCS108-HAP_wt_2	0.665911237119769	wt	wt	ONT-DCS108-HAP
Illumina	Illumina_wt_3	salmon31	ONT-DCS108-HAP_wt_2	0.664944050807181	wt	wt	ONT-DCS108-HAP
Illumina	Illumina_wt_4	salmon31	ONT-DCS108-HAP_wt_2	0.665012849729635	wt	wt	ONT-DCS108-HAP
Illumina	Illumina_wt_1	salmon31noclip	ONT-DCS108-HAP_wt_1	0.665805345372635	wt	wt	ONT-DCS108-HAP
Illumina	Illumina_wt_2	salmon31noclip	ONT-DCS108-HAP_wt_1	0.663510931618038	wt	wt	ONT-DCS108-HAP
Illumina	Illumina_wt_3	salmon31noclip	ONT-DCS108-HAP_wt_1	0.663028184967319	wt	wt	ONT-DCS108-HAP
Illumina	Illumina_wt_4	salmon31noclip	ONT-DCS108-HAP_wt_1	0.662845607279804	wt	wt	ONT-DCS108-HAP
Illumina	Illumina_wt_1	salmon31noclip	ONT-DCS108-HAP_wt_2	0.688604908105549	wt	wt	ONT-DCS108-HAP
Illumina	Illumina_wt_2	salmon31noclip	ONT-DCS108-HAP_wt_2	0.686439923036169	wt	wt	ONT-DCS108-HAP
Illumina	Illumina_wt_3	salmon31noclip	ONT-DCS108-HAP_wt_2	0.68471639210732	wt	wt	ONT-DCS108-HAP
Illumina	Illumina_wt_4	salmon31noclip	ONT-DCS108-HAP_wt_2	0.68479110760607	wt	wt	ONT-DCS108-HAP
Illumina	Illumina_wt_1	salmonminimap2_p0.8	ONT-DCS108-HAP_wt_1	0.61755920692001	wt	wt	ONT-DCS108-HAP
Illumina	Illumina_wt_2	salmonminimap2_p0.8	ONT-DCS108-HAP_wt_1	0.614735625297591	wt	wt	ONT-DCS108-HAP
Illumina	Illumina_wt_3	salmonminimap2_p0.8	ONT-DCS108-HAP_wt_1	0.613820947107713	wt	wt	ONT-DCS108-HAP
Illumina	Illumina_wt_4	salmonminimap2_p0.8	ONT-DCS108-HAP_wt_1	0.614603905789809	wt	wt	ONT-DCS108-HAP
Illumina	Illumina_wt_1	salmonminimap2_p0.8	ONT-DCS108-HAP_wt_2	0.62062865229678	wt	wt	ONT-DCS108-HAP
Illumina	Illumina_wt_2	salmonminimap2_p0.8	ONT-DCS108-HAP_wt_2	0.6181911619647	wt	wt	ONT-DCS108-HAP
Illumina	Illumina_wt_3	salmonminimap2_p0.8	ONT-DCS108-HAP_wt_2	0.617095664259229	wt	wt	ONT-DCS108-HAP
Illumina	Illumina_wt_4	salmonminimap2_p0.8	ONT-DCS108-HAP_wt_2	0.618094675762047	wt	wt	ONT-DCS108-HAP
Illumina	Illumina_wt_1	salmonminimap2_p0.99	ONT-DCS108-HAP_wt_1	0.662981272828227	wt	wt	ONT-DCS108-HAP
Illumina	Illumina_wt_2	salmonminimap2_p0.99	ONT-DCS108-HAP_wt_1	0.660006670046992	wt	wt	ONT-DCS108-HAP
Illumina	Illumina_wt_3	salmonminimap2_p0.99	ONT-DCS108-HAP_wt_1	0.658748804797559	wt	wt	ONT-DCS108-HAP
Illumina	Illumina_wt_4	salmonminimap2_p0.99	ONT-DCS108-HAP_wt_1	0.659746912576247	wt	wt	ONT-DCS108-HAP
Illumina	Illumina_wt_1	salmonminimap2_p0.99	ONT-DCS108-HAP_wt_2	0.675650282761281	wt	wt	ONT-DCS108-HAP
Illumina	Illumina_wt_2	salmonminimap2_p0.99	ONT-DCS108-HAP_wt_2	0.672985168866657	wt	wt	ONT-DCS108-HAP
Illumina	Illumina_wt_3	salmonminimap2_p0.99	ONT-DCS108-HAP_wt_2	0.67131325651374	wt	wt	ONT-DCS108-HAP
Illumina	Illumina_wt_4	salmonminimap2_p0.99	ONT-DCS108-HAP_wt_2	0.672403596921384	wt	wt	ONT-DCS108-HAP
Illumina	Illumina_wt_1	salmon31	ONT-RNA001-HAP_wt_1	0.660079199248884	wt	wt	ONT-RNA001-HAP
Illumina	Illumina_wt_2	salmon31	ONT-RNA001-HAP_wt_1	0.653661489654229	wt	wt	ONT-RNA001-HAP
Illumina	Illumina_wt_3	salmon31	ONT-RNA001-HAP_wt_1	0.651134218110602	wt	wt	ONT-RNA001-HAP
Illumina	Illumina_wt_4	salmon31	ONT-RNA001-HAP_wt_1	0.65243748099956	wt	wt	ONT-RNA001-HAP
Illumina	Illumina_wt_1	salmon31	ONT-RNA001-HAP_wt_2	0.673341234695692	wt	wt	ONT-RNA001-HAP
Illumina	Illumina_wt_2	salmon31	ONT-RNA001-HAP_wt_2	0.666993377160704	wt	wt	ONT-RNA001-HAP
Illumina	Illumina_wt_3	salmon31	ONT-RNA001-HAP_wt_2	0.664565206257802	wt	wt	ONT-RNA001-HAP
Illumina	Illumina_wt_4	salmon31	ONT-RNA001-HAP_wt_2	0.666105102896447	wt	wt	ONT-RNA001-HAP
Illumina	Illumina_wt_1	salmon31	ONT-RNA001-HAP_wt_3	0.695509869398188	wt	wt	ONT-RNA001-HAP
Illumina	Illumina_wt_2	salmon31	ONT-RNA001-HAP_wt_3	0.687776561930652	wt	wt	ONT-RNA001-HAP
Illumina	Illumina_wt_3	salmon31	ONT-RNA001-HAP_wt_3	0.684260459007228	wt	wt	ONT-RNA001-HAP
Illumina	Illumina_wt_4	salmon31	ONT-RNA001-HAP_wt_3	0.685949022280755	wt	wt	ONT-RNA001-HAP
Illumina	Illumina_wt_1	salmon31	ONT-RNA001-HAP_wt_4	0.639202215840884	wt	wt	ONT-RNA001-HAP
Illumina	Illumina_wt_2	salmon31	ONT-RNA001-HAP_wt_4	0.630879171458192	wt	wt	ONT-RNA001-HAP
Illumina	Illumina_wt_3	salmon31	ONT-RNA001-HAP_wt_4	0.627880832046143	wt	wt	ONT-RNA001-HAP
Illumina	Illumina_wt_4	salmon31	ONT-RNA001-HAP_wt_4	0.629098082367997	wt	wt	ONT-RNA001-HAP
Illumina	Illumina_wt_1	salmon31	ONT-RNA001-HAP_wt_5	0.679192616698022	wt	wt	ONT-RNA001-HAP
Illumina	Illumina_wt_2	salmon31	ONT-RNA001-HAP_wt_5	0.67112629412501	wt	wt	ONT-RNA001-HAP
Illumina	Illumina_wt_3	salmon31	ONT-RNA001-HAP_wt_5	0.668332442683632	wt	wt	ONT-RNA001-HAP
Illumina	Illumina_wt_4	salmon31	ONT-RNA001-HAP_wt_5	0.66955174941132	wt	wt	ONT-RNA001-HAP
Illumina	Illumina_wt_1	salmon31	ONT-RNA001-HAP_wt_6	0.672552347940621	wt	wt	ONT-RNA001-HAP
Illumina	Illumina_wt_2	salmon31	ONT-RNA001-HAP_wt_6	0.665002953415025	wt	wt	ONT-RNA001-HAP
Illumina	Illumina_wt_3	salmon31	ONT-RNA001-HAP_wt_6	0.661653960171978	wt	wt	ONT-RNA001-HAP
Illumina	Illumina_wt_4	salmon31	ONT-RNA001-HAP_wt_6	0.663080920179517	wt	wt	ONT-RNA001-HAP
Illumina	Illumina_wt_1	salmon31noclip	ONT-RNA001-HAP_wt_1	0.657693559198383	wt	wt	ONT-RNA001-HAP
Illumina	Illumina_wt_2	salmon31noclip	ONT-RNA001-HAP_wt_1	0.65137749203215	wt	wt	ONT-RNA001-HAP
Illumina	Illumina_wt_3	salmon31noclip	ONT-RNA001-HAP_wt_1	0.649094745781536	wt	wt	ONT-RNA001-HAP
Illumina	Illumina_wt_4	salmon31noclip	ONT-RNA001-HAP_wt_1	0.650259306259054	wt	wt	ONT-RNA001-HAP
Illumina	Illumina_wt_1	salmon31noclip	ONT-RNA001-HAP_wt_2	0.670535455550941	wt	wt	ONT-RNA001-HAP
Illumina	Illumina_wt_2	salmon31noclip	ONT-RNA001-HAP_wt_2	0.6645853095336	wt	wt	ONT-RNA001-HAP
Illumina	Illumina_wt_3	salmon31noclip	ONT-RNA001-HAP_wt_2	0.662131091576587	wt	wt	ONT-RNA001-HAP
Illumina	Illumina_wt_4	salmon31noclip	ONT-RNA001-HAP_wt_2	0.663531192217822	wt	wt	ONT-RNA001-HAP
Illumina	Illumina_wt_1	salmon31noclip	ONT-RNA001-HAP_wt_3	0.692906598187463	wt	wt	ONT-RNA001-HAP
Illumina	Illumina_wt_2	salmon31noclip	ONT-RNA001-HAP_wt_3	0.685428871839743	wt	wt	ONT-RNA001-HAP
Illumina	Illumina_wt_3	salmon31noclip	ONT-RNA001-HAP_wt_3	0.682424817609466	wt	wt	ONT-RNA001-HAP
Illumina	Illumina_wt_4	salmon31noclip	ONT-RNA001-HAP_wt_3	0.683768003198651	wt	wt	ONT-RNA001-HAP
Illumina	Illumina_wt_1	salmon31noclip	ONT-RNA001-HAP_wt_4	0.637050298657744	wt	wt	ONT-RNA001-HAP
Illumina	Illumina_wt_2	salmon31noclip	ONT-RNA001-HAP_wt_4	0.628867611523557	wt	wt	ONT-RNA001-HAP
Illumina	Illumina_wt_3	salmon31noclip	ONT-RNA001-HAP_wt_4	0.626268772602937	wt	wt	ONT-RNA001-HAP
Illumina	Illumina_wt_4	salmon31noclip	ONT-RNA001-HAP_wt_4	0.627490838583213	wt	wt	ONT-RNA001-HAP
Illumina	Illumina_wt_1	salmon31noclip	ONT-RNA001-HAP_wt_5	0.676753867820518	wt	wt	ONT-RNA001-HAP
Illumina	Illumina_wt_2	salmon31noclip	ONT-RNA001-HAP_wt_5	0.668946987793568	wt	wt	ONT-RNA001-HAP
Illumina	Illumina_wt_3	salmon31noclip	ONT-RNA001-HAP_wt_5	0.666543073921869	wt	wt	ONT-RNA001-HAP
Illumina	Illumina_wt_4	salmon31noclip	ONT-RNA001-HAP_wt_5	0.667596158275016	wt	wt	ONT-RNA001-HAP
Illumina	Illumina_wt_1	salmon31noclip	ONT-RNA001-HAP_wt_6	0.669558761508561	wt	wt	ONT-RNA001-HAP
Illumina	Illumina_wt_2	salmon31noclip	ONT-RNA001-HAP_wt_6	0.662211188146426	wt	wt	ONT-RNA001-HAP
Illumina	Illumina_wt_3	salmon31noclip	ONT-RNA001-HAP_wt_6	0.659320061268696	wt	wt	ONT-RNA001-HAP
Illumina	Illumina_wt_4	salmon31noclip	ONT-RNA001-HAP_wt_6	0.660474812556695	wt	wt	ONT-RNA001-HAP
Illumina	Illumina_wt_1	salmonminimap2_p0.8	ONT-RNA001-HAP_wt_1	0.596418508321012	wt	wt	ONT-RNA001-HAP
Illumina	Illumina_wt_2	salmonminimap2_p0.8	ONT-RNA001-HAP_wt_1	0.589595958687516	wt	wt	ONT-RNA001-HAP
Illumina	Illumina_wt_3	salmonminimap2_p0.8	ONT-RNA001-HAP_wt_1	0.586494243729431	wt	wt	ONT-RNA001-HAP
Illumina	Illumina_wt_4	salmonminimap2_p0.8	ONT-RNA001-HAP_wt_1	0.589241474526149	wt	wt	ONT-RNA001-HAP
Illumina	Illumina_wt_1	salmonminimap2_p0.8	ONT-RNA001-HAP_wt_2	0.59030651023291	wt	wt	ONT-RNA001-HAP
Illumina	Illumina_wt_2	salmonminimap2_p0.8	ONT-RNA001-HAP_wt_2	0.584083061727043	wt	wt	ONT-RNA001-HAP
Illumina	Illumina_wt_3	salmonminimap2_p0.8	ONT-RNA001-HAP_wt_2	0.581027846435543	wt	wt	ONT-RNA001-HAP
Illumina	Illumina_wt_4	salmonminimap2_p0.8	ONT-RNA001-HAP_wt_2	0.583993066337548	wt	wt	ONT-RNA001-HAP
Illumina	Illumina_wt_1	salmonminimap2_p0.8	ONT-RNA001-HAP_wt_3	0.604224508889091	wt	wt	ONT-RNA001-HAP
Illumina	Illumina_wt_2	salmonminimap2_p0.8	ONT-RNA001-HAP_wt_3	0.597055820316009	wt	wt	ONT-RNA001-HAP
Illumina	Illumina_wt_3	salmonminimap2_p0.8	ONT-RNA001-HAP_wt_3	0.59431077873128	wt	wt	ONT-RNA001-HAP
Illumina	Illumina_wt_4	salmonminimap2_p0.8	ONT-RNA001-HAP_wt_3	0.596859924688528	wt	wt	ONT-RNA001-HAP
Illumina	Illumina_wt_1	salmonminimap2_p0.8	ONT-RNA001-HAP_wt_4	0.57854439658584	wt	wt	ONT-RNA001-HAP
Illumina	Illumina_wt_2	salmonminimap2_p0.8	ONT-RNA001-HAP_wt_4	0.571122184951909	wt	wt	ONT-RNA001-HAP
Illumina	Illumina_wt_3	salmonminimap2_p0.8	ONT-RNA001-HAP_wt_4	0.567501380833472	wt	wt	ONT-RNA001-HAP
Illumina	Illumina_wt_4	salmonminimap2_p0.8	ONT-RNA001-HAP_wt_4	0.570213336980886	wt	wt	ONT-RNA001-HAP
Illumina	Illumina_wt_1	salmonminimap2_p0.8	ONT-RNA001-HAP_wt_5	0.596913659682404	wt	wt	ONT-RNA001-HAP
Illumina	Illumina_wt_2	salmonminimap2_p0.8	ONT-RNA001-HAP_wt_5	0.589336574642447	wt	wt	ONT-RNA001-HAP
Illumina	Illumina_wt_3	salmonminimap2_p0.8	ONT-RNA001-HAP_wt_5	0.586462069785813	wt	wt	ONT-RNA001-HAP
Illumina	Illumina_wt_4	salmonminimap2_p0.8	ONT-RNA001-HAP_wt_5	0.589300827869891	wt	wt	ONT-RNA001-HAP
Illumina	Illumina_wt_1	salmonminimap2_p0.8	ONT-RNA001-HAP_wt_6	0.592810550252334	wt	wt	ONT-RNA001-HAP
Illumina	Illumina_wt_2	salmonminimap2_p0.8	ONT-RNA001-HAP_wt_6	0.5851047132505	wt	wt	ONT-RNA001-HAP
Illumina	Illumina_wt_3	salmonminimap2_p0.8	ONT-RNA001-HAP_wt_6	0.582214158264497	wt	wt	ONT-RNA001-HAP
Illumina	Illumina_wt_4	salmonminimap2_p0.8	ONT-RNA001-HAP_wt_6	0.58487596932444	wt	wt	ONT-RNA001-HAP
Illumina	Illumina_wt_1	salmonminimap2_p0.99	ONT-RNA001-HAP_wt_1	0.656294785370076	wt	wt	ONT-RNA001-HAP
Illumina	Illumina_wt_2	salmonminimap2_p0.99	ONT-RNA001-HAP_wt_1	0.649790464804242	wt	wt	ONT-RNA001-HAP
Illumina	Illumina_wt_3	salmonminimap2_p0.99	ONT-RNA001-HAP_wt_1	0.646109476703616	wt	wt	ONT-RNA001-HAP
Illumina	Illumina_wt_4	salmonminimap2_p0.99	ONT-RNA001-HAP_wt_1	0.648395560426541	wt	wt	ONT-RNA001-HAP
Illumina	Illumina_wt_1	salmonminimap2_p0.99	ONT-RNA001-HAP_wt_2	0.656036180219123	wt	wt	ONT-RNA001-HAP
Illumina	Illumina_wt_2	salmonminimap2_p0.99	ONT-RNA001-HAP_wt_2	0.650140072974396	wt	wt	ONT-RNA001-HAP
Illumina	Illumina_wt_3	salmonminimap2_p0.99	ONT-RNA001-HAP_wt_2	0.646048514465783	wt	wt	ONT-RNA001-HAP
Illumina	Illumina_wt_4	salmonminimap2_p0.99	ONT-RNA001-HAP_wt_2	0.648838237649297	wt	wt	ONT-RNA001-HAP
Illumina	Illumina_wt_1	salmonminimap2_p0.99	ONT-RNA001-HAP_wt_3	0.671145292927946	wt	wt	ONT-RNA001-HAP
Illumina	Illumina_wt_2	salmonminimap2_p0.99	ONT-RNA001-HAP_wt_3	0.664321457132272	wt	wt	ONT-RNA001-HAP
Illumina	Illumina_wt_3	salmonminimap2_p0.99	ONT-RNA001-HAP_wt_3	0.660528557978202	wt	wt	ONT-RNA001-HAP
Illumina	Illumina_wt_4	salmonminimap2_p0.99	ONT-RNA001-HAP_wt_3	0.662618041383053	wt	wt	ONT-RNA001-HAP
Illumina	Illumina_wt_1	salmonminimap2_p0.99	ONT-RNA001-HAP_wt_4	0.635877594142697	wt	wt	ONT-RNA001-HAP
Illumina	Illumina_wt_2	salmonminimap2_p0.99	ONT-RNA001-HAP_wt_4	0.62847291158593	wt	wt	ONT-RNA001-HAP
Illumina	Illumina_wt_3	salmonminimap2_p0.99	ONT-RNA001-HAP_wt_4	0.623872278518968	wt	wt	ONT-RNA001-HAP
Illumina	Illumina_wt_4	salmonminimap2_p0.99	ONT-RNA001-HAP_wt_4	0.626484807474173	wt	wt	ONT-RNA001-HAP
Illumina	Illumina_wt_1	salmonminimap2_p0.99	ONT-RNA001-HAP_wt_5	0.661327983140907	wt	wt	ONT-RNA001-HAP
Illumina	Illumina_wt_2	salmonminimap2_p0.99	ONT-RNA001-HAP_wt_5	0.654062647907557	wt	wt	ONT-RNA001-HAP
Illumina	Illumina_wt_3	salmonminimap2_p0.99	ONT-RNA001-HAP_wt_5	0.650303700539308	wt	wt	ONT-RNA001-HAP
Illumina	Illumina_wt_4	salmonminimap2_p0.99	ONT-RNA001-HAP_wt_5	0.652744513395662	wt	wt	ONT-RNA001-HAP
Illumina	Illumina_wt_1	salmonminimap2_p0.99	ONT-RNA001-HAP_wt_6	0.657320286729419	wt	wt	ONT-RNA001-HAP
Illumina	Illumina_wt_2	salmonminimap2_p0.99	ONT-RNA001-HAP_wt_6	0.650076480157777	wt	wt	ONT-RNA001-HAP
Illumina	Illumina_wt_3	salmonminimap2_p0.99	ONT-RNA001-HAP_wt_6	0.646077019219336	wt	wt	ONT-RNA001-HAP
Illumina	Illumina_wt_4	salmonminimap2_p0.99	ONT-RNA001-HAP_wt_6	0.648197818919716	wt	wt	ONT-RNA001-HAP
Illumina	Illumina_wt_1	salmon31	ONT-NSK007-HAP_wt_1	0.64174861214659	wt	wt	ONT-NSK007-HAP
Illumina	Illumina_wt_2	salmon31	ONT-NSK007-HAP_wt_1	0.639378982959367	wt	wt	ONT-NSK007-HAP
Illumina	Illumina_wt_3	salmon31	ONT-NSK007-HAP_wt_1	0.63717521419929	wt	wt	ONT-NSK007-HAP
Illumina	Illumina_wt_4	salmon31	ONT-NSK007-HAP_wt_1	0.637952003861596	wt	wt	ONT-NSK007-HAP
Illumina	Illumina_wt_1	salmon31	ONT-NSK007-HAP_wt_2	0.627443244367255	wt	wt	ONT-NSK007-HAP
Illumina	Illumina_wt_2	salmon31	ONT-NSK007-HAP_wt_2	0.624799450566486	wt	wt	ONT-NSK007-HAP
Illumina	Illumina_wt_3	salmon31	ONT-NSK007-HAP_wt_2	0.623103683462005	wt	wt	ONT-NSK007-HAP
Illumina	Illumina_wt_4	salmon31	ONT-NSK007-HAP_wt_2	0.624105560711341	wt	wt	ONT-NSK007-HAP
Illumina	Illumina_wt_1	salmon31noclip	ONT-NSK007-HAP_wt_1	0.640535342800031	wt	wt	ONT-NSK007-HAP
Illumina	Illumina_wt_2	salmon31noclip	ONT-NSK007-HAP_wt_1	0.638275765712335	wt	wt	ONT-NSK007-HAP
Illumina	Illumina_wt_3	salmon31noclip	ONT-NSK007-HAP_wt_1	0.636100548310672	wt	wt	ONT-NSK007-HAP
Illumina	Illumina_wt_4	salmon31noclip	ONT-NSK007-HAP_wt_1	0.636931839368277	wt	wt	ONT-NSK007-HAP
Illumina	Illumina_wt_1	salmon31noclip	ONT-NSK007-HAP_wt_2	0.627441708619091	wt	wt	ONT-NSK007-HAP
Illumina	Illumina_wt_2	salmon31noclip	ONT-NSK007-HAP_wt_2	0.624846240668135	wt	wt	ONT-NSK007-HAP
Illumina	Illumina_wt_3	salmon31noclip	ONT-NSK007-HAP_wt_2	0.623276077859556	wt	wt	ONT-NSK007-HAP
Illumina	Illumina_wt_4	salmon31noclip	ONT-NSK007-HAP_wt_2	0.624245523280791	wt	wt	ONT-NSK007-HAP
Illumina	Illumina_wt_1	salmonminimap2_p0.8	ONT-NSK007-HAP_wt_1	0.51667367296298	wt	wt	ONT-NSK007-HAP
Illumina	Illumina_wt_2	salmonminimap2_p0.8	ONT-NSK007-HAP_wt_1	0.51410999159574	wt	wt	ONT-NSK007-HAP
Illumina	Illumina_wt_3	salmonminimap2_p0.8	ONT-NSK007-HAP_wt_1	0.51258892906606	wt	wt	ONT-NSK007-HAP
Illumina	Illumina_wt_4	salmonminimap2_p0.8	ONT-NSK007-HAP_wt_1	0.513653339840962	wt	wt	ONT-NSK007-HAP
Illumina	Illumina_wt_1	salmonminimap2_p0.8	ONT-NSK007-HAP_wt_2	0.518578832989745	wt	wt	ONT-NSK007-HAP
Illumina	Illumina_wt_2	salmonminimap2_p0.8	ONT-NSK007-HAP_wt_2	0.515574735556448	wt	wt	ONT-NSK007-HAP
Illumina	Illumina_wt_3	salmonminimap2_p0.8	ONT-NSK007-HAP_wt_2	0.513986023599938	wt	wt	ONT-NSK007-HAP
Illumina	Illumina_wt_4	salmonminimap2_p0.8	ONT-NSK007-HAP_wt_2	0.515402435851334	wt	wt	ONT-NSK007-HAP
Illumina	Illumina_wt_1	salmonminimap2_p0.99	ONT-NSK007-HAP_wt_1	0.578789242795432	wt	wt	ONT-NSK007-HAP
Illumina	Illumina_wt_2	salmonminimap2_p0.99	ONT-NSK007-HAP_wt_1	0.576639926754952	wt	wt	ONT-NSK007-HAP
Illumina	Illumina_wt_3	salmonminimap2_p0.99	ONT-NSK007-HAP_wt_1	0.574362258176308	wt	wt	ONT-NSK007-HAP
Illumina	Illumina_wt_4	salmonminimap2_p0.99	ONT-NSK007-HAP_wt_1	0.575262797684445	wt	wt	ONT-NSK007-HAP
Illumina	Illumina_wt_1	salmonminimap2_p0.99	ONT-NSK007-HAP_wt_2	0.575551561830465	wt	wt	ONT-NSK007-HAP
Illumina	Illumina_wt_2	salmonminimap2_p0.99	ONT-NSK007-HAP_wt_2	0.573307560455165	wt	wt	ONT-NSK007-HAP
Illumina	Illumina_wt_3	salmonminimap2_p0.99	ONT-NSK007-HAP_wt_2	0.570730892158665	wt	wt	ONT-NSK007-HAP
Illumina	Illumina_wt_4	salmonminimap2_p0.99	ONT-NSK007-HAP_wt_2	0.572063100031222	wt	wt	ONT-NSK007-HAP
