# Supplementary material for: A comprehensive examination of Nanopore native RNA sequencing for characterization of complex transcriptomes
Source: Nat Commun. 2019 Jul 31;10:3359. doi: 10.1038/s41467-019-11272-z (PMC6668388; doi:10.1038/s41467-019-11272-z)
Supplement: Supplementary file 4 — Source Data [file 41467_2019_11272_MOESM4_ESM.zip › source_data_soneson/SupplementaryFigure18B.txt]

sample1	method1	sample2	method2	correlation	dataset1	dataset2	condition1	condition2	dtype	combination
ONT-DCS108-HAP_wt_1	fCminimap2primary	ONT-DCS108-HAP_wt_1	salmon31	0.856902104991306	ONT-DCS108-HAP	ONT-DCS108-HAP	wt	wt	Nanopore	same dataset
ONT-DCS108-HAP_wt_2	fCminimap2primary	ONT-DCS108-HAP_wt_2	salmon31	0.854090905894199	ONT-DCS108-HAP	ONT-DCS108-HAP	wt	wt	Nanopore	same dataset
ONT-DCS108-HAP_wt_1	salmon31	ONT-DCS108-HAP_wt_1	salmonminimap2_p0.99	0.952830449097004	ONT-DCS108-HAP	ONT-DCS108-HAP	wt	wt	Nanopore	same dataset
ONT-DCS108-HAP_wt_1	fCminimap2primary	ONT-DCS108-HAP_wt_1	salmonminimap2_p0.99	0.872701503342075	ONT-DCS108-HAP	ONT-DCS108-HAP	wt	wt	Nanopore	same dataset
ONT-DCS108-HAP_wt_2	salmon31	ONT-DCS108-HAP_wt_2	salmonminimap2_p0.99	0.94994586633336	ONT-DCS108-HAP	ONT-DCS108-HAP	wt	wt	Nanopore	same dataset
ONT-DCS108-HAP_wt_2	fCminimap2primary	ONT-DCS108-HAP_wt_2	salmonminimap2_p0.99	0.869952669871246	ONT-DCS108-HAP	ONT-DCS108-HAP	wt	wt	Nanopore	same dataset
ONT-DCS108-HAP_wt_1	salmon31	ONT-DCS108-HAP_wt_1	wubminimap2	0.844632813863219	ONT-DCS108-HAP	ONT-DCS108-HAP	wt	wt	Nanopore	same dataset
ONT-DCS108-HAP_wt_1	salmonminimap2_p0.99	ONT-DCS108-HAP_wt_1	wubminimap2	0.858531398340928	ONT-DCS108-HAP	ONT-DCS108-HAP	wt	wt	Nanopore	same dataset
ONT-DCS108-HAP_wt_1	fCminimap2primary	ONT-DCS108-HAP_wt_1	wubminimap2	0.782816122671487	ONT-DCS108-HAP	ONT-DCS108-HAP	wt	wt	Nanopore	same dataset
ONT-DCS108-HAP_wt_2	salmon31	ONT-DCS108-HAP_wt_2	wubminimap2	0.846666524858654	ONT-DCS108-HAP	ONT-DCS108-HAP	wt	wt	Nanopore	same dataset
ONT-DCS108-HAP_wt_2	salmonminimap2_p0.99	ONT-DCS108-HAP_wt_2	wubminimap2	0.863840106567326	ONT-DCS108-HAP	ONT-DCS108-HAP	wt	wt	Nanopore	same dataset
ONT-DCS108-HAP_wt_2	fCminimap2primary	ONT-DCS108-HAP_wt_2	wubminimap2	0.783618571435263	ONT-DCS108-HAP	ONT-DCS108-HAP	wt	wt	Nanopore	same dataset
ONT-RNA001-HEK_wt_1	fCminimap2primary	ONT-RNA001-HEK_wt_1	salmon31	0.903477093677968	ONT-RNA001-HEK	ONT-RNA001-HEK	wt	wt	Nanopore	same dataset
ONT-RNA001-HEK_wt_2	fCminimap2primary	ONT-RNA001-HEK_wt_2	salmon31	0.896009064441176	ONT-RNA001-HEK	ONT-RNA001-HEK	wt	wt	Nanopore	same dataset
ONT-RNA001-HEK_wt_3	fCminimap2primary	ONT-RNA001-HEK_wt_3	salmon31	0.90004219080014	ONT-RNA001-HEK	ONT-RNA001-HEK	wt	wt	Nanopore	same dataset
ONT-RNA001-HEK_wt_4	fCminimap2primary	ONT-RNA001-HEK_wt_4	salmon31	0.90941799298844	ONT-RNA001-HEK	ONT-RNA001-HEK	wt	wt	Nanopore	same dataset
ONT-RNA001-HEK_wt_5	fCminimap2primary	ONT-RNA001-HEK_wt_5	salmon31	0.908921409270327	ONT-RNA001-HEK	ONT-RNA001-HEK	wt	wt	Nanopore	same dataset
ONT-RNA001-HEK_wt_1	salmon31	ONT-RNA001-HEK_wt_1	salmonminimap2_p0.99	0.971932519695775	ONT-RNA001-HEK	ONT-RNA001-HEK	wt	wt	Nanopore	same dataset
ONT-RNA001-HEK_wt_1	fCminimap2primary	ONT-RNA001-HEK_wt_1	salmonminimap2_p0.99	0.907770025562289	ONT-RNA001-HEK	ONT-RNA001-HEK	wt	wt	Nanopore	same dataset
ONT-RNA001-HEK_wt_2	salmon31	ONT-RNA001-HEK_wt_2	salmonminimap2_p0.99	0.969295119856243	ONT-RNA001-HEK	ONT-RNA001-HEK	wt	wt	Nanopore	same dataset
ONT-RNA001-HEK_wt_2	fCminimap2primary	ONT-RNA001-HEK_wt_2	salmonminimap2_p0.99	0.904596934250529	ONT-RNA001-HEK	ONT-RNA001-HEK	wt	wt	Nanopore	same dataset
ONT-RNA001-HEK_wt_3	salmon31	ONT-RNA001-HEK_wt_3	salmonminimap2_p0.99	0.970679318671469	ONT-RNA001-HEK	ONT-RNA001-HEK	wt	wt	Nanopore	same dataset
ONT-RNA001-HEK_wt_3	fCminimap2primary	ONT-RNA001-HEK_wt_3	salmonminimap2_p0.99	0.910249698387813	ONT-RNA001-HEK	ONT-RNA001-HEK	wt	wt	Nanopore	same dataset
ONT-RNA001-HEK_wt_4	salmon31	ONT-RNA001-HEK_wt_4	salmonminimap2_p0.99	0.973677531743729	ONT-RNA001-HEK	ONT-RNA001-HEK	wt	wt	Nanopore	same dataset
ONT-RNA001-HEK_wt_4	fCminimap2primary	ONT-RNA001-HEK_wt_4	salmonminimap2_p0.99	0.911497540939919	ONT-RNA001-HEK	ONT-RNA001-HEK	wt	wt	Nanopore	same dataset
ONT-RNA001-HEK_wt_5	salmon31	ONT-RNA001-HEK_wt_5	salmonminimap2_p0.99	0.973458484194456	ONT-RNA001-HEK	ONT-RNA001-HEK	wt	wt	Nanopore	same dataset
ONT-RNA001-HEK_wt_5	fCminimap2primary	ONT-RNA001-HEK_wt_5	salmonminimap2_p0.99	0.911166335962048	ONT-RNA001-HEK	ONT-RNA001-HEK	wt	wt	Nanopore	same dataset
ONT-RNA001-HEK_wt_1	salmon31	ONT-RNA001-HEK_wt_1	wubminimap2	0.868882514226626	ONT-RNA001-HEK	ONT-RNA001-HEK	wt	wt	Nanopore	same dataset
ONT-RNA001-HEK_wt_1	salmonminimap2_p0.99	ONT-RNA001-HEK_wt_1	wubminimap2	0.872771544935795	ONT-RNA001-HEK	ONT-RNA001-HEK	wt	wt	Nanopore	same dataset
ONT-RNA001-HEK_wt_1	fCminimap2primary	ONT-RNA001-HEK_wt_1	wubminimap2	0.817972516980876	ONT-RNA001-HEK	ONT-RNA001-HEK	wt	wt	Nanopore	same dataset
ONT-RNA001-HEK_wt_2	salmon31	ONT-RNA001-HEK_wt_2	wubminimap2	0.85512078305643	ONT-RNA001-HEK	ONT-RNA001-HEK	wt	wt	Nanopore	same dataset
ONT-RNA001-HEK_wt_2	salmonminimap2_p0.99	ONT-RNA001-HEK_wt_2	wubminimap2	0.863333138863278	ONT-RNA001-HEK	ONT-RNA001-HEK	wt	wt	Nanopore	same dataset
ONT-RNA001-HEK_wt_2	fCminimap2primary	ONT-RNA001-HEK_wt_2	wubminimap2	0.806607925092189	ONT-RNA001-HEK	ONT-RNA001-HEK	wt	wt	Nanopore	same dataset
ONT-RNA001-HEK_wt_3	salmon31	ONT-RNA001-HEK_wt_3	wubminimap2	0.859088932279862	ONT-RNA001-HEK	ONT-RNA001-HEK	wt	wt	Nanopore	same dataset
ONT-RNA001-HEK_wt_3	salmonminimap2_p0.99	ONT-RNA001-HEK_wt_3	wubminimap2	0.86622603645266	ONT-RNA001-HEK	ONT-RNA001-HEK	wt	wt	Nanopore	same dataset
ONT-RNA001-HEK_wt_3	fCminimap2primary	ONT-RNA001-HEK_wt_3	wubminimap2	0.812695589569337	ONT-RNA001-HEK	ONT-RNA001-HEK	wt	wt	Nanopore	same dataset
ONT-RNA001-HEK_wt_4	salmon31	ONT-RNA001-HEK_wt_4	wubminimap2	0.86530738220217	ONT-RNA001-HEK	ONT-RNA001-HEK	wt	wt	Nanopore	same dataset
ONT-RNA001-HEK_wt_4	salmonminimap2_p0.99	ONT-RNA001-HEK_wt_4	wubminimap2	0.872957740034962	ONT-RNA001-HEK	ONT-RNA001-HEK	wt	wt	Nanopore	same dataset
ONT-RNA001-HEK_wt_4	fCminimap2primary	ONT-RNA001-HEK_wt_4	wubminimap2	0.821691813709192	ONT-RNA001-HEK	ONT-RNA001-HEK	wt	wt	Nanopore	same dataset
ONT-RNA001-HEK_wt_5	salmon31	ONT-RNA001-HEK_wt_5	wubminimap2	0.864724718953168	ONT-RNA001-HEK	ONT-RNA001-HEK	wt	wt	Nanopore	same dataset
ONT-RNA001-HEK_wt_5	salmonminimap2_p0.99	ONT-RNA001-HEK_wt_5	wubminimap2	0.871186720410671	ONT-RNA001-HEK	ONT-RNA001-HEK	wt	wt	Nanopore	same dataset
ONT-RNA001-HEK_wt_5	fCminimap2primary	ONT-RNA001-HEK_wt_5	wubminimap2	0.820403294126749	ONT-RNA001-HEK	ONT-RNA001-HEK	wt	wt	Nanopore	same dataset
ONT-RNA001-HAP_wt_1	fCminimap2primary	ONT-RNA001-HAP_wt_1	salmon31	0.883527676615231	ONT-RNA001-HAP	ONT-RNA001-HAP	wt	wt	Nanopore	same dataset
ONT-RNA001-HAP_wt_2	fCminimap2primary	ONT-RNA001-HAP_wt_2	salmon31	0.886962320766536	ONT-RNA001-HAP	ONT-RNA001-HAP	wt	wt	Nanopore	same dataset
ONT-RNA001-HAP_wt_3	fCminimap2primary	ONT-RNA001-HAP_wt_3	salmon31	0.902350950044314	ONT-RNA001-HAP	ONT-RNA001-HAP	wt	wt	Nanopore	same dataset
ONT-RNA001-HAP_wt_4	fCminimap2primary	ONT-RNA001-HAP_wt_4	salmon31	0.887630265711848	ONT-RNA001-HAP	ONT-RNA001-HAP	wt	wt	Nanopore	same dataset
ONT-RNA001-HAP_wt_5	fCminimap2primary	ONT-RNA001-HAP_wt_5	salmon31	0.897863249856592	ONT-RNA001-HAP	ONT-RNA001-HAP	wt	wt	Nanopore	same dataset
ONT-RNA001-HAP_wt_6	fCminimap2primary	ONT-RNA001-HAP_wt_6	salmon31	0.894224592301351	ONT-RNA001-HAP	ONT-RNA001-HAP	wt	wt	Nanopore	same dataset
ONT-RNA001-HAP_wt_1	salmon31	ONT-RNA001-HAP_wt_1	salmonminimap2_p0.99	0.967346914364917	ONT-RNA001-HAP	ONT-RNA001-HAP	wt	wt	Nanopore	same dataset
ONT-RNA001-HAP_wt_1	fCminimap2primary	ONT-RNA001-HAP_wt_1	salmonminimap2_p0.99	0.890657567434728	ONT-RNA001-HAP	ONT-RNA001-HAP	wt	wt	Nanopore	same dataset
ONT-RNA001-HAP_wt_2	salmon31	ONT-RNA001-HAP_wt_2	salmonminimap2_p0.99	0.96944537039709	ONT-RNA001-HAP	ONT-RNA001-HAP	wt	wt	Nanopore	same dataset
ONT-RNA001-HAP_wt_2	fCminimap2primary	ONT-RNA001-HAP_wt_2	salmonminimap2_p0.99	0.893169284647442	ONT-RNA001-HAP	ONT-RNA001-HAP	wt	wt	Nanopore	same dataset
ONT-RNA001-HAP_wt_3	salmon31	ONT-RNA001-HAP_wt_3	salmonminimap2_p0.99	0.973190372159182	ONT-RNA001-HAP	ONT-RNA001-HAP	wt	wt	Nanopore	same dataset
ONT-RNA001-HAP_wt_3	fCminimap2primary	ONT-RNA001-HAP_wt_3	salmonminimap2_p0.99	0.905365282173772	ONT-RNA001-HAP	ONT-RNA001-HAP	wt	wt	Nanopore	same dataset
ONT-RNA001-HAP_wt_4	salmon31	ONT-RNA001-HAP_wt_4	salmonminimap2_p0.99	0.965824098114547	ONT-RNA001-HAP	ONT-RNA001-HAP	wt	wt	Nanopore	same dataset
ONT-RNA001-HAP_wt_4	fCminimap2primary	ONT-RNA001-HAP_wt_4	salmonminimap2_p0.99	0.895507422518794	ONT-RNA001-HAP	ONT-RNA001-HAP	wt	wt	Nanopore	same dataset
ONT-RNA001-HAP_wt_5	salmon31	ONT-RNA001-HAP_wt_5	salmonminimap2_p0.99	0.971970643638719	ONT-RNA001-HAP	ONT-RNA001-HAP	wt	wt	Nanopore	same dataset
ONT-RNA001-HAP_wt_5	fCminimap2primary	ONT-RNA001-HAP_wt_5	salmonminimap2_p0.99	0.90318661046783	ONT-RNA001-HAP	ONT-RNA001-HAP	wt	wt	Nanopore	same dataset
ONT-RNA001-HAP_wt_6	salmon31	ONT-RNA001-HAP_wt_6	salmonminimap2_p0.99	0.97044036007013	ONT-RNA001-HAP	ONT-RNA001-HAP	wt	wt	Nanopore	same dataset
ONT-RNA001-HAP_wt_6	fCminimap2primary	ONT-RNA001-HAP_wt_6	salmonminimap2_p0.99	0.901041469152975	ONT-RNA001-HAP	ONT-RNA001-HAP	wt	wt	Nanopore	same dataset
ONT-RNA001-HAP_wt_1	salmon31	ONT-RNA001-HAP_wt_1	wubminimap2	0.887602359495714	ONT-RNA001-HAP	ONT-RNA001-HAP	wt	wt	Nanopore	same dataset
ONT-RNA001-HAP_wt_1	salmonminimap2_p0.99	ONT-RNA001-HAP_wt_1	wubminimap2	0.889356795306261	ONT-RNA001-HAP	ONT-RNA001-HAP	wt	wt	Nanopore	same dataset
ONT-RNA001-HAP_wt_1	fCminimap2primary	ONT-RNA001-HAP_wt_1	wubminimap2	0.817115649190429	ONT-RNA001-HAP	ONT-RNA001-HAP	wt	wt	Nanopore	same dataset
ONT-RNA001-HAP_wt_2	salmon31	ONT-RNA001-HAP_wt_2	wubminimap2	0.89050647896023	ONT-RNA001-HAP	ONT-RNA001-HAP	wt	wt	Nanopore	same dataset
ONT-RNA001-HAP_wt_2	salmonminimap2_p0.99	ONT-RNA001-HAP_wt_2	wubminimap2	0.891730182126025	ONT-RNA001-HAP	ONT-RNA001-HAP	wt	wt	Nanopore	same dataset
ONT-RNA001-HAP_wt_2	fCminimap2primary	ONT-RNA001-HAP_wt_2	wubminimap2	0.822870769874876	ONT-RNA001-HAP	ONT-RNA001-HAP	wt	wt	Nanopore	same dataset
ONT-RNA001-HAP_wt_3	salmon31	ONT-RNA001-HAP_wt_3	wubminimap2	0.889551777738085	ONT-RNA001-HAP	ONT-RNA001-HAP	wt	wt	Nanopore	same dataset
ONT-RNA001-HAP_wt_3	salmonminimap2_p0.99	ONT-RNA001-HAP_wt_3	wubminimap2	0.890436846216583	ONT-RNA001-HAP	ONT-RNA001-HAP	wt	wt	Nanopore	same dataset
ONT-RNA001-HAP_wt_3	fCminimap2primary	ONT-RNA001-HAP_wt_3	wubminimap2	0.834265644037084	ONT-RNA001-HAP	ONT-RNA001-HAP	wt	wt	Nanopore	same dataset
ONT-RNA001-HAP_wt_4	salmon31	ONT-RNA001-HAP_wt_4	wubminimap2	0.874202677932311	ONT-RNA001-HAP	ONT-RNA001-HAP	wt	wt	Nanopore	same dataset
ONT-RNA001-HAP_wt_4	salmonminimap2_p0.99	ONT-RNA001-HAP_wt_4	wubminimap2	0.875378166089184	ONT-RNA001-HAP	ONT-RNA001-HAP	wt	wt	Nanopore	same dataset
ONT-RNA001-HAP_wt_4	fCminimap2primary	ONT-RNA001-HAP_wt_4	wubminimap2	0.813440296386445	ONT-RNA001-HAP	ONT-RNA001-HAP	wt	wt	Nanopore	same dataset
ONT-RNA001-HAP_wt_5	salmon31	ONT-RNA001-HAP_wt_5	wubminimap2	0.884884521795714	ONT-RNA001-HAP	ONT-RNA001-HAP	wt	wt	Nanopore	same dataset
ONT-RNA001-HAP_wt_5	salmonminimap2_p0.99	ONT-RNA001-HAP_wt_5	wubminimap2	0.885920849594445	ONT-RNA001-HAP	ONT-RNA001-HAP	wt	wt	Nanopore	same dataset
ONT-RNA001-HAP_wt_5	fCminimap2primary	ONT-RNA001-HAP_wt_5	wubminimap2	0.82619632467915	ONT-RNA001-HAP	ONT-RNA001-HAP	wt	wt	Nanopore	same dataset
ONT-RNA001-HAP_wt_6	salmon31	ONT-RNA001-HAP_wt_6	wubminimap2	0.882040093572151	ONT-RNA001-HAP	ONT-RNA001-HAP	wt	wt	Nanopore	same dataset
ONT-RNA001-HAP_wt_6	salmonminimap2_p0.99	ONT-RNA001-HAP_wt_6	wubminimap2	0.884034851610194	ONT-RNA001-HAP	ONT-RNA001-HAP	wt	wt	Nanopore	same dataset
ONT-RNA001-HAP_wt_6	fCminimap2primary	ONT-RNA001-HAP_wt_6	wubminimap2	0.823473808873826	ONT-RNA001-HAP	ONT-RNA001-HAP	wt	wt	Nanopore	same dataset
ONT-NSK007-HAP_wt_1	fCminimap2primary	ONT-NSK007-HAP_wt_1	salmon31	0.881052908267236	ONT-NSK007-HAP	ONT-NSK007-HAP	wt	wt	Nanopore	same dataset
ONT-NSK007-HAP_wt_2	fCminimap2primary	ONT-NSK007-HAP_wt_2	salmon31	0.860868713649801	ONT-NSK007-HAP	ONT-NSK007-HAP	wt	wt	Nanopore	same dataset
ONT-NSK007-HAP_wt_1	salmon31	ONT-NSK007-HAP_wt_1	salmonminimap2_p0.99	0.963929860630445	ONT-NSK007-HAP	ONT-NSK007-HAP	wt	wt	Nanopore	same dataset
ONT-NSK007-HAP_wt_1	fCminimap2primary	ONT-NSK007-HAP_wt_1	salmonminimap2_p0.99	0.890325829159413	ONT-NSK007-HAP	ONT-NSK007-HAP	wt	wt	Nanopore	same dataset
ONT-NSK007-HAP_wt_2	salmon31	ONT-NSK007-HAP_wt_2	salmonminimap2_p0.99	0.959775049417634	ONT-NSK007-HAP	ONT-NSK007-HAP	wt	wt	Nanopore	same dataset
ONT-NSK007-HAP_wt_2	fCminimap2primary	ONT-NSK007-HAP_wt_2	salmonminimap2_p0.99	0.876026422082781	ONT-NSK007-HAP	ONT-NSK007-HAP	wt	wt	Nanopore	same dataset
ONT-NSK007-HAP_wt_1	salmon31	ONT-NSK007-HAP_wt_1	wubminimap2	0.777028528276229	ONT-NSK007-HAP	ONT-NSK007-HAP	wt	wt	Nanopore	same dataset
ONT-NSK007-HAP_wt_1	salmonminimap2_p0.99	ONT-NSK007-HAP_wt_1	wubminimap2	0.759005453686244	ONT-NSK007-HAP	ONT-NSK007-HAP	wt	wt	Nanopore	same dataset
ONT-NSK007-HAP_wt_1	fCminimap2primary	ONT-NSK007-HAP_wt_1	wubminimap2	0.716643113403433	ONT-NSK007-HAP	ONT-NSK007-HAP	wt	wt	Nanopore	same dataset
ONT-NSK007-HAP_wt_2	salmon31	ONT-NSK007-HAP_wt_2	wubminimap2	0.771867147058547	ONT-NSK007-HAP	ONT-NSK007-HAP	wt	wt	Nanopore	same dataset
ONT-NSK007-HAP_wt_2	salmonminimap2_p0.99	ONT-NSK007-HAP_wt_2	wubminimap2	0.753854046109459	ONT-NSK007-HAP	ONT-NSK007-HAP	wt	wt	Nanopore	same dataset
ONT-NSK007-HAP_wt_2	fCminimap2primary	ONT-NSK007-HAP_wt_2	wubminimap2	0.698699045051817	ONT-NSK007-HAP	ONT-NSK007-HAP	wt	wt	Nanopore	same dataset
Illumina_wt_1	tpm__salmon	Illumina_wt_1	tpm__StringTie	0.914382946061774	Illumina	Illumina	wt	wt	Illumina	same dataset
Illumina_wt_2	tpm__salmon	Illumina_wt_2	tpm__StringTie	0.914723421631036	Illumina	Illumina	wt	wt	Illumina	same dataset
Illumina_wt_3	tpm__salmon	Illumina_wt_3	tpm__StringTie	0.915547187690248	Illumina	Illumina	wt	wt	Illumina	same dataset
Illumina_wt_4	tpm__salmon	Illumina_wt_4	tpm__StringTie	0.914919465839614	Illumina	Illumina	wt	wt	Illumina	same dataset
