# Supplementary material for: A comprehensive examination of Nanopore native RNA sequencing for characterization of complex transcriptomes
Source: Nat Commun. 2019 Jul 31;10:3359. doi: 10.1038/s41467-019-11272-z (PMC6668388; doi:10.1038/s41467-019-11272-z)
Supplement: Supplementary file 4 — Source Data [file 41467_2019_11272_MOESM4_ESM.zip › source_data_soneson/Figure5B.txt]

dataset	jType	nbrJunctions
Illumina	Identical to annotated junction	181846
ONT-DCS108-HAP	Identical to annotated junction	68793
ONT-NSK007-HAP	Identical to annotated junction	37203
ONT-RNA001-HAP	Identical to annotated junction	82525
ONT-RNA001-HEK	Identical to annotated junction	64146
Illumina	Not identical, but less than 5bp from annotated junction	4834
ONT-DCS108-HAP	Not identical, but less than 5bp from annotated junction	4750
ONT-NSK007-HAP	Not identical, but less than 5bp from annotated junction	2625
ONT-RNA001-HAP	Not identical, but less than 5bp from annotated junction	7150
ONT-RNA001-HEK	Not identical, but less than 5bp from annotated junction	4872
Illumina	More than 5bp from annotated junction	71738
ONT-DCS108-HAP	More than 5bp from annotated junction	19937
ONT-NSK007-HAP	More than 5bp from annotated junction	2278
ONT-RNA001-HAP	More than 5bp from annotated junction	12442
ONT-RNA001-HEK	More than 5bp from annotated junction	7567
