# Supplementary material for: A comprehensive examination of Nanopore native RNA sequencing for characterization of complex transcriptomes
Source: Nat Commun. 2019 Jul 31;10:3359. doi: 10.1038/s41467-019-11272-z (PMC6668388; doi:10.1038/s41467-019-11272-z)
Supplement: Supplementary file 4 — Source Data [file 41467_2019_11272_MOESM4_ESM.zip › source_data_soneson/SupplementaryFigure1A.txt]

sample	dataset	nReads	condition
ONT-DCS108-HAP_wt_1	ONT-DCS108-HAP	1237867	wt
ONT-DCS108-HAP_wt_2	ONT-DCS108-HAP	1435831	wt
ONT-RNA001-HEK_wt_1	ONT-RNA001-HEK	897736	wt
ONT-RNA001-HEK_wt_2	ONT-RNA001-HEK	604601	wt
ONT-RNA001-HEK_wt_3	ONT-RNA001-HEK	716215	wt
ONT-RNA001-HEK_wt_4	ONT-RNA001-HEK	763429	wt
ONT-RNA001-HEK_wt_5	ONT-RNA001-HEK	700679	wt
ONT-RNA001-HAP_wt_1	ONT-RNA001-HAP	618611	wt
ONT-RNA001-HAP_wt_2	ONT-RNA001-HAP	541257	wt
ONT-RNA001-HAP_wt_3	ONT-RNA001-HAP	1007663	wt
ONT-RNA001-HAP_wt_4	ONT-RNA001-HAP	525588	wt
ONT-RNA001-HAP_wt_5	ONT-RNA001-HAP	861666	wt
ONT-RNA001-HAP_wt_6	ONT-RNA001-HAP	708685	wt
ONT-NSK007-HAP_wt_1	ONT-NSK007-HAP	1004816	wt
ONT-NSK007-HAP_wt_2	ONT-NSK007-HAP	649627	wt
