# Supplementary material for: A comprehensive examination of Nanopore native RNA sequencing for characterization of complex transcriptomes
Source: Nat Commun. 2019 Jul 31;10:3359. doi: 10.1038/s41467-019-11272-z (PMC6668388; doi:10.1038/s41467-019-11272-z)
Supplement: Supplementary file 4 — Source Data [file 41467_2019_11272_MOESM4_ESM.zip › source_data_soneson/SupplementaryFigure22B.txt]

dataset	nbrJunctions	n
Illumina	0	0.584074376979947
Illumina	1	0.316259815530902
Illumina	2	0.0960284825838636
Illumina	3	0.00343497343954667
Illumina	4	0.00019703739532193
Illumina	5	3.85530598990556e-06
Illumina	6	1.45876442861291e-06
