# Supplementary material for: A comprehensive examination of Nanopore native RNA sequencing for characterization of complex transcriptomes
Source: Nat Commun. 2019 Jul 31;10:3359. doi: 10.1038/s41467-019-11272-z (PMC6668388; doi:10.1038/s41467-019-11272-z)
Supplement: Supplementary file 4 — Source Data [file 41467_2019_11272_MOESM4_ESM.zip › source_data_soneson/SupplementaryFigure4B2.txt]

sample	dataset	stype	fracReads	ftype	ref
ONT-DCS108-HAP_wt_1	ONT-DCS108-HAP	AllPrimary	0.547274474497484	Fraction of reads with primary alignment that also have secondary alignment(s)	Transcriptome
ONT-DCS108-HAP_wt_2	ONT-DCS108-HAP	AllPrimary	0.542933898133512	Fraction of reads with primary alignment that also have secondary alignment(s)	Transcriptome
ONT-NSK007-HAP_wt_1	ONT-NSK007-HAP	AllPrimary	0.539941659968784	Fraction of reads with primary alignment that also have secondary alignment(s)	Transcriptome
ONT-NSK007-HAP_wt_2	ONT-NSK007-HAP	AllPrimary	0.51263580473733	Fraction of reads with primary alignment that also have secondary alignment(s)	Transcriptome
ONT-RNA001-HAP_wt_1	ONT-RNA001-HAP	AllPrimary	0.517685508669683	Fraction of reads with primary alignment that also have secondary alignment(s)	Transcriptome
ONT-RNA001-HAP_wt_2	ONT-RNA001-HAP	AllPrimary	0.527503805677894	Fraction of reads with primary alignment that also have secondary alignment(s)	Transcriptome
ONT-RNA001-HAP_wt_3	ONT-RNA001-HAP	AllPrimary	0.534861557581769	Fraction of reads with primary alignment that also have secondary alignment(s)	Transcriptome
ONT-RNA001-HAP_wt_4	ONT-RNA001-HAP	AllPrimary	0.521766689564729	Fraction of reads with primary alignment that also have secondary alignment(s)	Transcriptome
ONT-RNA001-HAP_wt_5	ONT-RNA001-HAP	AllPrimary	0.531241992208535	Fraction of reads with primary alignment that also have secondary alignment(s)	Transcriptome
ONT-RNA001-HAP_wt_6	ONT-RNA001-HAP	AllPrimary	0.527176498188807	Fraction of reads with primary alignment that also have secondary alignment(s)	Transcriptome
ONT-RNA001-HEK_wt_1	ONT-RNA001-HEK	AllPrimary	0.525929334978976	Fraction of reads with primary alignment that also have secondary alignment(s)	Transcriptome
ONT-RNA001-HEK_wt_2	ONT-RNA001-HEK	AllPrimary	0.51856859652045	Fraction of reads with primary alignment that also have secondary alignment(s)	Transcriptome
ONT-RNA001-HEK_wt_3	ONT-RNA001-HEK	AllPrimary	0.521378978569657	Fraction of reads with primary alignment that also have secondary alignment(s)	Transcriptome
ONT-RNA001-HEK_wt_4	ONT-RNA001-HEK	AllPrimary	0.524181012506062	Fraction of reads with primary alignment that also have secondary alignment(s)	Transcriptome
ONT-RNA001-HEK_wt_5	ONT-RNA001-HEK	AllPrimary	0.530102636364059	Fraction of reads with primary alignment that also have secondary alignment(s)	Transcriptome
ONT-DCS108-HAP_wt_1	ONT-DCS108-HAP	AllPrimary	0.536275955865451	Fraction of reads with primary alignment that also have secondary alignment(s), with -p=0.99	Transcriptome
ONT-DCS108-HAP_wt_2	ONT-DCS108-HAP	AllPrimary	0.532558809559035	Fraction of reads with primary alignment that also have secondary alignment(s), with -p=0.99	Transcriptome
ONT-NSK007-HAP_wt_1	ONT-NSK007-HAP	AllPrimary	0.543483618241649	Fraction of reads with primary alignment that also have secondary alignment(s), with -p=0.99	Transcriptome
ONT-NSK007-HAP_wt_2	ONT-NSK007-HAP	AllPrimary	0.51506260317321	Fraction of reads with primary alignment that also have secondary alignment(s), with -p=0.99	Transcriptome
ONT-RNA001-HAP_wt_1	ONT-RNA001-HAP	AllPrimary	0.500741735684501	Fraction of reads with primary alignment that also have secondary alignment(s), with -p=0.99	Transcriptome
ONT-RNA001-HAP_wt_2	ONT-RNA001-HAP	AllPrimary	0.509096777308757	Fraction of reads with primary alignment that also have secondary alignment(s), with -p=0.99	Transcriptome
ONT-RNA001-HAP_wt_3	ONT-RNA001-HAP	AllPrimary	0.513766565887119	Fraction of reads with primary alignment that also have secondary alignment(s), with -p=0.99	Transcriptome
ONT-RNA001-HAP_wt_4	ONT-RNA001-HAP	AllPrimary	0.508012240054955	Fraction of reads with primary alignment that also have secondary alignment(s), with -p=0.99	Transcriptome
ONT-RNA001-HAP_wt_5	ONT-RNA001-HAP	AllPrimary	0.514424237472565	Fraction of reads with primary alignment that also have secondary alignment(s), with -p=0.99	Transcriptome
ONT-RNA001-HAP_wt_6	ONT-RNA001-HAP	AllPrimary	0.510984457965911	Fraction of reads with primary alignment that also have secondary alignment(s), with -p=0.99	Transcriptome
ONT-RNA001-HEK_wt_1	ONT-RNA001-HEK	AllPrimary	0.515019026953424	Fraction of reads with primary alignment that also have secondary alignment(s), with -p=0.99	Transcriptome
ONT-RNA001-HEK_wt_2	ONT-RNA001-HEK	AllPrimary	0.510478821904118	Fraction of reads with primary alignment that also have secondary alignment(s), with -p=0.99	Transcriptome
ONT-RNA001-HEK_wt_3	ONT-RNA001-HEK	AllPrimary	0.510810384182688	Fraction of reads with primary alignment that also have secondary alignment(s), with -p=0.99	Transcriptome
ONT-RNA001-HEK_wt_4	ONT-RNA001-HEK	AllPrimary	0.513704024572734	Fraction of reads with primary alignment that also have secondary alignment(s), with -p=0.99	Transcriptome
ONT-RNA001-HEK_wt_5	ONT-RNA001-HEK	AllPrimary	0.519350698271412	Fraction of reads with primary alignment that also have secondary alignment(s), with -p=0.99	Transcriptome
