# Supplementary material for: A comprehensive examination of Nanopore native RNA sequencing for characterization of complex transcriptomes
Source: Nat Commun. 2019 Jul 31;10:3359. doi: 10.1038/s41467-019-11272-z (PMC6668388; doi:10.1038/s41467-019-11272-z)
Supplement: Supplementary file 4 — Source Data [file 41467_2019_11272_MOESM4_ESM.zip › source_data_soneson/Figure2A.txt]

rtype	dataset	nReads
Number of reads with a primary alignment to the genome	ONT-DCS108-HAP	1709614
Number of reads with a primary alignment to the genome	ONT-NSK007-HAP	1021584
Number of reads with a primary alignment to the genome	ONT-RNA001-HAP	2939306
Number of reads with a primary alignment to the genome	ONT-RNA001-HEK	2265140
Number of reads with a primary alignment to the transcriptome	ONT-DCS108-HAP	1268563
Number of reads with a primary alignment to the transcriptome	ONT-NSK007-HAP	985521
Number of reads with a primary alignment to the transcriptome	ONT-RNA001-HAP	2821139
Number of reads with a primary alignment to the transcriptome	ONT-RNA001-HEK	2143677
Total number of reads	ONT-DCS108-HAP	2673698
Total number of reads	ONT-NSK007-HAP	1654443
Total number of reads	ONT-RNA001-HAP	4263470
Total number of reads	ONT-RNA001-HEK	3682660
