# Supplementary material for: A comprehensive examination of Nanopore native RNA sequencing for characterization of complex transcriptomes
Source: Nat Commun. 2019 Jul 31;10:3359. doi: 10.1038/s41467-019-11272-z (PMC6668388; doi:10.1038/s41467-019-11272-z)
Supplement: Supplementary file 4 — Source Data [file 41467_2019_11272_MOESM4_ESM.zip › source_data_soneson/SupplementaryFigure4B1.txt]

sample	dataset	ftype	fracReads	ref
ONT-DCS108-HAP_wt_1	ONT-DCS108-HAP	Fraction of reads with primary alignment that also have secondary alignment(s)	0.421585910823997	Genome
ONT-DCS108-HAP_wt_2	ONT-DCS108-HAP	Fraction of reads with primary alignment that also have secondary alignment(s)	0.418889157609045	Genome
ONT-RNA001-HEK_wt_1	ONT-RNA001-HEK	Fraction of reads with primary alignment that also have secondary alignment(s)	0.35158592708011	Genome
ONT-RNA001-HEK_wt_2	ONT-RNA001-HEK	Fraction of reads with primary alignment that also have secondary alignment(s)	0.35416030222647	Genome
ONT-RNA001-HEK_wt_3	ONT-RNA001-HEK	Fraction of reads with primary alignment that also have secondary alignment(s)	0.338954874912322	Genome
ONT-RNA001-HEK_wt_4	ONT-RNA001-HEK	Fraction of reads with primary alignment that also have secondary alignment(s)	0.343072729755997	Genome
ONT-RNA001-HEK_wt_5	ONT-RNA001-HEK	Fraction of reads with primary alignment that also have secondary alignment(s)	0.341617507220816	Genome
ONT-RNA001-HAP_wt_1	ONT-RNA001-HAP	Fraction of reads with primary alignment that also have secondary alignment(s)	0.399673972904505	Genome
ONT-RNA001-HAP_wt_2	ONT-RNA001-HAP	Fraction of reads with primary alignment that also have secondary alignment(s)	0.392836111199349	Genome
ONT-RNA001-HAP_wt_3	ONT-RNA001-HAP	Fraction of reads with primary alignment that also have secondary alignment(s)	0.358845050070666	Genome
ONT-RNA001-HAP_wt_4	ONT-RNA001-HAP	Fraction of reads with primary alignment that also have secondary alignment(s)	0.394998331983034	Genome
ONT-RNA001-HAP_wt_5	ONT-RNA001-HAP	Fraction of reads with primary alignment that also have secondary alignment(s)	0.376610228101165	Genome
ONT-RNA001-HAP_wt_6	ONT-RNA001-HAP	Fraction of reads with primary alignment that also have secondary alignment(s)	0.379498080653816	Genome
ONT-NSK007-HAP_wt_1	ONT-NSK007-HAP	Fraction of reads with primary alignment that also have secondary alignment(s)	0.344037283140656	Genome
ONT-NSK007-HAP_wt_2	ONT-NSK007-HAP	Fraction of reads with primary alignment that also have secondary alignment(s)	0.376557650864908	Genome
ONT-DCS108-HAP_wt_1	ONT-DCS108-HAP	Fraction of reads with primary alignment that also have supplementary alignment(s)	0.175719950099859	Genome
ONT-DCS108-HAP_wt_2	ONT-DCS108-HAP	Fraction of reads with primary alignment that also have supplementary alignment(s)	0.207548933356233	Genome
ONT-RNA001-HEK_wt_1	ONT-RNA001-HEK	Fraction of reads with primary alignment that also have supplementary alignment(s)	0.0238572222252384	Genome
ONT-RNA001-HEK_wt_2	ONT-RNA001-HEK	Fraction of reads with primary alignment that also have supplementary alignment(s)	0.00496350718211323	Genome
ONT-RNA001-HEK_wt_3	ONT-RNA001-HEK	Fraction of reads with primary alignment that also have supplementary alignment(s)	0.00227729717091419	Genome
ONT-RNA001-HEK_wt_4	ONT-RNA001-HEK	Fraction of reads with primary alignment that also have supplementary alignment(s)	0.00246635484234925	Genome
ONT-RNA001-HEK_wt_5	ONT-RNA001-HEK	Fraction of reads with primary alignment that also have supplementary alignment(s)	0.00252088302167469	Genome
ONT-RNA001-HAP_wt_1	ONT-RNA001-HAP	Fraction of reads with primary alignment that also have supplementary alignment(s)	0.0032911113558762	Genome
ONT-RNA001-HAP_wt_2	ONT-RNA001-HAP	Fraction of reads with primary alignment that also have supplementary alignment(s)	0.00359929333629813	Genome
ONT-RNA001-HAP_wt_3	ONT-RNA001-HAP	Fraction of reads with primary alignment that also have supplementary alignment(s)	0.00686942479901211	Genome
ONT-RNA001-HAP_wt_4	ONT-RNA001-HAP	Fraction of reads with primary alignment that also have supplementary alignment(s)	0.00221012248010294	Genome
ONT-RNA001-HAP_wt_5	ONT-RNA001-HAP	Fraction of reads with primary alignment that also have supplementary alignment(s)	0.00221381298092948	Genome
ONT-RNA001-HAP_wt_6	ONT-RNA001-HAP	Fraction of reads with primary alignment that also have supplementary alignment(s)	0.00326082469971519	Genome
ONT-NSK007-HAP_wt_1	ONT-NSK007-HAP	Fraction of reads with primary alignment that also have supplementary alignment(s)	0.0203191247433825	Genome
ONT-NSK007-HAP_wt_2	ONT-NSK007-HAP	Fraction of reads with primary alignment that also have supplementary alignment(s)	0.0120844727565876	Genome
ONT-DCS108-HAP_wt_1	ONT-DCS108-HAP	Fraction of reads with primary alignment that also have secondary alignment(s)	0.774752253977984	Transcriptome
ONT-DCS108-HAP_wt_2	ONT-DCS108-HAP	Fraction of reads with primary alignment that also have secondary alignment(s)	0.775396930456382	Transcriptome
ONT-RNA001-HEK_wt_1	ONT-RNA001-HEK	Fraction of reads with primary alignment that also have secondary alignment(s)	0.802636958882383	Transcriptome
ONT-RNA001-HEK_wt_2	ONT-RNA001-HEK	Fraction of reads with primary alignment that also have secondary alignment(s)	0.798830134328797	Transcriptome
ONT-RNA001-HEK_wt_3	ONT-RNA001-HEK	Fraction of reads with primary alignment that also have secondary alignment(s)	0.789905965067012	Transcriptome
ONT-RNA001-HEK_wt_4	ONT-RNA001-HEK	Fraction of reads with primary alignment that also have secondary alignment(s)	0.778561450487683	Transcriptome
ONT-RNA001-HEK_wt_5	ONT-RNA001-HEK	Fraction of reads with primary alignment that also have secondary alignment(s)	0.782940599262432	Transcriptome
ONT-RNA001-HAP_wt_1	ONT-RNA001-HAP	Fraction of reads with primary alignment that also have secondary alignment(s)	0.808859889004142	Transcriptome
ONT-RNA001-HAP_wt_2	ONT-RNA001-HAP	Fraction of reads with primary alignment that also have secondary alignment(s)	0.808704646357858	Transcriptome
ONT-RNA001-HAP_wt_3	ONT-RNA001-HAP	Fraction of reads with primary alignment that also have secondary alignment(s)	0.80015027306079	Transcriptome
ONT-RNA001-HAP_wt_4	ONT-RNA001-HAP	Fraction of reads with primary alignment that also have secondary alignment(s)	0.817067382751514	Transcriptome
ONT-RNA001-HAP_wt_5	ONT-RNA001-HAP	Fraction of reads with primary alignment that also have secondary alignment(s)	0.807924417589845	Transcriptome
ONT-RNA001-HAP_wt_6	ONT-RNA001-HAP	Fraction of reads with primary alignment that also have secondary alignment(s)	0.806991224917189	Transcriptome
ONT-NSK007-HAP_wt_1	ONT-NSK007-HAP	Fraction of reads with primary alignment that also have secondary alignment(s)	0.818740003511355	Transcriptome
ONT-NSK007-HAP_wt_2	ONT-NSK007-HAP	Fraction of reads with primary alignment that also have secondary alignment(s)	0.82589297956005	Transcriptome
ONT-DCS108-HAP_wt_1	ONT-DCS108-HAP	Fraction of reads with primary alignment that also have supplementary alignment(s)	0.180179360457692	Transcriptome
ONT-DCS108-HAP_wt_2	ONT-DCS108-HAP	Fraction of reads with primary alignment that also have supplementary alignment(s)	0.215243375407832	Transcriptome
ONT-RNA001-HEK_wt_1	ONT-RNA001-HEK	Fraction of reads with primary alignment that also have supplementary alignment(s)	0.0331702270492723	Transcriptome
ONT-RNA001-HEK_wt_2	ONT-RNA001-HEK	Fraction of reads with primary alignment that also have supplementary alignment(s)	0.0155818791661359	Transcriptome
ONT-RNA001-HEK_wt_3	ONT-RNA001-HEK	Fraction of reads with primary alignment that also have supplementary alignment(s)	0.0154720413322743	Transcriptome
ONT-RNA001-HEK_wt_4	ONT-RNA001-HEK	Fraction of reads with primary alignment that also have supplementary alignment(s)	0.0192876062725136	Transcriptome
ONT-RNA001-HEK_wt_5	ONT-RNA001-HEK	Fraction of reads with primary alignment that also have supplementary alignment(s)	0.0189693579065344	Transcriptome
ONT-RNA001-HAP_wt_1	ONT-RNA001-HAP	Fraction of reads with primary alignment that also have supplementary alignment(s)	0.0146760167528767	Transcriptome
ONT-RNA001-HAP_wt_2	ONT-RNA001-HAP	Fraction of reads with primary alignment that also have supplementary alignment(s)	0.0154819297010605	Transcriptome
ONT-RNA001-HAP_wt_3	ONT-RNA001-HAP	Fraction of reads with primary alignment that also have supplementary alignment(s)	0.0176697816708691	Transcriptome
ONT-RNA001-HAP_wt_4	ONT-RNA001-HAP	Fraction of reads with primary alignment that also have supplementary alignment(s)	0.0103509648410666	Transcriptome
ONT-RNA001-HAP_wt_5	ONT-RNA001-HAP	Fraction of reads with primary alignment that also have supplementary alignment(s)	0.0120195789340771	Transcriptome
ONT-RNA001-HAP_wt_6	ONT-RNA001-HAP	Fraction of reads with primary alignment that also have supplementary alignment(s)	0.0127418421001655	Transcriptome
ONT-NSK007-HAP_wt_1	ONT-NSK007-HAP	Fraction of reads with primary alignment that also have supplementary alignment(s)	0.0278637272225023	Transcriptome
ONT-NSK007-HAP_wt_2	ONT-NSK007-HAP	Fraction of reads with primary alignment that also have supplementary alignment(s)	0.0199683008023517	Transcriptome
ONT-DCS108-HAP_wt_1	ONT-DCS108-HAP	Fraction of reads with primary alignment that also have secondary alignment(s), with -p=0.99	0.751698464996297	Transcriptome
ONT-DCS108-HAP_wt_2	ONT-DCS108-HAP	Fraction of reads with primary alignment that also have secondary alignment(s), with -p=0.99	0.74618720945625	Transcriptome
ONT-RNA001-HEK_wt_1	ONT-RNA001-HEK	Fraction of reads with primary alignment that also have secondary alignment(s), with -p=0.99	0.769128221317414	Transcriptome
ONT-RNA001-HEK_wt_2	ONT-RNA001-HEK	Fraction of reads with primary alignment that also have secondary alignment(s), with -p=0.99	0.772947427895842	Transcriptome
ONT-RNA001-HEK_wt_3	ONT-RNA001-HEK	Fraction of reads with primary alignment that also have secondary alignment(s), with -p=0.99	0.761582733452433	Transcriptome
ONT-RNA001-HEK_wt_4	ONT-RNA001-HEK	Fraction of reads with primary alignment that also have secondary alignment(s), with -p=0.99	0.738825582503948	Transcriptome
ONT-RNA001-HEK_wt_5	ONT-RNA001-HEK	Fraction of reads with primary alignment that also have secondary alignment(s), with -p=0.99	0.741667480502811	Transcriptome
ONT-RNA001-HAP_wt_1	ONT-RNA001-HAP	Fraction of reads with primary alignment that also have secondary alignment(s), with -p=0.99	0.763357567198953	Transcriptome
ONT-RNA001-HAP_wt_2	ONT-RNA001-HAP	Fraction of reads with primary alignment that also have secondary alignment(s), with -p=0.99	0.75716598346595	Transcriptome
ONT-RNA001-HAP_wt_3	ONT-RNA001-HAP	Fraction of reads with primary alignment that also have secondary alignment(s), with -p=0.99	0.74749644483216	Transcriptome
ONT-RNA001-HAP_wt_4	ONT-RNA001-HAP	Fraction of reads with primary alignment that also have secondary alignment(s), with -p=0.99	0.779444826078811	Transcriptome
ONT-RNA001-HAP_wt_5	ONT-RNA001-HAP	Fraction of reads with primary alignment that also have secondary alignment(s), with -p=0.99	0.761608280195641	Transcriptome
ONT-RNA001-HAP_wt_6	ONT-RNA001-HAP	Fraction of reads with primary alignment that also have secondary alignment(s), with -p=0.99	0.762020270721098	Transcriptome
ONT-NSK007-HAP_wt_1	ONT-NSK007-HAP	Fraction of reads with primary alignment that also have secondary alignment(s), with -p=0.99	0.784149938068078	Transcriptome
ONT-NSK007-HAP_wt_2	ONT-NSK007-HAP	Fraction of reads with primary alignment that also have secondary alignment(s), with -p=0.99	0.790053142772528	Transcriptome
