# Supplementary material for: A comprehensive examination of Nanopore native RNA sequencing for characterization of complex transcriptomes
Source: Nat Commun. 2019 Jul 31;10:3359. doi: 10.1038/s41467-019-11272-z (PMC6668388; doi:10.1038/s41467-019-11272-z)
Supplement: Supplementary file 4 — Source Data [file 41467_2019_11272_MOESM4_ESM.zip › source_data_soneson/Figure2C.txt]

strands	dataset	n	strands_dist0
different chromosomes	ONT-NSK007-HAP	6862	different chromosomes
same chromosome, different strand	ONT-NSK007-HAP	566	same chromosome, different strand, non-overlapping
same chromosome, different strand	ONT-NSK007-HAP	10239	same chromosome, different strand, overlapping
same chromosome, same strand	ONT-NSK007-HAP	565	same chromosome, same strand, non-overlapping
same chromosome, same strand	ONT-NSK007-HAP	3239	same chromosome, same strand, overlapping
different chromosomes	ONT-DCS108-HAP	84333	different chromosomes
same chromosome, different strand	ONT-DCS108-HAP	22270	same chromosome, different strand, non-overlapping
same chromosome, different strand	ONT-DCS108-HAP	222063	same chromosome, different strand, overlapping
same chromosome, same strand	ONT-DCS108-HAP	3589	same chromosome, same strand, non-overlapping
same chromosome, same strand	ONT-DCS108-HAP	1456	same chromosome, same strand, overlapping
different chromosomes	ONT-RNA001-HAP	9127	different chromosomes
same chromosome, different strand	ONT-RNA001-HAP	300	same chromosome, different strand, non-overlapping
same chromosome, different strand	ONT-RNA001-HAP	9	same chromosome, different strand, overlapping
same chromosome, same strand	ONT-RNA001-HAP	2202	same chromosome, same strand, non-overlapping
same chromosome, same strand	ONT-RNA001-HAP	138	same chromosome, same strand, overlapping
different chromosomes	ONT-RNA001-HEK	17426	different chromosomes
same chromosome, different strand	ONT-RNA001-HEK	504	same chromosome, different strand, non-overlapping
same chromosome, different strand	ONT-RNA001-HEK	12	same chromosome, different strand, overlapping
same chromosome, same strand	ONT-RNA001-HEK	1061	same chromosome, same strand, non-overlapping
same chromosome, same strand	ONT-RNA001-HEK	245	same chromosome, same strand, overlapping
