# Supplementary material for: A comprehensive examination of Nanopore native RNA sequencing for characterization of complex transcriptomes
Source: Nat Commun. 2019 Jul 31;10:3359. doi: 10.1038/s41467-019-11272-z (PMC6668388; doi:10.1038/s41467-019-11272-z)
Supplement: Supplementary file 4 — Source Data [file 41467_2019_11272_MOESM4_ESM.zip › source_data_soneson/SupplementaryFigure19B2.txt]

gene_biotype	sample	aType	method	dataset	proportion
antisense_RNA	Illumina_wt_1	tpm	salmon	Illumina	0.0084196097112461
antisense_RNA	Illumina_wt_1	tpm	StringTie	Illumina	0.00500212026215379
antisense_RNA	Illumina_wt_2	tpm	salmon	Illumina	0.00904720114366949
antisense_RNA	Illumina_wt_2	tpm	StringTie	Illumina	0.00521835802105137
antisense_RNA	Illumina_wt_3	tpm	salmon	Illumina	0.00904252904303989
antisense_RNA	Illumina_wt_3	tpm	StringTie	Illumina	0.00516835938794956
antisense_RNA	Illumina_wt_4	tpm	salmon	Illumina	0.00855240018812829
antisense_RNA	Illumina_wt_4	tpm	StringTie	Illumina	0.00495056865806463
lincRNA	Illumina_wt_1	tpm	salmon	Illumina	0.00757076253112047
lincRNA	Illumina_wt_1	tpm	StringTie	Illumina	0.00494717163918506
lincRNA	Illumina_wt_2	tpm	salmon	Illumina	0.00800292772859222
lincRNA	Illumina_wt_2	tpm	StringTie	Illumina	0.00506421911290216
lincRNA	Illumina_wt_3	tpm	salmon	Illumina	0.00792289993091113
lincRNA	Illumina_wt_3	tpm	StringTie	Illumina	0.00509025407470852
lincRNA	Illumina_wt_4	tpm	salmon	Illumina	0.00763241620211449
lincRNA	Illumina_wt_4	tpm	StringTie	Illumina	0.00493538448000922
Mt_rRNA	Illumina_wt_1	tpm	salmon	Illumina	0.00429349483363544
Mt_rRNA	Illumina_wt_1	tpm	StringTie	Illumina	0.00720975683189765
Mt_rRNA	Illumina_wt_2	tpm	salmon	Illumina	0.00444885516432922
Mt_rRNA	Illumina_wt_2	tpm	StringTie	Illumina	0.00759736939235425
Mt_rRNA	Illumina_wt_3	tpm	salmon	Illumina	0.00478769035755058
Mt_rRNA	Illumina_wt_3	tpm	StringTie	Illumina	0.00824978933145885
Mt_rRNA	Illumina_wt_4	tpm	salmon	Illumina	0.00471845620707078
Mt_rRNA	Illumina_wt_4	tpm	StringTie	Illumina	0.00810223831156507
Mt_tRNA	Illumina_wt_1	tpm	salmon	Illumina	0.000279445266041358
Mt_tRNA	Illumina_wt_1	tpm	StringTie	Illumina	0.00151474357013811
Mt_tRNA	Illumina_wt_2	tpm	salmon	Illumina	0.000241226365017851
Mt_tRNA	Illumina_wt_2	tpm	StringTie	Illumina	0.00168030294262653
Mt_tRNA	Illumina_wt_3	tpm	salmon	Illumina	0.000217531409025016
Mt_tRNA	Illumina_wt_3	tpm	StringTie	Illumina	0.00172330318331811
Mt_tRNA	Illumina_wt_4	tpm	salmon	Illumina	0.000237065103003556
Mt_tRNA	Illumina_wt_4	tpm	StringTie	Illumina	0.00172520647429528
other	Illumina_wt_1	tpm	salmon	Illumina	0.0233696897424587
other	Illumina_wt_1	tpm	StringTie	Illumina	0.0200919447695677
other	Illumina_wt_2	tpm	salmon	Illumina	0.0242266210527928
other	Illumina_wt_2	tpm	StringTie	Illumina	0.021110545774435
other	Illumina_wt_3	tpm	salmon	Illumina	0.0246362933708332
other	Illumina_wt_3	tpm	StringTie	Illumina	0.0214626326952337
other	Illumina_wt_4	tpm	salmon	Illumina	0.0233675516243505
other	Illumina_wt_4	tpm	StringTie	Illumina	0.0204436568805989
processed_pseudogene	Illumina_wt_1	tpm	salmon	Illumina	0.00458797709267902
processed_pseudogene	Illumina_wt_1	tpm	StringTie	Illumina	0.0275529483933224
processed_pseudogene	Illumina_wt_2	tpm	salmon	Illumina	0.00422713717631281
processed_pseudogene	Illumina_wt_2	tpm	StringTie	Illumina	0.0261595165823224
processed_pseudogene	Illumina_wt_3	tpm	salmon	Illumina	0.00423714692048727
processed_pseudogene	Illumina_wt_3	tpm	StringTie	Illumina	0.0260494174693885
processed_pseudogene	Illumina_wt_4	tpm	salmon	Illumina	0.00443394047906651
processed_pseudogene	Illumina_wt_4	tpm	StringTie	Illumina	0.0264582548685462
protein_coding	Illumina_wt_1	tpm	salmon	Illumina	0.945946884642
protein_coding	Illumina_wt_1	tpm	StringTie	Illumina	0.928142335983887
protein_coding	Illumina_wt_2	tpm	salmon	Illumina	0.944126641926865
protein_coding	Illumina_wt_2	tpm	StringTie	Illumina	0.92760317664792
protein_coding	Illumina_wt_3	tpm	salmon	Illumina	0.94356207907551
protein_coding	Illumina_wt_3	tpm	StringTie	Illumina	0.926768984117009
protein_coding	Illumina_wt_4	tpm	salmon	Illumina	0.94531994623818
protein_coding	Illumina_wt_4	tpm	StringTie	Illumina	0.927636628258946
transcribed_processed_pseudogene	Illumina_wt_1	tpm	salmon	Illumina	0.00553213618081876
transcribed_processed_pseudogene	Illumina_wt_1	tpm	StringTie	Illumina	0.00553897854984832
transcribed_processed_pseudogene	Illumina_wt_2	tpm	salmon	Illumina	0.00567938944242027
transcribed_processed_pseudogene	Illumina_wt_2	tpm	StringTie	Illumina	0.00556651152638838
transcribed_processed_pseudogene	Illumina_wt_3	tpm	salmon	Illumina	0.00559382989264329
transcribed_processed_pseudogene	Illumina_wt_3	tpm	StringTie	Illumina	0.00548725974093368
transcribed_processed_pseudogene	Illumina_wt_4	tpm	salmon	Illumina	0.00573822395808607
transcribed_processed_pseudogene	Illumina_wt_4	tpm	StringTie	Illumina	0.00574806206797468
