# Supplementary material for: A comprehensive examination of Nanopore native RNA sequencing for characterization of complex transcriptomes
Source: Nat Commun. 2019 Jul 31;10:3359. doi: 10.1038/s41467-019-11272-z (PMC6668388; doi:10.1038/s41467-019-11272-z)
Supplement: Supplementary file 4 — Source Data [file 41467_2019_11272_MOESM4_ESM.zip › source_data_soneson/SupplementaryFigure24B.txt]

dataset	structural_category	exons	n
Illumina	antisense	>2	479
Illumina	antisense	1	10492
Illumina	antisense	2	1260
Illumina	full-splice_match	>2	79117
Illumina	full-splice_match	1	8616
Illumina	full-splice_match	2	16454
Illumina	fusion	>2	435
Illumina	fusion	2	13
Illumina	genic	>2	222
Illumina	genic	1	767
Illumina	genic	2	535
Illumina	genic_intron	>2	234
Illumina	genic_intron	1	34661
Illumina	genic_intron	2	867
Illumina	incomplete-splice_match	>2	1805
Illumina	incomplete-splice_match	1	776
Illumina	incomplete-splice_match	2	293
Illumina	intergenic	>2	825
Illumina	intergenic	1	42725
Illumina	intergenic	2	1460
Illumina	novel_in_catalog	>2	5859
Illumina	novel_in_catalog	1	1174
Illumina	novel_in_catalog	2	575
Illumina	novel_not_in_catalog	>2	6996
Illumina	novel_not_in_catalog	2	964
ONT-NSK007-HAP	antisense	>2	1
ONT-NSK007-HAP	antisense	1	855
ONT-NSK007-HAP	antisense	2	11
ONT-NSK007-HAP	full-splice_match	>2	383
ONT-NSK007-HAP	full-splice_match	1	372
ONT-NSK007-HAP	full-splice_match	2	354
ONT-NSK007-HAP	fusion	>2	4
ONT-NSK007-HAP	fusion	2	1
ONT-NSK007-HAP	genic	1	117
ONT-NSK007-HAP	genic	2	2
ONT-NSK007-HAP	genic_intron	1	112
ONT-NSK007-HAP	incomplete-splice_match	>2	253
ONT-NSK007-HAP	incomplete-splice_match	1	433
ONT-NSK007-HAP	incomplete-splice_match	2	259
ONT-NSK007-HAP	intergenic	1	72
ONT-NSK007-HAP	novel_in_catalog	>2	222
ONT-NSK007-HAP	novel_in_catalog	1	249
ONT-NSK007-HAP	novel_in_catalog	2	191
ONT-NSK007-HAP	novel_not_in_catalog	>2	35
ONT-NSK007-HAP	novel_not_in_catalog	2	12
ONT-NSK007-HAP_ILMNjunc	antisense	>2	4
ONT-NSK007-HAP_ILMNjunc	antisense	1	794
ONT-NSK007-HAP_ILMNjunc	antisense	2	20
ONT-NSK007-HAP_ILMNjunc	full-splice_match	>2	688
ONT-NSK007-HAP_ILMNjunc	full-splice_match	1	348
ONT-NSK007-HAP_ILMNjunc	full-splice_match	2	375
ONT-NSK007-HAP_ILMNjunc	fusion	>2	9
ONT-NSK007-HAP_ILMNjunc	fusion	2	1
ONT-NSK007-HAP_ILMNjunc	genic	>2	4
ONT-NSK007-HAP_ILMNjunc	genic	1	107
ONT-NSK007-HAP_ILMNjunc	genic	2	7
ONT-NSK007-HAP_ILMNjunc	genic_intron	>2	1
ONT-NSK007-HAP_ILMNjunc	genic_intron	1	103
ONT-NSK007-HAP_ILMNjunc	genic_intron	2	1
ONT-NSK007-HAP_ILMNjunc	incomplete-splice_match	>2	372
ONT-NSK007-HAP_ILMNjunc	incomplete-splice_match	1	402
ONT-NSK007-HAP_ILMNjunc	incomplete-splice_match	2	275
ONT-NSK007-HAP_ILMNjunc	intergenic	>2	14
ONT-NSK007-HAP_ILMNjunc	intergenic	1	61
ONT-NSK007-HAP_ILMNjunc	intergenic	2	16
ONT-NSK007-HAP_ILMNjunc	novel_in_catalog	>2	351
ONT-NSK007-HAP_ILMNjunc	novel_in_catalog	1	228
ONT-NSK007-HAP_ILMNjunc	novel_in_catalog	2	202
ONT-NSK007-HAP_ILMNjunc	novel_not_in_catalog	>2	356
ONT-NSK007-HAP_ILMNjunc	novel_not_in_catalog	2	77
ONT-DCS108-HAP	antisense	>2	1
ONT-DCS108-HAP	antisense	1	1447
ONT-DCS108-HAP	antisense	2	22
ONT-DCS108-HAP	full-splice_match	>2	729
ONT-DCS108-HAP	full-splice_match	1	554
ONT-DCS108-HAP	full-splice_match	2	627
ONT-DCS108-HAP	fusion	>2	5
ONT-DCS108-HAP	fusion	2	2
ONT-DCS108-HAP	genic	>2	1
ONT-DCS108-HAP	genic	1	292
ONT-DCS108-HAP	genic	2	11
ONT-DCS108-HAP	genic_intron	1	254
ONT-DCS108-HAP	incomplete-splice_match	>2	525
ONT-DCS108-HAP	incomplete-splice_match	1	617
ONT-DCS108-HAP	incomplete-splice_match	2	472
ONT-DCS108-HAP	intergenic	1	137
ONT-DCS108-HAP	novel_in_catalog	>2	510
ONT-DCS108-HAP	novel_in_catalog	1	540
ONT-DCS108-HAP	novel_in_catalog	2	336
ONT-DCS108-HAP	novel_not_in_catalog	>2	161
ONT-DCS108-HAP	novel_not_in_catalog	2	60
ONT-DCS108-HAP_ILMNjunc	antisense	>2	5
ONT-DCS108-HAP_ILMNjunc	antisense	1	1337
ONT-DCS108-HAP_ILMNjunc	antisense	2	50
ONT-DCS108-HAP_ILMNjunc	full-splice_match	>2	1271
ONT-DCS108-HAP_ILMNjunc	full-splice_match	1	536
ONT-DCS108-HAP_ILMNjunc	full-splice_match	2	653
ONT-DCS108-HAP_ILMNjunc	fusion	>2	16
ONT-DCS108-HAP_ILMNjunc	fusion	2	4
ONT-DCS108-HAP_ILMNjunc	genic	>2	5
ONT-DCS108-HAP_ILMNjunc	genic	1	265
ONT-DCS108-HAP_ILMNjunc	genic	2	17
ONT-DCS108-HAP_ILMNjunc	genic_intron	>2	3
ONT-DCS108-HAP_ILMNjunc	genic_intron	1	260
ONT-DCS108-HAP_ILMNjunc	genic_intron	2	3
ONT-DCS108-HAP_ILMNjunc	incomplete-splice_match	>2	787
ONT-DCS108-HAP_ILMNjunc	incomplete-splice_match	1	585
ONT-DCS108-HAP_ILMNjunc	incomplete-splice_match	2	498
ONT-DCS108-HAP_ILMNjunc	intergenic	>2	12
ONT-DCS108-HAP_ILMNjunc	intergenic	1	126
ONT-DCS108-HAP_ILMNjunc	intergenic	2	15
ONT-DCS108-HAP_ILMNjunc	novel_in_catalog	>2	858
ONT-DCS108-HAP_ILMNjunc	novel_in_catalog	1	470
ONT-DCS108-HAP_ILMNjunc	novel_in_catalog	2	378
ONT-DCS108-HAP_ILMNjunc	novel_not_in_catalog	>2	921
ONT-DCS108-HAP_ILMNjunc	novel_not_in_catalog	2	157
ONT-RNA001-HAP	antisense	>2	1
ONT-RNA001-HAP	antisense	1	1387
ONT-RNA001-HAP	antisense	2	22
ONT-RNA001-HAP	full-splice_match	>2	885
ONT-RNA001-HAP	full-splice_match	1	558
ONT-RNA001-HAP	full-splice_match	2	893
ONT-RNA001-HAP	fusion	>2	15
ONT-RNA001-HAP	fusion	2	6
ONT-RNA001-HAP	genic	1	401
ONT-RNA001-HAP	genic	2	9
ONT-RNA001-HAP	genic_intron	1	117
ONT-RNA001-HAP	incomplete-splice_match	>2	237
ONT-RNA001-HAP	incomplete-splice_match	1	459
ONT-RNA001-HAP	incomplete-splice_match	2	305
ONT-RNA001-HAP	intergenic	1	139
ONT-RNA001-HAP	novel_in_catalog	>2	795
ONT-RNA001-HAP	novel_in_catalog	1	567
ONT-RNA001-HAP	novel_in_catalog	2	539
ONT-RNA001-HAP	novel_not_in_catalog	>2	167
ONT-RNA001-HAP	novel_not_in_catalog	2	41
ONT-RNA001-HAP_ILMNjunc	antisense	>2	20
ONT-RNA001-HAP_ILMNjunc	antisense	1	1239
ONT-RNA001-HAP_ILMNjunc	antisense	2	54
ONT-RNA001-HAP_ILMNjunc	full-splice_match	>2	1656
ONT-RNA001-HAP_ILMNjunc	full-splice_match	1	536
ONT-RNA001-HAP_ILMNjunc	full-splice_match	2	962
ONT-RNA001-HAP_ILMNjunc	fusion	>2	28
ONT-RNA001-HAP_ILMNjunc	fusion	2	5
ONT-RNA001-HAP_ILMNjunc	genic	>2	6
ONT-RNA001-HAP_ILMNjunc	genic	1	358
ONT-RNA001-HAP_ILMNjunc	genic	2	24
ONT-RNA001-HAP_ILMNjunc	genic_intron	>2	6
ONT-RNA001-HAP_ILMNjunc	genic_intron	1	99
ONT-RNA001-HAP_ILMNjunc	genic_intron	2	8
ONT-RNA001-HAP_ILMNjunc	incomplete-splice_match	>2	354
ONT-RNA001-HAP_ILMNjunc	incomplete-splice_match	1	421
ONT-RNA001-HAP_ILMNjunc	incomplete-splice_match	2	306
ONT-RNA001-HAP_ILMNjunc	intergenic	>2	19
ONT-RNA001-HAP_ILMNjunc	intergenic	1	122
ONT-RNA001-HAP_ILMNjunc	intergenic	2	35
ONT-RNA001-HAP_ILMNjunc	novel_in_catalog	>2	1302
ONT-RNA001-HAP_ILMNjunc	novel_in_catalog	1	507
ONT-RNA001-HAP_ILMNjunc	novel_in_catalog	2	565
ONT-RNA001-HAP_ILMNjunc	novel_not_in_catalog	>2	1143
ONT-RNA001-HAP_ILMNjunc	novel_not_in_catalog	2	216
ONT-RNA001-HEK	antisense	>2	1
ONT-RNA001-HEK	antisense	1	1258
ONT-RNA001-HEK	antisense	2	21
ONT-RNA001-HEK	full-splice_match	>2	769
ONT-RNA001-HEK	full-splice_match	1	562
ONT-RNA001-HEK	full-splice_match	2	750
ONT-RNA001-HEK	fusion	>2	10
ONT-RNA001-HEK	fusion	2	3
ONT-RNA001-HEK	genic	1	307
ONT-RNA001-HEK	genic	2	6
ONT-RNA001-HEK	genic_intron	1	114
ONT-RNA001-HEK	incomplete-splice_match	>2	181
ONT-RNA001-HEK	incomplete-splice_match	1	490
ONT-RNA001-HEK	incomplete-splice_match	2	257
ONT-RNA001-HEK	intergenic	1	116
ONT-RNA001-HEK	novel_in_catalog	>2	549
ONT-RNA001-HEK	novel_in_catalog	1	498
ONT-RNA001-HEK	novel_in_catalog	2	372
ONT-RNA001-HEK	novel_not_in_catalog	>2	112
ONT-RNA001-HEK	novel_not_in_catalog	2	30
