# Supplementary material for: A comprehensive examination of Nanopore native RNA sequencing for characterization of complex transcriptomes
Source: Nat Commun. 2019 Jul 31;10:3359. doi: 10.1038/s41467-019-11272-z (PMC6668388; doi:10.1038/s41467-019-11272-z)
Supplement: Supplementary file 4 — Source Data [file 41467_2019_11272_MOESM4_ESM.zip › source_data_soneson/SupplementaryFigure7A.txt]

sample	dataset	nbrSecondaryAlignments	n	fraction
ONT-DCS108-HAP_wt_1	ONT-DCS108-HAP	0	493795	0.578414089176003
ONT-DCS108-HAP_wt_1	ONT-DCS108-HAP	1	77690	0.0910033325329007
ONT-DCS108-HAP_wt_1	ONT-DCS108-HAP	2	38423	0.0450073503142186
ONT-DCS108-HAP_wt_1	ONT-DCS108-HAP	3	26964	0.0315846808909401
ONT-DCS108-HAP_wt_1	ONT-DCS108-HAP	4	97156	0.113805120035609
ONT-DCS108-HAP_wt_1	ONT-DCS108-HAP	5	17026	0.0199436573523641
ONT-DCS108-HAP_wt_1	ONT-DCS108-HAP	6	43358	0.0507880356797723
ONT-DCS108-HAP_wt_1	ONT-DCS108-HAP	7	16575	0.0194153718204766
ONT-DCS108-HAP_wt_1	ONT-DCS108-HAP	8	11552	0.01353160635114
ONT-DCS108-HAP_wt_1	ONT-DCS108-HAP	9	5746	0.00673066223109856
ONT-DCS108-HAP_wt_1	ONT-DCS108-HAP	10	25420	0.0297760936154761
ONT-DCS108-HAP_wt_2	ONT-DCS108-HAP	0	497378	0.581110842390955
ONT-DCS108-HAP_wt_2	ONT-DCS108-HAP	1	77833	0.0909360691381911
ONT-DCS108-HAP_wt_2	ONT-DCS108-HAP	2	39286	0.0458997393414487
ONT-DCS108-HAP_wt_2	ONT-DCS108-HAP	3	26189	0.0305978789801252
ONT-DCS108-HAP_wt_2	ONT-DCS108-HAP	4	92291	0.107828051813919
ONT-DCS108-HAP_wt_2	ONT-DCS108-HAP	5	16398	0.0191585787741454
ONT-DCS108-HAP_wt_2	ONT-DCS108-HAP	6	40028	0.046766653931668
ONT-DCS108-HAP_wt_2	ONT-DCS108-HAP	7	17110	0.0199904429092345
ONT-DCS108-HAP_wt_2	ONT-DCS108-HAP	8	14326	0.0167377606731557
ONT-DCS108-HAP_wt_2	ONT-DCS108-HAP	9	6322	0.00738629924442902
ONT-DCS108-HAP_wt_2	ONT-DCS108-HAP	10	28748	0.0335876828027279
ONT-NSK007-HAP_wt_1	ONT-NSK007-HAP	0	421132	0.655962716859344
ONT-NSK007-HAP_wt_1	ONT-NSK007-HAP	1	87999	0.137068812441005
ONT-NSK007-HAP_wt_1	ONT-NSK007-HAP	2	46078	0.0717719149042221
ONT-NSK007-HAP_wt_1	ONT-NSK007-HAP	3	27707	0.0431569175365962
ONT-NSK007-HAP_wt_1	ONT-NSK007-HAP	4	20977	0.0326741494627776
ONT-NSK007-HAP_wt_1	ONT-NSK007-HAP	5	13653	0.0212661563910618
ONT-NSK007-HAP_wt_1	ONT-NSK007-HAP	6	8994	0.0140092148671508
ONT-NSK007-HAP_wt_1	ONT-NSK007-HAP	7	5816	0.00905910536661651
ONT-NSK007-HAP_wt_1	ONT-NSK007-HAP	8	3029	0.00471802444213917
ONT-NSK007-HAP_wt_1	ONT-NSK007-HAP	9	2002	0.00311835091883876
ONT-NSK007-HAP_wt_1	ONT-NSK007-HAP	10	4619	0.00719463681024788
ONT-NSK007-HAP_wt_2	ONT-NSK007-HAP	0	236645	0.623442349135092
ONT-NSK007-HAP_wt_2	ONT-NSK007-HAP	1	55417	0.145996343307568
ONT-NSK007-HAP_wt_2	ONT-NSK007-HAP	2	29641	0.0780893518591699
ONT-NSK007-HAP_wt_2	ONT-NSK007-HAP	3	18488	0.0487067216751234
ONT-NSK007-HAP_wt_2	ONT-NSK007-HAP	4	14039	0.0369858105580408
ONT-NSK007-HAP_wt_2	ONT-NSK007-HAP	5	9228	0.0243112087634162
ONT-NSK007-HAP_wt_2	ONT-NSK007-HAP	6	5800	0.0152801268777432
ONT-NSK007-HAP_wt_2	ONT-NSK007-HAP	7	3713	0.00978191570638973
ONT-NSK007-HAP_wt_2	ONT-NSK007-HAP	8	2060	0.00542707954623292
ONT-NSK007-HAP_wt_2	ONT-NSK007-HAP	9	1498	0.00394648794187229
ONT-NSK007-HAP_wt_2	ONT-NSK007-HAP	10	3049	0.00803260462935154
ONT-RNA001-HAP_wt_1	ONT-RNA001-HAP	0	272518	0.600326027095495
ONT-RNA001-HAP_wt_1	ONT-RNA001-HAP	1	79087	0.174219627712303
ONT-RNA001-HAP_wt_1	ONT-RNA001-HAP	2	37255	0.0820685097477696
ONT-RNA001-HAP_wt_1	ONT-RNA001-HAP	3	22761	0.0501398832470536
ONT-RNA001-HAP_wt_1	ONT-RNA001-HAP	4	14353	0.0316180196056834
ONT-RNA001-HAP_wt_1	ONT-RNA001-HAP	5	8931	0.0196739729045049
ONT-RNA001-HAP_wt_1	ONT-RNA001-HAP	6	5950	0.0131071703932151
ONT-RNA001-HAP_wt_1	ONT-RNA001-HAP	7	3978	0.00876307963432096
ONT-RNA001-HAP_wt_1	ONT-RNA001-HAP	8	2320	0.00511069501046371
ONT-RNA001-HAP_wt_1	ONT-RNA001-HAP	9	1865	0.00410838198039432
ONT-RNA001-HAP_wt_1	ONT-RNA001-HAP	10	4932	0.0108646326687961
ONT-RNA001-HAP_wt_2	ONT-RNA001-HAP	0	248480	0.607163888800651
ONT-RNA001-HAP_wt_2	ONT-RNA001-HAP	1	71126	0.173797242252234
ONT-RNA001-HAP_wt_2	ONT-RNA001-HAP	2	32823	0.0802033979479385
ONT-RNA001-HAP_wt_2	ONT-RNA001-HAP	3	19900	0.0486258909656027
ONT-RNA001-HAP_wt_2	ONT-RNA001-HAP	4	12596	0.0307784785227503
ONT-RNA001-HAP_wt_2	ONT-RNA001-HAP	5	7839	0.0191546914210733
ONT-RNA001-HAP_wt_2	ONT-RNA001-HAP	6	5222	0.0127600202322803
ONT-RNA001-HAP_wt_2	ONT-RNA001-HAP	7	3702	0.00904588182686739
ONT-RNA001-HAP_wt_2	ONT-RNA001-HAP	8	1941	0.00474285700322788
ONT-RNA001-HAP_wt_2	ONT-RNA001-HAP	9	1487	0.00363350250582167
ONT-RNA001-HAP_wt_2	ONT-RNA001-HAP	10	4131	0.010094148521553
ONT-RNA001-HAP_wt_3	ONT-RNA001-HAP	0	445486	0.641154949929334
ONT-RNA001-HAP_wt_3	ONT-RNA001-HAP	1	115711	0.166534257891995
ONT-RNA001-HAP_wt_3	ONT-RNA001-HAP	2	50110	0.0721196054218515
ONT-RNA001-HAP_wt_3	ONT-RNA001-HAP	3	29208	0.042036907506714
ONT-RNA001-HAP_wt_3	ONT-RNA001-HAP	4	17123	0.0246438635729069
ONT-RNA001-HAP_wt_3	ONT-RNA001-HAP	5	10929	0.0157292988955381
ONT-RNA001-HAP_wt_3	ONT-RNA001-HAP	6	7731	0.0111266547498769
ONT-RNA001-HAP_wt_3	ONT-RNA001-HAP	7	6057	0.00871739074117251
ONT-RNA001-HAP_wt_3	ONT-RNA001-HAP	8	3120	0.00449038453235236
ONT-RNA001-HAP_wt_3	ONT-RNA001-HAP	9	2470	0.00355488775477895
ONT-RNA001-HAP_wt_3	ONT-RNA001-HAP	10	6873	0.00989179900348005
ONT-RNA001-HAP_wt_4	ONT-RNA001-HAP	0	203116	0.605001668016966
ONT-RNA001-HAP_wt_4	ONT-RNA001-HAP	1	59343	0.176759162178907
ONT-RNA001-HAP_wt_4	ONT-RNA001-HAP	2	27411	0.0816464518896249
ONT-RNA001-HAP_wt_4	ONT-RNA001-HAP	3	15620	0.0465257589477196
ONT-RNA001-HAP_wt_4	ONT-RNA001-HAP	4	9250	0.0275520659581566
ONT-RNA001-HAP_wt_4	ONT-RNA001-HAP	5	5906	0.0175916217890673
ONT-RNA001-HAP_wt_4	ONT-RNA001-HAP	6	4145	0.0123463041509794
ONT-RNA001-HAP_wt_4	ONT-RNA001-HAP	7	3203	0.0095404613258352
ONT-RNA001-HAP_wt_4	ONT-RNA001-HAP	8	1823	0.00542999094505076
ONT-RNA001-HAP_wt_4	ONT-RNA001-HAP	9	1562	0.00465257589477196
ONT-RNA001-HAP_wt_4	ONT-RNA001-HAP	10	4349	0.0129539389029214
ONT-RNA001-HAP_wt_5	ONT-RNA001-HAP	0	349736	0.623389771898835
ONT-RNA001-HAP_wt_5	ONT-RNA001-HAP	1	97602	0.173971477105217
ONT-RNA001-HAP_wt_5	ONT-RNA001-HAP	2	42473	0.0757063435901915
ONT-RNA001-HAP_wt_5	ONT-RNA001-HAP	3	24576	0.0438056906757833
ONT-RNA001-HAP_wt_5	ONT-RNA001-HAP	4	14268	0.0254321124089387
ONT-RNA001-HAP_wt_5	ONT-RNA001-HAP	5	9313	0.0166000324407377
ONT-RNA001-HAP_wt_5	ONT-RNA001-HAP	6	6635	0.0118266096042408
ONT-RNA001-HAP_wt_5	ONT-RNA001-HAP	7	5086	0.00906558198148739
ONT-RNA001-HAP_wt_5	ONT-RNA001-HAP	8	2833	0.00504970384458391
ONT-RNA001-HAP_wt_5	ONT-RNA001-HAP	9	2142	0.00381802528595084
ONT-RNA001-HAP_wt_5	ONT-RNA001-HAP	10	6359	0.0113346511640343
ONT-RNA001-HAP_wt_6	ONT-RNA001-HAP	0	300658	0.620501919346184
ONT-RNA001-HAP_wt_6	ONT-RNA001-HAP	1	84398	0.17418169810542
ONT-RNA001-HAP_wt_6	ONT-RNA001-HAP	2	37184	0.0767408263507657
ONT-RNA001-HAP_wt_6	ONT-RNA001-HAP	3	21620	0.0446196392454699
ONT-RNA001-HAP_wt_6	ONT-RNA001-HAP	4	12472	0.0257398769967392
ONT-RNA001-HAP_wt_6	ONT-RNA001-HAP	5	8071	0.0166570355388616
ONT-RNA001-HAP_wt_6	ONT-RNA001-HAP	6	5737	0.0118400957609279
ONT-RNA001-HAP_wt_6	ONT-RNA001-HAP	7	4471	0.00922730837495356
ONT-RNA001-HAP_wt_6	ONT-RNA001-HAP	8	2417	0.00498823626532381
ONT-RNA001-HAP_wt_6	ONT-RNA001-HAP	9	1851	0.00382011805010938
ONT-RNA001-HAP_wt_6	ONT-RNA001-HAP	10	5661	0.0116832459652454
ONT-RNA001-HEK_wt_1	ONT-RNA001-HEK	0	358300	0.64841407291989
ONT-RNA001-HEK_wt_1	ONT-RNA001-HEK	1	83092	0.150371259132178
ONT-RNA001-HEK_wt_1	ONT-RNA001-HEK	2	38938	0.0704659424263318
ONT-RNA001-HEK_wt_1	ONT-RNA001-HEK	3	23528	0.0425785272332101
ONT-RNA001-HEK_wt_1	ONT-RNA001-HEK	4	15147	0.0274114651479698
ONT-RNA001-HEK_wt_1	ONT-RNA001-HEK	5	10481	0.0189674236624989
ONT-RNA001-HEK_wt_1	ONT-RNA001-HEK	6	7302	0.013214400112925
ONT-RNA001-HEK_wt_1	ONT-RNA001-HEK	7	5230	0.00946471002336318
ONT-RNA001-HEK_wt_1	ONT-RNA001-HEK	8	2899	0.00524630867260609
ONT-RNA001-HEK_wt_1	ONT-RNA001-HEK	9	2344	0.00424192739861631
ONT-RNA001-HEK_wt_1	ONT-RNA001-HEK	10	5318	0.0096239632704102
ONT-RNA001-HEK_wt_2	ONT-RNA001-HEK	0	213523	0.64583969777353
ONT-RNA001-HEK_wt_2	ONT-RNA001-HEK	1	49854	0.150792618560069
ONT-RNA001-HEK_wt_2	ONT-RNA001-HEK	2	23214	0.0702150248175359
ONT-RNA001-HEK_wt_2	ONT-RNA001-HEK	3	13917	0.0420945334877939
ONT-RNA001-HEK_wt_2	ONT-RNA001-HEK	4	9084	0.0274762335419357
ONT-RNA001-HEK_wt_2	ONT-RNA001-HEK	5	6383	0.0193065608430401
ONT-RNA001-HEK_wt_2	ONT-RNA001-HEK	6	4469	0.0135173148061329
ONT-RNA001-HEK_wt_2	ONT-RNA001-HEK	7	3163	0.00956707691470087
ONT-RNA001-HEK_wt_2	ONT-RNA001-HEK	8	1911	0.00578017198355782
ONT-RNA001-HEK_wt_2	ONT-RNA001-HEK	9	1582	0.00478505079957533
ONT-RNA001-HEK_wt_2	ONT-RNA001-HEK	10	3513	0.010625716472129
ONT-RNA001-HEK_wt_3	ONT-RNA001-HEK	0	282729	0.661045125087678
ONT-RNA001-HEK_wt_3	ONT-RNA001-HEK	1	63000	0.147299509001637
ONT-RNA001-HEK_wt_3	ONT-RNA001-HEK	2	28496	0.0666261398176292
ONT-RNA001-HEK_wt_3	ONT-RNA001-HEK	3	17318	0.0404909983633388
ONT-RNA001-HEK_wt_3	ONT-RNA001-HEK	4	11055	0.0258475566986205
ONT-RNA001-HEK_wt_3	ONT-RNA001-HEK	5	7848	0.0183493102642039
ONT-RNA001-HEK_wt_3	ONT-RNA001-HEK	6	5249	0.0122726209960253
ONT-RNA001-HEK_wt_3	ONT-RNA001-HEK	7	3818	0.00892681786298808
ONT-RNA001-HEK_wt_3	ONT-RNA001-HEK	8	2344	0.00548047696983867
ONT-RNA001-HEK_wt_3	ONT-RNA001-HEK	9	1846	0.0043161094224924
ONT-RNA001-HEK_wt_3	ONT-RNA001-HEK	10	3997	0.00934533551554828
ONT-RNA001-HEK_wt_4	ONT-RNA001-HEK	0	331879	0.656927270244003
ONT-RNA001-HEK_wt_4	ONT-RNA001-HEK	1	79249	0.156866897994652
ONT-RNA001-HEK_wt_4	ONT-RNA001-HEK	2	34127	0.0675515984790152
ONT-RNA001-HEK_wt_4	ONT-RNA001-HEK	3	19395	0.0383908123333577
ONT-RNA001-HEK_wt_4	ONT-RNA001-HEK	4	12685	0.0251089174760837
ONT-RNA001-HEK_wt_4	ONT-RNA001-HEK	5	8735	0.0172902163305945
ONT-RNA001-HEK_wt_4	ONT-RNA001-HEK	6	6228	0.0123278153757232
ONT-RNA001-HEK_wt_4	ONT-RNA001-HEK	7	4777	0.00945567984101315
ONT-RNA001-HEK_wt_4	ONT-RNA001-HEK	8	2301	0.0045546408444989
ONT-RNA001-HEK_wt_4	ONT-RNA001-HEK	9	1835	0.00363223205113233
ONT-RNA001-HEK_wt_4	ONT-RNA001-HEK	10	3988	0.00789391902992682
ONT-RNA001-HEK_wt_5	ONT-RNA001-HEK	0	295646	0.658382492779184
ONT-RNA001-HEK_wt_5	ONT-RNA001-HEK	1	70278	0.156504078619483
ONT-RNA001-HEK_wt_5	ONT-RNA001-HEK	2	30447	0.0678032909548847
ONT-RNA001-HEK_wt_5	ONT-RNA001-HEK	3	17460	0.0388821709880214
ONT-RNA001-HEK_wt_5	ONT-RNA001-HEK	4	10854	0.0241710815523473
ONT-RNA001-HEK_wt_5	ONT-RNA001-HEK	5	7545	0.016802175263724
ONT-RNA001-HEK_wt_5	ONT-RNA001-HEK	6	5422	0.0120744061338518
ONT-RNA001-HEK_wt_5	ONT-RNA001-HEK	7	4133	0.00920389534326989
ONT-RNA001-HEK_wt_5	ONT-RNA001-HEK	8	2095	0.00466541513286969
ONT-RNA001-HEK_wt_5	ONT-RNA001-HEK	9	1575	0.00350741233139368
ONT-RNA001-HEK_wt_5	ONT-RNA001-HEK	10	3594	0.00800358090097072
