# Supplementary material for: A comprehensive examination of Nanopore native RNA sequencing for characterization of complex transcriptomes
Source: Nat Commun. 2019 Jul 31;10:3359. doi: 10.1038/s41467-019-11272-z (PMC6668388; doi:10.1038/s41467-019-11272-z)
Supplement: Supplementary file 4 — Source Data [file 41467_2019_11272_MOESM4_ESM.zip › source_data_soneson/SupplementaryFigure19B1.txt]

gene_biotype	sample	aType	method	dataset	proportion
antisense_RNA	ONT-NSK007-HAP_wt_1	count	fCminimap2primary	ONT-NSK007-HAP	0.00279683649690016
antisense_RNA	ONT-NSK007-HAP_wt_1	count	salmon31	ONT-NSK007-HAP	0.00723451415665451
antisense_RNA	ONT-NSK007-HAP_wt_1	count	salmonminimap2_p0.99	ONT-NSK007-HAP	0.00584104028038457
antisense_RNA	ONT-NSK007-HAP_wt_1	count	wubminimap2	ONT-NSK007-HAP	0.00885994417805768
lincRNA	ONT-NSK007-HAP_wt_1	count	fCminimap2primary	ONT-NSK007-HAP	0.00376798683211908
lincRNA	ONT-NSK007-HAP_wt_1	count	salmon31	ONT-NSK007-HAP	0.00671102082840115
lincRNA	ONT-NSK007-HAP_wt_1	count	salmonminimap2_p0.99	ONT-NSK007-HAP	0.00407889269848502
lincRNA	ONT-NSK007-HAP_wt_1	count	wubminimap2	ONT-NSK007-HAP	0.00950404351248837
Mt_rRNA	ONT-NSK007-HAP_wt_1	count	fCminimap2primary	ONT-NSK007-HAP	0.00204935661290292
Mt_rRNA	ONT-NSK007-HAP_wt_1	count	salmon31	ONT-NSK007-HAP	0.00174659176399696
Mt_rRNA	ONT-NSK007-HAP_wt_1	count	salmonminimap2_p0.99	ONT-NSK007-HAP	0.00175811113471432
Mt_rRNA	ONT-NSK007-HAP_wt_1	count	wubminimap2	ONT-NSK007-HAP	0.0054963143204752
Mt_tRNA	ONT-NSK007-HAP_wt_1	count	fCminimap2primary	ONT-NSK007-HAP	1.91171325830496e-06
Mt_tRNA	ONT-NSK007-HAP_wt_1	count	salmon31	ONT-NSK007-HAP	0.000399103110929455
Mt_tRNA	ONT-NSK007-HAP_wt_1	count	salmonminimap2_p0.99	ONT-NSK007-HAP	0.000235368682296743
Mt_tRNA	ONT-NSK007-HAP_wt_1	count	wubminimap2	ONT-NSK007-HAP	0.000887425749660059
other	ONT-NSK007-HAP_wt_1	count	fCminimap2primary	ONT-NSK007-HAP	0.00553249816953456
other	ONT-NSK007-HAP_wt_1	count	salmon31	ONT-NSK007-HAP	0.00883583279908438
other	ONT-NSK007-HAP_wt_1	count	salmonminimap2_p0.99	ONT-NSK007-HAP	0.00800452765027126
other	ONT-NSK007-HAP_wt_1	count	wubminimap2	ONT-NSK007-HAP	0.00977122545862258
processed_pseudogene	ONT-NSK007-HAP_wt_1	count	fCminimap2primary	ONT-NSK007-HAP	0.0830734996396421
processed_pseudogene	ONT-NSK007-HAP_wt_1	count	salmon31	ONT-NSK007-HAP	0.0223703575664367
processed_pseudogene	ONT-NSK007-HAP_wt_1	count	salmonminimap2_p0.99	ONT-NSK007-HAP	0.0519130983846713
processed_pseudogene	ONT-NSK007-HAP_wt_1	count	wubminimap2	ONT-NSK007-HAP	0.00324912330923925
protein_coding	ONT-NSK007-HAP_wt_1	count	fCminimap2primary	ONT-NSK007-HAP	0.881655390744631
protein_coding	ONT-NSK007-HAP_wt_1	count	salmon31	ONT-NSK007-HAP	0.943334297106466
protein_coding	ONT-NSK007-HAP_wt_1	count	salmonminimap2_p0.99	ONT-NSK007-HAP	0.912274203685358
protein_coding	ONT-NSK007-HAP_wt_1	count	wubminimap2	ONT-NSK007-HAP	0.950824208592762
transcribed_processed_pseudogene	ONT-NSK007-HAP_wt_1	count	fCminimap2primary	ONT-NSK007-HAP	0.0211225197910115
transcribed_processed_pseudogene	ONT-NSK007-HAP_wt_1	count	salmon31	ONT-NSK007-HAP	0.00936828266803057
transcribed_processed_pseudogene	ONT-NSK007-HAP_wt_1	count	salmonminimap2_p0.99	ONT-NSK007-HAP	0.0158947574838183
transcribed_processed_pseudogene	ONT-NSK007-HAP_wt_1	count	wubminimap2	ONT-NSK007-HAP	0.0114077148786946
antisense_RNA	ONT-NSK007-HAP_wt_2	count	fCminimap2primary	ONT-NSK007-HAP	0.00265367579626534
antisense_RNA	ONT-NSK007-HAP_wt_2	count	salmon31	ONT-NSK007-HAP	0.00689447345663986
antisense_RNA	ONT-NSK007-HAP_wt_2	count	salmonminimap2_p0.99	ONT-NSK007-HAP	0.0051418578077985
antisense_RNA	ONT-NSK007-HAP_wt_2	count	wubminimap2	ONT-NSK007-HAP	0.0082620194804676
lincRNA	ONT-NSK007-HAP_wt_2	count	fCminimap2primary	ONT-NSK007-HAP	0.00366506448822431
lincRNA	ONT-NSK007-HAP_wt_2	count	salmon31	ONT-NSK007-HAP	0.00696246753257783
lincRNA	ONT-NSK007-HAP_wt_2	count	salmonminimap2_p0.99	ONT-NSK007-HAP	0.00387588315670926
lincRNA	ONT-NSK007-HAP_wt_2	count	wubminimap2	ONT-NSK007-HAP	0.00908502528945034
Mt_rRNA	ONT-NSK007-HAP_wt_2	count	fCminimap2primary	ONT-NSK007-HAP	0.00253660186407716
Mt_rRNA	ONT-NSK007-HAP_wt_2	count	salmon31	ONT-NSK007-HAP	0.00220231476323786
Mt_rRNA	ONT-NSK007-HAP_wt_2	count	salmonminimap2_p0.99	ONT-NSK007-HAP	0.00221086323082496
Mt_rRNA	ONT-NSK007-HAP_wt_2	count	wubminimap2	ONT-NSK007-HAP	0.00667993064378231
Mt_tRNA	ONT-NSK007-HAP_wt_2	count	fCminimap2primary	ONT-NSK007-HAP	3.2520536718938e-06
Mt_tRNA	ONT-NSK007-HAP_wt_2	count	salmon31	ONT-NSK007-HAP	0.000509550245475831
Mt_tRNA	ONT-NSK007-HAP_wt_2	count	salmonminimap2_p0.99	ONT-NSK007-HAP	0.000292600661386906
Mt_tRNA	ONT-NSK007-HAP_wt_2	count	wubminimap2	ONT-NSK007-HAP	0.000886928590262962
other	ONT-NSK007-HAP_wt_2	count	fCminimap2primary	ONT-NSK007-HAP	0.00546995427612537
other	ONT-NSK007-HAP_wt_2	count	salmon31	ONT-NSK007-HAP	0.0101006060636942
other	ONT-NSK007-HAP_wt_2	count	salmonminimap2_p0.99	ONT-NSK007-HAP	0.00919132427426001
other	ONT-NSK007-HAP_wt_2	count	wubminimap2	ONT-NSK007-HAP	0.00993200214141317
processed_pseudogene	ONT-NSK007-HAP_wt_2	count	fCminimap2primary	ONT-NSK007-HAP	0.109376321146804
processed_pseudogene	ONT-NSK007-HAP_wt_2	count	salmon31	ONT-NSK007-HAP	0.0320421291510684
processed_pseudogene	ONT-NSK007-HAP_wt_2	count	salmonminimap2_p0.99	ONT-NSK007-HAP	0.0600502660542227
processed_pseudogene	ONT-NSK007-HAP_wt_2	count	wubminimap2	ONT-NSK007-HAP	0.0044026815606747
protein_coding	ONT-NSK007-HAP_wt_2	count	fCminimap2primary	ONT-NSK007-HAP	0.848769748095923
protein_coding	ONT-NSK007-HAP_wt_2	count	salmon31	ONT-NSK007-HAP	0.928675268183629
protein_coding	ONT-NSK007-HAP_wt_2	count	salmonminimap2_p0.99	ONT-NSK007-HAP	0.899855013979761
protein_coding	ONT-NSK007-HAP_wt_2	count	wubminimap2	ONT-NSK007-HAP	0.947415522049364
transcribed_processed_pseudogene	ONT-NSK007-HAP_wt_2	count	fCminimap2primary	ONT-NSK007-HAP	0.0275253822789091
transcribed_processed_pseudogene	ONT-NSK007-HAP_wt_2	count	salmon31	ONT-NSK007-HAP	0.0126131906036773
transcribed_processed_pseudogene	ONT-NSK007-HAP_wt_2	count	salmonminimap2_p0.99	ONT-NSK007-HAP	0.0193821908350371
transcribed_processed_pseudogene	ONT-NSK007-HAP_wt_2	count	wubminimap2	ONT-NSK007-HAP	0.0133358902445845
antisense_RNA	ONT-DCS108-HAP_wt_1	count	fCminimap2primary	ONT-DCS108-HAP	0.00358694619766942
antisense_RNA	ONT-DCS108-HAP_wt_1	count	salmon31	ONT-DCS108-HAP	0.0175976691922785
antisense_RNA	ONT-DCS108-HAP_wt_1	count	salmonminimap2_p0.99	ONT-DCS108-HAP	0.0101757061657703
antisense_RNA	ONT-DCS108-HAP_wt_1	count	wubminimap2	ONT-DCS108-HAP	0.0119308045365883
lincRNA	ONT-DCS108-HAP_wt_1	count	fCminimap2primary	ONT-DCS108-HAP	0.00916850266413631
lincRNA	ONT-DCS108-HAP_wt_1	count	salmon31	ONT-DCS108-HAP	0.0127093511657036
lincRNA	ONT-DCS108-HAP_wt_1	count	salmonminimap2_p0.99	ONT-DCS108-HAP	0.0101103360176305
lincRNA	ONT-DCS108-HAP_wt_1	count	wubminimap2	ONT-DCS108-HAP	0.0109859488753015
Mt_rRNA	ONT-DCS108-HAP_wt_1	count	fCminimap2primary	ONT-DCS108-HAP	0.00714409429608509
Mt_rRNA	ONT-DCS108-HAP_wt_1	count	salmon31	ONT-DCS108-HAP	0.00787254466046399
Mt_rRNA	ONT-DCS108-HAP_wt_1	count	salmonminimap2_p0.99	ONT-DCS108-HAP	0.00633079339501849
Mt_rRNA	ONT-DCS108-HAP_wt_1	count	wubminimap2	ONT-DCS108-HAP	0.0145283568799905
Mt_tRNA	ONT-DCS108-HAP_wt_1	count	fCminimap2primary	ONT-DCS108-HAP	4.65595300839748e-05
Mt_tRNA	ONT-DCS108-HAP_wt_1	count	salmon31	ONT-DCS108-HAP	0.000131287329090389
Mt_tRNA	ONT-DCS108-HAP_wt_1	count	salmonminimap2_p0.99	ONT-DCS108-HAP	5.53916666369489e-06
Mt_tRNA	ONT-DCS108-HAP_wt_1	count	wubminimap2	ONT-DCS108-HAP	0.00013131892241614
other	ONT-DCS108-HAP_wt_1	count	fCminimap2primary	ONT-DCS108-HAP	0.0071254704840515
other	ONT-DCS108-HAP_wt_1	count	salmon31	ONT-DCS108-HAP	0.012312313275424
other	ONT-DCS108-HAP_wt_1	count	salmonminimap2_p0.99	ONT-DCS108-HAP	0.0115944479748074
other	ONT-DCS108-HAP_wt_1	count	wubminimap2	ONT-DCS108-HAP	0.0108898618588994
processed_pseudogene	ONT-DCS108-HAP_wt_1	count	fCminimap2primary	ONT-DCS108-HAP	0.113050263806297
processed_pseudogene	ONT-DCS108-HAP_wt_1	count	salmon31	ONT-DCS108-HAP	0.0260923032321934
processed_pseudogene	ONT-DCS108-HAP_wt_1	count	salmonminimap2_p0.99	ONT-DCS108-HAP	0.0272317405449482
processed_pseudogene	ONT-DCS108-HAP_wt_1	count	wubminimap2	ONT-DCS108-HAP	0.00407088659490034
protein_coding	ONT-DCS108-HAP_wt_1	count	fCminimap2primary	ONT-DCS108-HAP	0.848970196313603
protein_coding	ONT-DCS108-HAP_wt_1	count	salmon31	ONT-DCS108-HAP	0.919801328261416
protein_coding	ONT-DCS108-HAP_wt_1	count	salmonminimap2_p0.99	ONT-DCS108-HAP	0.928456662921669
protein_coding	ONT-DCS108-HAP_wt_1	count	wubminimap2	ONT-DCS108-HAP	0.943420761841924
transcribed_processed_pseudogene	ONT-DCS108-HAP_wt_1	count	fCminimap2primary	ONT-DCS108-HAP	0.0109079667080736
transcribed_processed_pseudogene	ONT-DCS108-HAP_wt_1	count	salmon31	ONT-DCS108-HAP	0.00348320288342985
transcribed_processed_pseudogene	ONT-DCS108-HAP_wt_1	count	salmonminimap2_p0.99	ONT-DCS108-HAP	0.00609477381349286
transcribed_processed_pseudogene	ONT-DCS108-HAP_wt_1	count	wubminimap2	ONT-DCS108-HAP	0.00404206048997973
antisense_RNA	ONT-DCS108-HAP_wt_2	count	fCminimap2primary	ONT-DCS108-HAP	0.00368695574725334
antisense_RNA	ONT-DCS108-HAP_wt_2	count	salmon31	ONT-DCS108-HAP	0.0193301900562281
antisense_RNA	ONT-DCS108-HAP_wt_2	count	salmonminimap2_p0.99	ONT-DCS108-HAP	0.0125098134093931
antisense_RNA	ONT-DCS108-HAP_wt_2	count	wubminimap2	ONT-DCS108-HAP	0.0143026205572597
lincRNA	ONT-DCS108-HAP_wt_2	count	fCminimap2primary	ONT-DCS108-HAP	0.00998836577124546
lincRNA	ONT-DCS108-HAP_wt_2	count	salmon31	ONT-DCS108-HAP	0.0147340071818963
lincRNA	ONT-DCS108-HAP_wt_2	count	salmonminimap2_p0.99	ONT-DCS108-HAP	0.0113742536027576
lincRNA	ONT-DCS108-HAP_wt_2	count	wubminimap2	ONT-DCS108-HAP	0.0114230183358522
Mt_rRNA	ONT-DCS108-HAP_wt_2	count	fCminimap2primary	ONT-DCS108-HAP	0.00738690026664094
Mt_rRNA	ONT-DCS108-HAP_wt_2	count	salmon31	ONT-DCS108-HAP	0.00745129018865131
Mt_rRNA	ONT-DCS108-HAP_wt_2	count	salmonminimap2_p0.99	ONT-DCS108-HAP	0.00669066586673936
Mt_rRNA	ONT-DCS108-HAP_wt_2	count	wubminimap2	ONT-DCS108-HAP	0.0155665453418112
Mt_tRNA	ONT-DCS108-HAP_wt_2	count	fCminimap2primary	ONT-DCS108-HAP	5.75217051660058e-05
Mt_tRNA	ONT-DCS108-HAP_wt_2	count	salmon31	ONT-DCS108-HAP	0.00016448980806576
Mt_tRNA	ONT-DCS108-HAP_wt_2	count	salmonminimap2_p0.99	ONT-DCS108-HAP	7.49834516016837e-05
Mt_tRNA	ONT-DCS108-HAP_wt_2	count	wubminimap2	ONT-DCS108-HAP	0.000298095468054599
other	ONT-DCS108-HAP_wt_2	count	fCminimap2primary	ONT-DCS108-HAP	0.00757059861539689
other	ONT-DCS108-HAP_wt_2	count	salmon31	ONT-DCS108-HAP	0.0142480523447201
other	ONT-DCS108-HAP_wt_2	count	salmonminimap2_p0.99	ONT-DCS108-HAP	0.0119336642888927
other	ONT-DCS108-HAP_wt_2	count	wubminimap2	ONT-DCS108-HAP	0.0114468659732966
processed_pseudogene	ONT-DCS108-HAP_wt_2	count	fCminimap2primary	ONT-DCS108-HAP	0.108422847621292
processed_pseudogene	ONT-DCS108-HAP_wt_2	count	salmon31	ONT-DCS108-HAP	0.0227739140484595
processed_pseudogene	ONT-DCS108-HAP_wt_2	count	salmonminimap2_p0.99	ONT-DCS108-HAP	0.0257148309348126
processed_pseudogene	ONT-DCS108-HAP_wt_2	count	wubminimap2	ONT-DCS108-HAP	0.00638222397104897
protein_coding	ONT-DCS108-HAP_wt_2	count	fCminimap2primary	ONT-DCS108-HAP	0.852256428050552
protein_coding	ONT-DCS108-HAP_wt_2	count	salmon31	ONT-DCS108-HAP	0.917896764978656
protein_coding	ONT-DCS108-HAP_wt_2	count	salmonminimap2_p0.99	ONT-DCS108-HAP	0.925363732306941
protein_coding	ONT-DCS108-HAP_wt_2	count	wubminimap2	ONT-DCS108-HAP	0.93660999871819
transcribed_processed_pseudogene	ONT-DCS108-HAP_wt_2	count	fCminimap2primary	ONT-DCS108-HAP	0.0106303822224531
transcribed_processed_pseudogene	ONT-DCS108-HAP_wt_2	count	salmon31	ONT-DCS108-HAP	0.00340129139332272
transcribed_processed_pseudogene	ONT-DCS108-HAP_wt_2	count	salmonminimap2_p0.99	ONT-DCS108-HAP	0.00633805613886184
transcribed_processed_pseudogene	ONT-DCS108-HAP_wt_2	count	wubminimap2	ONT-DCS108-HAP	0.00397063163448726
antisense_RNA	ONT-RNA001-HAP_wt_1	count	fCminimap2primary	ONT-RNA001-HAP	0.00338144206951211
antisense_RNA	ONT-RNA001-HAP_wt_1	count	salmon31	ONT-RNA001-HAP	0.0041406756848957
antisense_RNA	ONT-RNA001-HAP_wt_1	count	salmonminimap2_p0.99	ONT-RNA001-HAP	0.00418669554574485
antisense_RNA	ONT-RNA001-HAP_wt_1	count	wubminimap2	ONT-RNA001-HAP	0.00630700176675633
lincRNA	ONT-RNA001-HAP_wt_1	count	fCminimap2primary	ONT-RNA001-HAP	0.00341870998357727
lincRNA	ONT-RNA001-HAP_wt_1	count	salmon31	ONT-RNA001-HAP	0.0032794091054148
lincRNA	ONT-RNA001-HAP_wt_1	count	salmonminimap2_p0.99	ONT-RNA001-HAP	0.00342300279627459
lincRNA	ONT-RNA001-HAP_wt_1	count	wubminimap2	ONT-RNA001-HAP	0.0049540802521209
Mt_rRNA	ONT-RNA001-HAP_wt_1	count	fCminimap2primary	ONT-RNA001-HAP	0.00337647301430343
Mt_rRNA	ONT-RNA001-HAP_wt_1	count	salmon31	ONT-RNA001-HAP	0.00324379395307209
Mt_rRNA	ONT-RNA001-HAP_wt_1	count	salmonminimap2_p0.99	ONT-RNA001-HAP	0.00316226623718373
Mt_rRNA	ONT-RNA001-HAP_wt_1	count	wubminimap2	ONT-RNA001-HAP	0.00559870756203543
Mt_tRNA	ONT-RNA001-HAP_wt_1	count	fCminimap2primary	ONT-RNA001-HAP	0.000183855042721452
Mt_tRNA	ONT-RNA001-HAP_wt_1	count	salmon31	ONT-RNA001-HAP	6.23388203142726e-05
Mt_tRNA	ONT-RNA001-HAP_wt_1	count	salmonminimap2_p0.99	ONT-RNA001-HAP	2.32525326147934e-06
Mt_tRNA	ONT-RNA001-HAP_wt_1	count	wubminimap2	ONT-RNA001-HAP	0.000302417750330272
other	ONT-RNA001-HAP_wt_1	count	fCminimap2primary	ONT-RNA001-HAP	0.00627840125617716
other	ONT-RNA001-HAP_wt_1	count	salmon31	ONT-RNA001-HAP	0.00901395390513419
other	ONT-RNA001-HAP_wt_1	count	salmonminimap2_p0.99	ONT-RNA001-HAP	0.00838526575280426
other	ONT-RNA001-HAP_wt_1	count	wubminimap2	ONT-RNA001-HAP	0.00720231747497095
processed_pseudogene	ONT-RNA001-HAP_wt_1	count	fCminimap2primary	ONT-RNA001-HAP	0.138485084138527
processed_pseudogene	ONT-RNA001-HAP_wt_1	count	salmon31	ONT-RNA001-HAP	0.0454915474219363
processed_pseudogene	ONT-RNA001-HAP_wt_1	count	salmonminimap2_p0.99	ONT-RNA001-HAP	0.0514445816433311
processed_pseudogene	ONT-RNA001-HAP_wt_1	count	wubminimap2	ONT-RNA001-HAP	0.0016593184458911
protein_coding	ONT-RNA001-HAP_wt_1	count	fCminimap2primary	ONT-RNA001-HAP	0.829591220673257
protein_coding	ONT-RNA001-HAP_wt_1	count	salmon31	ONT-RNA001-HAP	0.928318877371026
protein_coding	ONT-RNA001-HAP_wt_1	count	salmonminimap2_p0.99	ONT-RNA001-HAP	0.916383812218821
protein_coding	ONT-RNA001-HAP_wt_1	count	wubminimap2	ONT-RNA001-HAP	0.971286230442326
transcribed_processed_pseudogene	ONT-RNA001-HAP_wt_1	count	fCminimap2primary	ONT-RNA001-HAP	0.015284813821924
transcribed_processed_pseudogene	ONT-RNA001-HAP_wt_1	count	salmon31	ONT-RNA001-HAP	0.00644940373820642
transcribed_processed_pseudogene	ONT-RNA001-HAP_wt_1	count	salmonminimap2_p0.99	ONT-RNA001-HAP	0.0130120505525791
transcribed_processed_pseudogene	ONT-RNA001-HAP_wt_1	count	wubminimap2	ONT-RNA001-HAP	0.00268992630556926
antisense_RNA	ONT-RNA001-HAP_wt_2	count	fCminimap2primary	ONT-RNA001-HAP	0.0033992804764502
antisense_RNA	ONT-RNA001-HAP_wt_2	count	salmon31	ONT-RNA001-HAP	0.00446844276689082
antisense_RNA	ONT-RNA001-HAP_wt_2	count	salmonminimap2_p0.99	ONT-RNA001-HAP	0.00436546810015824
antisense_RNA	ONT-RNA001-HAP_wt_2	count	wubminimap2	ONT-RNA001-HAP	0.00687021569687353
lincRNA	ONT-RNA001-HAP_wt_2	count	fCminimap2primary	ONT-RNA001-HAP	0.00368852233222595
lincRNA	ONT-RNA001-HAP_wt_2	count	salmon31	ONT-RNA001-HAP	0.00346276917051403
lincRNA	ONT-RNA001-HAP_wt_2	count	salmonminimap2_p0.99	ONT-RNA001-HAP	0.003703719488405
lincRNA	ONT-RNA001-HAP_wt_2	count	wubminimap2	ONT-RNA001-HAP	0.00538806256429929
Mt_rRNA	ONT-RNA001-HAP_wt_2	count	fCminimap2primary	ONT-RNA001-HAP	0.00325328220639197
Mt_rRNA	ONT-RNA001-HAP_wt_2	count	salmon31	ONT-RNA001-HAP	0.00305023243593956
Mt_rRNA	ONT-RNA001-HAP_wt_2	count	salmonminimap2_p0.99	ONT-RNA001-HAP	0.00307367694821427
Mt_rRNA	ONT-RNA001-HAP_wt_2	count	wubminimap2	ONT-RNA001-HAP	0.00542293675565398
Mt_tRNA	ONT-RNA001-HAP_wt_2	count	fCminimap2primary	ONT-RNA001-HAP	0.000179054482146891
Mt_tRNA	ONT-RNA001-HAP_wt_2	count	salmon31	ONT-RNA001-HAP	2.13694242203818e-05
Mt_tRNA	ONT-RNA001-HAP_wt_2	count	salmonminimap2_p0.99	ONT-RNA001-HAP	7.70033639262616e-06
Mt_tRNA	ONT-RNA001-HAP_wt_2	count	wubminimap2	ONT-RNA001-HAP	0.000610298348707039
other	ONT-RNA001-HAP_wt_2	count	fCminimap2primary	ONT-RNA001-HAP	0.00640188640783653
other	ONT-RNA001-HAP_wt_2	count	salmon31	ONT-RNA001-HAP	0.0086432696449936
other	ONT-RNA001-HAP_wt_2	count	salmonminimap2_p0.99	ONT-RNA001-HAP	0.00818752625659051
other	ONT-RNA001-HAP_wt_2	count	wubminimap2	ONT-RNA001-HAP	0.00707510157108232
processed_pseudogene	ONT-RNA001-HAP_wt_2	count	fCminimap2primary	ONT-RNA001-HAP	0.126428992501749
processed_pseudogene	ONT-RNA001-HAP_wt_2	count	salmon31	ONT-RNA001-HAP	0.0391205312313494
processed_pseudogene	ONT-RNA001-HAP_wt_2	count	salmonminimap2_p0.99	ONT-RNA001-HAP	0.0455994352659696
processed_pseudogene	ONT-RNA001-HAP_wt_2	count	wubminimap2	ONT-RNA001-HAP	0.00129906362796213
protein_coding	ONT-RNA001-HAP_wt_2	count	fCminimap2primary	ONT-RNA001-HAP	0.84225575591293
protein_coding	ONT-RNA001-HAP_wt_2	count	salmon31	ONT-RNA001-HAP	0.934253885627337
protein_coding	ONT-RNA001-HAP_wt_2	count	salmonminimap2_p0.99	ONT-RNA001-HAP	0.922613299096469
protein_coding	ONT-RNA001-HAP_wt_2	count	wubminimap2	ONT-RNA001-HAP	0.970417967183386
transcribed_processed_pseudogene	ONT-RNA001-HAP_wt_2	count	fCminimap2primary	ONT-RNA001-HAP	0.0143932256802693
transcribed_processed_pseudogene	ONT-RNA001-HAP_wt_2	count	salmon31	ONT-RNA001-HAP	0.00697949969875523
transcribed_processed_pseudogene	ONT-RNA001-HAP_wt_2	count	salmonminimap2_p0.99	ONT-RNA001-HAP	0.012449174507801
transcribed_processed_pseudogene	ONT-RNA001-HAP_wt_2	count	wubminimap2	ONT-RNA001-HAP	0.00291635425203578
antisense_RNA	ONT-RNA001-HAP_wt_3	count	fCminimap2primary	ONT-RNA001-HAP	0.00322527821837494
antisense_RNA	ONT-RNA001-HAP_wt_3	count	salmon31	ONT-RNA001-HAP	0.00382564290317252
antisense_RNA	ONT-RNA001-HAP_wt_3	count	salmonminimap2_p0.99	ONT-RNA001-HAP	0.00379462173797308
antisense_RNA	ONT-RNA001-HAP_wt_3	count	wubminimap2	ONT-RNA001-HAP	0.00612108021557655
lincRNA	ONT-RNA001-HAP_wt_3	count	fCminimap2primary	ONT-RNA001-HAP	0.0033569222272882
lincRNA	ONT-RNA001-HAP_wt_3	count	salmon31	ONT-RNA001-HAP	0.0034409972430702
lincRNA	ONT-RNA001-HAP_wt_3	count	salmonminimap2_p0.99	ONT-RNA001-HAP	0.00358208668776815
lincRNA	ONT-RNA001-HAP_wt_3	count	wubminimap2	ONT-RNA001-HAP	0.00513492090843299
Mt_rRNA	ONT-RNA001-HAP_wt_3	count	fCminimap2primary	ONT-RNA001-HAP	0.00885546772153118
Mt_rRNA	ONT-RNA001-HAP_wt_3	count	salmon31	ONT-RNA001-HAP	0.00855701155114948
Mt_rRNA	ONT-RNA001-HAP_wt_3	count	salmonminimap2_p0.99	ONT-RNA001-HAP	0.00846154375063234
Mt_rRNA	ONT-RNA001-HAP_wt_3	count	wubminimap2	ONT-RNA001-HAP	0.0148904753446918
Mt_tRNA	ONT-RNA001-HAP_wt_3	count	fCminimap2primary	ONT-RNA001-HAP	8.1876151885078e-05
Mt_tRNA	ONT-RNA001-HAP_wt_3	count	salmon31	ONT-RNA001-HAP	3.68819217672846e-05
Mt_tRNA	ONT-RNA001-HAP_wt_3	count	salmonminimap2_p0.99	ONT-RNA001-HAP	6.85490926680618e-06
Mt_tRNA	ONT-RNA001-HAP_wt_3	count	wubminimap2	ONT-RNA001-HAP	0.000442711301862834
other	ONT-RNA001-HAP_wt_3	count	fCminimap2primary	ONT-RNA001-HAP	0.00634138823423643
other	ONT-RNA001-HAP_wt_3	count	salmon31	ONT-RNA001-HAP	0.00931429370782756
other	ONT-RNA001-HAP_wt_3	count	salmonminimap2_p0.99	ONT-RNA001-HAP	0.00820650348291009
other	ONT-RNA001-HAP_wt_3	count	wubminimap2	ONT-RNA001-HAP	0.00716821173794672
processed_pseudogene	ONT-RNA001-HAP_wt_3	count	fCminimap2primary	ONT-RNA001-HAP	0.105522305632437
processed_pseudogene	ONT-RNA001-HAP_wt_3	count	salmon31	ONT-RNA001-HAP	0.0329155251566743
processed_pseudogene	ONT-RNA001-HAP_wt_3	count	salmonminimap2_p0.99	ONT-RNA001-HAP	0.0411515185796714
processed_pseudogene	ONT-RNA001-HAP_wt_3	count	wubminimap2	ONT-RNA001-HAP	0.0011240095328733
protein_coding	ONT-RNA001-HAP_wt_3	count	fCminimap2primary	ONT-RNA001-HAP	0.862223306769071
protein_coding	ONT-RNA001-HAP_wt_3	count	salmon31	ONT-RNA001-HAP	0.937320421794853
protein_coding	ONT-RNA001-HAP_wt_3	count	salmonminimap2_p0.99	ONT-RNA001-HAP	0.925580147335497
protein_coding	ONT-RNA001-HAP_wt_3	count	wubminimap2	ONT-RNA001-HAP	0.963011073084478
transcribed_processed_pseudogene	ONT-RNA001-HAP_wt_3	count	fCminimap2primary	ONT-RNA001-HAP	0.0103934550451764
transcribed_processed_pseudogene	ONT-RNA001-HAP_wt_3	count	salmon31	ONT-RNA001-HAP	0.00458922572148584
transcribed_processed_pseudogene	ONT-RNA001-HAP_wt_3	count	salmonminimap2_p0.99	ONT-RNA001-HAP	0.00921672351628099
transcribed_processed_pseudogene	ONT-RNA001-HAP_wt_3	count	wubminimap2	ONT-RNA001-HAP	0.00210751787413744
antisense_RNA	ONT-RNA001-HAP_wt_4	count	fCminimap2primary	ONT-RNA001-HAP	0.00342455535480449
antisense_RNA	ONT-RNA001-HAP_wt_4	count	salmon31	ONT-RNA001-HAP	0.00403745330262224
antisense_RNA	ONT-RNA001-HAP_wt_4	count	salmonminimap2_p0.99	ONT-RNA001-HAP	0.00395882750698329
antisense_RNA	ONT-RNA001-HAP_wt_4	count	wubminimap2	ONT-RNA001-HAP	0.00643217010544826
lincRNA	ONT-RNA001-HAP_wt_4	count	fCminimap2primary	ONT-RNA001-HAP	0.00332510069784018
lincRNA	ONT-RNA001-HAP_wt_4	count	salmon31	ONT-RNA001-HAP	0.00347766198801535
lincRNA	ONT-RNA001-HAP_wt_4	count	salmonminimap2_p0.99	ONT-RNA001-HAP	0.00364668323960892
lincRNA	ONT-RNA001-HAP_wt_4	count	wubminimap2	ONT-RNA001-HAP	0.00552981530648249
Mt_rRNA	ONT-RNA001-HAP_wt_4	count	fCminimap2primary	ONT-RNA001-HAP	0.00989242321271694
Mt_rRNA	ONT-RNA001-HAP_wt_4	count	salmon31	ONT-RNA001-HAP	0.00919049651116547
Mt_rRNA	ONT-RNA001-HAP_wt_4	count	salmonminimap2_p0.99	ONT-RNA001-HAP	0.00920781718007488
Mt_rRNA	ONT-RNA001-HAP_wt_4	count	wubminimap2	ONT-RNA001-HAP	0.0166183675476195
Mt_tRNA	ONT-RNA001-HAP_wt_4	count	fCminimap2primary	ONT-RNA001-HAP	6.63031046428749e-05
Mt_tRNA	ONT-RNA001-HAP_wt_4	count	salmon31	ONT-RNA001-HAP	5.31182699705263e-05
Mt_tRNA	ONT-RNA001-HAP_wt_4	count	salmonminimap2_p0.99	ONT-RNA001-HAP	7.05054423691152e-06
Mt_tRNA	ONT-RNA001-HAP_wt_4	count	wubminimap2	ONT-RNA001-HAP	0.000190882745935065
other	ONT-RNA001-HAP_wt_4	count	fCminimap2primary	ONT-RNA001-HAP	0.00555620016907292
other	ONT-RNA001-HAP_wt_4	count	salmon31	ONT-RNA001-HAP	0.00888090995420975
other	ONT-RNA001-HAP_wt_4	count	salmonminimap2_p0.99	ONT-RNA001-HAP	0.00812930872988989
other	ONT-RNA001-HAP_wt_4	count	wubminimap2	ONT-RNA001-HAP	0.00659413122321134
processed_pseudogene	ONT-RNA001-HAP_wt_4	count	fCminimap2primary	ONT-RNA001-HAP	0.134558835717482
processed_pseudogene	ONT-RNA001-HAP_wt_4	count	salmon31	ONT-RNA001-HAP	0.0468164910556004
processed_pseudogene	ONT-RNA001-HAP_wt_4	count	salmonminimap2_p0.99	ONT-RNA001-HAP	0.0558760064687026
processed_pseudogene	ONT-RNA001-HAP_wt_4	count	wubminimap2	ONT-RNA001-HAP	0.00177000364412515
protein_coding	ONT-RNA001-HAP_wt_4	count	fCminimap2primary	ONT-RNA001-HAP	0.830701652604883
protein_coding	ONT-RNA001-HAP_wt_4	count	salmon31	ONT-RNA001-HAP	0.921842764679885
protein_coding	ONT-RNA001-HAP_wt_4	count	salmonminimap2_p0.99	ONT-RNA001-HAP	0.907259314348936
protein_coding	ONT-RNA001-HAP_wt_4	count	wubminimap2	ONT-RNA001-HAP	0.960903743037118
transcribed_processed_pseudogene	ONT-RNA001-HAP_wt_4	count	fCminimap2primary	ONT-RNA001-HAP	0.0124749291385569
transcribed_processed_pseudogene	ONT-RNA001-HAP_wt_4	count	salmon31	ONT-RNA001-HAP	0.00570110423853163
transcribed_processed_pseudogene	ONT-RNA001-HAP_wt_4	count	salmonminimap2_p0.99	ONT-RNA001-HAP	0.0119149919815672
transcribed_processed_pseudogene	ONT-RNA001-HAP_wt_4	count	wubminimap2	ONT-RNA001-HAP	0.00196088639006021
antisense_RNA	ONT-RNA001-HAP_wt_5	count	fCminimap2primary	ONT-RNA001-HAP	0.00330795641140469
antisense_RNA	ONT-RNA001-HAP_wt_5	count	salmon31	ONT-RNA001-HAP	0.00404676529693707
antisense_RNA	ONT-RNA001-HAP_wt_5	count	salmonminimap2_p0.99	ONT-RNA001-HAP	0.00393676337196988
antisense_RNA	ONT-RNA001-HAP_wt_5	count	wubminimap2	ONT-RNA001-HAP	0.00631404581790869
lincRNA	ONT-RNA001-HAP_wt_5	count	fCminimap2primary	ONT-RNA001-HAP	0.00341543513957307
lincRNA	ONT-RNA001-HAP_wt_5	count	salmon31	ONT-RNA001-HAP	0.00340646996660937
lincRNA	ONT-RNA001-HAP_wt_5	count	salmonminimap2_p0.99	ONT-RNA001-HAP	0.00363047204403425
lincRNA	ONT-RNA001-HAP_wt_5	count	wubminimap2	ONT-RNA001-HAP	0.00529467782606363
Mt_rRNA	ONT-RNA001-HAP_wt_5	count	fCminimap2primary	ONT-RNA001-HAP	0.00907399114295666
Mt_rRNA	ONT-RNA001-HAP_wt_5	count	salmon31	ONT-RNA001-HAP	0.00868272829754577
Mt_rRNA	ONT-RNA001-HAP_wt_5	count	salmonminimap2_p0.99	ONT-RNA001-HAP	0.00855743978114902
Mt_rRNA	ONT-RNA001-HAP_wt_5	count	wubminimap2	ONT-RNA001-HAP	0.0151161543001234
Mt_tRNA	ONT-RNA001-HAP_wt_5	count	fCminimap2primary	ONT-RNA001-HAP	9.35463004428522e-05
Mt_tRNA	ONT-RNA001-HAP_wt_5	count	salmon31	ONT-RNA001-HAP	2.82165609044553e-05
Mt_tRNA	ONT-RNA001-HAP_wt_5	count	salmonminimap2_p0.99	ONT-RNA001-HAP	0
Mt_tRNA	ONT-RNA001-HAP_wt_5	count	wubminimap2	ONT-RNA001-HAP	0.000472798969901819
other	ONT-RNA001-HAP_wt_5	count	fCminimap2primary	ONT-RNA001-HAP	0.00607652883514952
other	ONT-RNA001-HAP_wt_5	count	salmon31	ONT-RNA001-HAP	0.00983791173583227
other	ONT-RNA001-HAP_wt_5	count	salmonminimap2_p0.99	ONT-RNA001-HAP	0.00825691222432998
other	ONT-RNA001-HAP_wt_5	count	wubminimap2	ONT-RNA001-HAP	0.00695785718117925
processed_pseudogene	ONT-RNA001-HAP_wt_5	count	fCminimap2primary	ONT-RNA001-HAP	0.116614420062696
processed_pseudogene	ONT-RNA001-HAP_wt_5	count	salmon31	ONT-RNA001-HAP	0.0372428053098776
processed_pseudogene	ONT-RNA001-HAP_wt_5	count	salmonminimap2_p0.99	ONT-RNA001-HAP	0.0460295596970013
processed_pseudogene	ONT-RNA001-HAP_wt_5	count	wubminimap2	ONT-RNA001-HAP	0.0011970867535812
protein_coding	ONT-RNA001-HAP_wt_5	count	fCminimap2primary	ONT-RNA001-HAP	0.849913917500124
protein_coding	ONT-RNA001-HAP_wt_5	count	salmon31	ONT-RNA001-HAP	0.931763724030532
protein_coding	ONT-RNA001-HAP_wt_5	count	salmonminimap2_p0.99	ONT-RNA001-HAP	0.91923899355309
protein_coding	ONT-RNA001-HAP_wt_5	count	wubminimap2	ONT-RNA001-HAP	0.962427571221632
transcribed_processed_pseudogene	ONT-RNA001-HAP_wt_5	count	fCminimap2primary	ONT-RNA001-HAP	0.0115042046076529
transcribed_processed_pseudogene	ONT-RNA001-HAP_wt_5	count	salmon31	ONT-RNA001-HAP	0.00499137880176122
transcribed_processed_pseudogene	ONT-RNA001-HAP_wt_5	count	salmonminimap2_p0.99	ONT-RNA001-HAP	0.0103498593284254
transcribed_processed_pseudogene	ONT-RNA001-HAP_wt_5	count	wubminimap2	ONT-RNA001-HAP	0.00221980792960996
antisense_RNA	ONT-RNA001-HAP_wt_6	count	fCminimap2primary	ONT-RNA001-HAP	0.00344059673857222
antisense_RNA	ONT-RNA001-HAP_wt_6	count	salmon31	ONT-RNA001-HAP	0.00396070904946698
antisense_RNA	ONT-RNA001-HAP_wt_6	count	salmonminimap2_p0.99	ONT-RNA001-HAP	0.00389527594931128
antisense_RNA	ONT-RNA001-HAP_wt_6	count	wubminimap2	ONT-RNA001-HAP	0.00623209723620036
lincRNA	ONT-RNA001-HAP_wt_6	count	fCminimap2primary	ONT-RNA001-HAP	0.00357416742855695
lincRNA	ONT-RNA001-HAP_wt_6	count	salmon31	ONT-RNA001-HAP	0.00377954140329086
lincRNA	ONT-RNA001-HAP_wt_6	count	salmonminimap2_p0.99	ONT-RNA001-HAP	0.00383248807645445
lincRNA	ONT-RNA001-HAP_wt_6	count	wubminimap2	ONT-RNA001-HAP	0.00558953317333746
Mt_rRNA	ONT-RNA001-HAP_wt_6	count	fCminimap2primary	ONT-RNA001-HAP	0.00931540415496964
Mt_rRNA	ONT-RNA001-HAP_wt_6	count	salmon31	ONT-RNA001-HAP	0.00896531370971932
Mt_rRNA	ONT-RNA001-HAP_wt_6	count	salmonminimap2_p0.99	ONT-RNA001-HAP	0.00881964496255933
Mt_rRNA	ONT-RNA001-HAP_wt_6	count	wubminimap2	ONT-RNA001-HAP	0.0155686304869552
Mt_tRNA	ONT-RNA001-HAP_wt_6	count	fCminimap2primary	ONT-RNA001-HAP	8.75118313693068e-05
Mt_tRNA	ONT-RNA001-HAP_wt_6	count	salmon31	ONT-RNA001-HAP	3.2851605748859e-05
Mt_tRNA	ONT-RNA001-HAP_wt_6	count	salmonminimap2_p0.99	ONT-RNA001-HAP	2.16524750082172e-06
Mt_tRNA	ONT-RNA001-HAP_wt_6	count	wubminimap2	ONT-RNA001-HAP	0.000363861577765735
other	ONT-RNA001-HAP_wt_6	count	fCminimap2primary	ONT-RNA001-HAP	0.00601298399224369
other	ONT-RNA001-HAP_wt_6	count	salmon31	ONT-RNA001-HAP	0.00982670670453131
other	ONT-RNA001-HAP_wt_6	count	salmonminimap2_p0.99	ONT-RNA001-HAP	0.00847623154332861
other	ONT-RNA001-HAP_wt_6	count	wubminimap2	ONT-RNA001-HAP	0.00692885344894325
processed_pseudogene	ONT-RNA001-HAP_wt_6	count	fCminimap2primary	ONT-RNA001-HAP	0.120439309393474
processed_pseudogene	ONT-RNA001-HAP_wt_6	count	salmon31	ONT-RNA001-HAP	0.0396249976063125
processed_pseudogene	ONT-RNA001-HAP_wt_6	count	salmonminimap2_p0.99	ONT-RNA001-HAP	0.0481280108441794
processed_pseudogene	ONT-RNA001-HAP_wt_6	count	wubminimap2	ONT-RNA001-HAP	0.00128125725787722
protein_coding	ONT-RNA001-HAP_wt_6	count	fCminimap2primary	ONT-RNA001-HAP	0.845580767662997
protein_coding	ONT-RNA001-HAP_wt_6	count	salmon31	ONT-RNA001-HAP	0.92913801424276
protein_coding	ONT-RNA001-HAP_wt_6	count	salmonminimap2_p0.99	ONT-RNA001-HAP	0.916680305465972
protein_coding	ONT-RNA001-HAP_wt_6	count	wubminimap2	ONT-RNA001-HAP	0.961883564295115
transcribed_processed_pseudogene	ONT-RNA001-HAP_wt_6	count	fCminimap2primary	ONT-RNA001-HAP	0.0115492587978177
transcribed_processed_pseudogene	ONT-RNA001-HAP_wt_6	count	salmon31	ONT-RNA001-HAP	0.00467186567817021
transcribed_processed_pseudogene	ONT-RNA001-HAP_wt_6	count	salmonminimap2_p0.99	ONT-RNA001-HAP	0.0101658779106945
transcribed_processed_pseudogene	ONT-RNA001-HAP_wt_6	count	wubminimap2	ONT-RNA001-HAP	0.00215220252380584
antisense_RNA	ONT-RNA001-HEK_wt_1	count	fCminimap2primary	ONT-RNA001-HEK	0.00370190532753335
antisense_RNA	ONT-RNA001-HEK_wt_1	count	salmon31	ONT-RNA001-HEK	0.00373610614161855
antisense_RNA	ONT-RNA001-HEK_wt_1	count	salmonminimap2_p0.99	ONT-RNA001-HEK	0.00371399619180476
antisense_RNA	ONT-RNA001-HEK_wt_1	count	wubminimap2	ONT-RNA001-HEK	0.00671204137208891
lincRNA	ONT-RNA001-HEK_wt_1	count	fCminimap2primary	ONT-RNA001-HEK	0.00394468611053147
lincRNA	ONT-RNA001-HEK_wt_1	count	salmon31	ONT-RNA001-HEK	0.00456975693802878
lincRNA	ONT-RNA001-HEK_wt_1	count	salmonminimap2_p0.99	ONT-RNA001-HEK	0.00437730712598757
lincRNA	ONT-RNA001-HEK_wt_1	count	wubminimap2	ONT-RNA001-HEK	0.00618472050110549
Mt_rRNA	ONT-RNA001-HEK_wt_1	count	fCminimap2primary	ONT-RNA001-HEK	0.00531308688742997
Mt_rRNA	ONT-RNA001-HEK_wt_1	count	salmon31	ONT-RNA001-HEK	0.00483989875679713
Mt_rRNA	ONT-RNA001-HEK_wt_1	count	salmonminimap2_p0.99	ONT-RNA001-HEK	0.00492113153100332
Mt_rRNA	ONT-RNA001-HEK_wt_1	count	wubminimap2	ONT-RNA001-HEK	0.0096914042931452
Mt_tRNA	ONT-RNA001-HEK_wt_1	count	fCminimap2primary	ONT-RNA001-HEK	5.01613188012649e-05
Mt_tRNA	ONT-RNA001-HEK_wt_1	count	salmon31	ONT-RNA001-HEK	1.62471774083323e-05
Mt_tRNA	ONT-RNA001-HEK_wt_1	count	salmonminimap2_p0.99	ONT-RNA001-HEK	0
Mt_tRNA	ONT-RNA001-HEK_wt_1	count	wubminimap2	ONT-RNA001-HEK	0.000444456162686022
other	ONT-RNA001-HEK_wt_1	count	fCminimap2primary	ONT-RNA001-HEK	0.00752821072569383
other	ONT-RNA001-HEK_wt_1	count	salmon31	ONT-RNA001-HEK	0.0096387490198721
other	ONT-RNA001-HEK_wt_1	count	salmonminimap2_p0.99	ONT-RNA001-HEK	0.00897969887926504
other	ONT-RNA001-HEK_wt_1	count	wubminimap2	ONT-RNA001-HEK	0.00884392432192186
processed_pseudogene	ONT-RNA001-HEK_wt_1	count	fCminimap2primary	ONT-RNA001-HEK	0.107941138702066
processed_pseudogene	ONT-RNA001-HEK_wt_1	count	salmon31	ONT-RNA001-HEK	0.0370337268250769
processed_pseudogene	ONT-RNA001-HEK_wt_1	count	salmonminimap2_p0.99	ONT-RNA001-HEK	0.0429334021642683
processed_pseudogene	ONT-RNA001-HEK_wt_1	count	wubminimap2	ONT-RNA001-HEK	0.00203395193093603
protein_coding	ONT-RNA001-HEK_wt_1	count	fCminimap2primary	ONT-RNA001-HEK	0.861933979678646
protein_coding	ONT-RNA001-HEK_wt_1	count	salmon31	ONT-RNA001-HEK	0.936788190002562
protein_coding	ONT-RNA001-HEK_wt_1	count	salmonminimap2_p0.99	ONT-RNA001-HEK	0.927571269188499
protein_coding	ONT-RNA001-HEK_wt_1	count	wubminimap2	ONT-RNA001-HEK	0.965471782683536
transcribed_processed_pseudogene	ONT-RNA001-HEK_wt_1	count	fCminimap2primary	ONT-RNA001-HEK	0.00958683124929774
transcribed_processed_pseudogene	ONT-RNA001-HEK_wt_1	count	salmon31	ONT-RNA001-HEK	0.00337732513863615
transcribed_processed_pseudogene	ONT-RNA001-HEK_wt_1	count	salmonminimap2_p0.99	ONT-RNA001-HEK	0.00750319491917186
transcribed_processed_pseudogene	ONT-RNA001-HEK_wt_1	count	wubminimap2	ONT-RNA001-HEK	0.000617718734580573
antisense_RNA	ONT-RNA001-HEK_wt_2	count	fCminimap2primary	ONT-RNA001-HEK	0.00373914888886643
antisense_RNA	ONT-RNA001-HEK_wt_2	count	salmon31	ONT-RNA001-HEK	0.00381897306143104
antisense_RNA	ONT-RNA001-HEK_wt_2	count	salmonminimap2_p0.99	ONT-RNA001-HEK	0.00369535190387506
antisense_RNA	ONT-RNA001-HEK_wt_2	count	wubminimap2	ONT-RNA001-HEK	0.00648576922035367
lincRNA	ONT-RNA001-HEK_wt_2	count	fCminimap2primary	ONT-RNA001-HEK	0.00376946631228967
lincRNA	ONT-RNA001-HEK_wt_2	count	salmon31	ONT-RNA001-HEK	0.00442790852783608
lincRNA	ONT-RNA001-HEK_wt_2	count	salmonminimap2_p0.99	ONT-RNA001-HEK	0.00422070859957485
lincRNA	ONT-RNA001-HEK_wt_2	count	wubminimap2	ONT-RNA001-HEK	0.00559888428521136
Mt_rRNA	ONT-RNA001-HEK_wt_2	count	fCminimap2primary	ONT-RNA001-HEK	0.00564577796192805
Mt_rRNA	ONT-RNA001-HEK_wt_2	count	salmon31	ONT-RNA001-HEK	0.00504540817502639
Mt_rRNA	ONT-RNA001-HEK_wt_2	count	salmonminimap2_p0.99	ONT-RNA001-HEK	0.00515078375336264
Mt_rRNA	ONT-RNA001-HEK_wt_2	count	wubminimap2	ONT-RNA001-HEK	0.0103650445473502
Mt_tRNA	ONT-RNA001-HEK_wt_2	count	fCminimap2primary	ONT-RNA001-HEK	8.42150650645593e-05
Mt_tRNA	ONT-RNA001-HEK_wt_2	count	salmon31	ONT-RNA001-HEK	2.9616763522533e-05
Mt_tRNA	ONT-RNA001-HEK_wt_2	count	salmonminimap2_p0.99	ONT-RNA001-HEK	3.28882736680608e-06
Mt_tRNA	ONT-RNA001-HEK_wt_2	count	wubminimap2	ONT-RNA001-HEK	0.000575459690741192
other	ONT-RNA001-HEK_wt_2	count	fCminimap2primary	ONT-RNA001-HEK	0.00748503498293803
other	ONT-RNA001-HEK_wt_2	count	salmon31	ONT-RNA001-HEK	0.010445008161146
other	ONT-RNA001-HEK_wt_2	count	salmonminimap2_p0.99	ONT-RNA001-HEK	0.00916932908182994
other	ONT-RNA001-HEK_wt_2	count	wubminimap2	ONT-RNA001-HEK	0.00876729764129228
processed_pseudogene	ONT-RNA001-HEK_wt_2	count	fCminimap2primary	ONT-RNA001-HEK	0.125056003018268
processed_pseudogene	ONT-RNA001-HEK_wt_2	count	salmon31	ONT-RNA001-HEK	0.0460554790099333
processed_pseudogene	ONT-RNA001-HEK_wt_2	count	salmonminimap2_p0.99	ONT-RNA001-HEK	0.0484478531109759
processed_pseudogene	ONT-RNA001-HEK_wt_2	count	wubminimap2	ONT-RNA001-HEK	0.00314810301405476
protein_coding	ONT-RNA001-HEK_wt_2	count	fCminimap2primary	ONT-RNA001-HEK	0.843595781162101
protein_coding	ONT-RNA001-HEK_wt_2	count	salmon31	ONT-RNA001-HEK	0.926148758981098
protein_coding	ONT-RNA001-HEK_wt_2	count	salmonminimap2_p0.99	ONT-RNA001-HEK	0.920868769060175
protein_coding	ONT-RNA001-HEK_wt_2	count	wubminimap2	ONT-RNA001-HEK	0.964294418718011
transcribed_processed_pseudogene	ONT-RNA001-HEK_wt_2	count	fCminimap2primary	ONT-RNA001-HEK	0.0106245726085448
transcribed_processed_pseudogene	ONT-RNA001-HEK_wt_2	count	salmon31	ONT-RNA001-HEK	0.00402884732000622
transcribed_processed_pseudogene	ONT-RNA001-HEK_wt_2	count	salmonminimap2_p0.99	ONT-RNA001-HEK	0.00844391566283948
transcribed_processed_pseudogene	ONT-RNA001-HEK_wt_2	count	wubminimap2	ONT-RNA001-HEK	0.00076502288298535
antisense_RNA	ONT-RNA001-HEK_wt_3	count	fCminimap2primary	ONT-RNA001-HEK	0.00351448520216757
antisense_RNA	ONT-RNA001-HEK_wt_3	count	salmon31	ONT-RNA001-HEK	0.00365581252095516
antisense_RNA	ONT-RNA001-HEK_wt_3	count	salmonminimap2_p0.99	ONT-RNA001-HEK	0.0036592616527153
antisense_RNA	ONT-RNA001-HEK_wt_3	count	wubminimap2	ONT-RNA001-HEK	0.00642549115988223
lincRNA	ONT-RNA001-HEK_wt_3	count	fCminimap2primary	ONT-RNA001-HEK	0.00365777407253022
lincRNA	ONT-RNA001-HEK_wt_3	count	salmon31	ONT-RNA001-HEK	0.00416478571190884
lincRNA	ONT-RNA001-HEK_wt_3	count	salmonminimap2_p0.99	ONT-RNA001-HEK	0.00401148822484315
lincRNA	ONT-RNA001-HEK_wt_3	count	wubminimap2	ONT-RNA001-HEK	0.00529038862059704
Mt_rRNA	ONT-RNA001-HEK_wt_3	count	fCminimap2primary	ONT-RNA001-HEK	0.00501250521050438
Mt_rRNA	ONT-RNA001-HEK_wt_3	count	salmon31	ONT-RNA001-HEK	0.00430424897774836
Mt_rRNA	ONT-RNA001-HEK_wt_3	count	salmonminimap2_p0.99	ONT-RNA001-HEK	0.00454813663722038
Mt_rRNA	ONT-RNA001-HEK_wt_3	count	wubminimap2	ONT-RNA001-HEK	0.00907575289223114
Mt_tRNA	ONT-RNA001-HEK_wt_3	count	fCminimap2primary	ONT-RNA001-HEK	8.85785744060025e-05
Mt_tRNA	ONT-RNA001-HEK_wt_3	count	salmon31	ONT-RNA001-HEK	2.5907405681138e-05
Mt_tRNA	ONT-RNA001-HEK_wt_3	count	salmonminimap2_p0.99	ONT-RNA001-HEK	2.5256401142789e-06
Mt_tRNA	ONT-RNA001-HEK_wt_3	count	wubminimap2	ONT-RNA001-HEK	0.000567551269642595
other	ONT-RNA001-HEK_wt_3	count	fCminimap2primary	ONT-RNA001-HEK	0.00735983743226344
other	ONT-RNA001-HEK_wt_3	count	salmon31	ONT-RNA001-HEK	0.0101895306967098
other	ONT-RNA001-HEK_wt_3	count	salmonminimap2_p0.99	ONT-RNA001-HEK	0.00901087506807671
other	ONT-RNA001-HEK_wt_3	count	wubminimap2	ONT-RNA001-HEK	0.0088021121015106
processed_pseudogene	ONT-RNA001-HEK_wt_3	count	fCminimap2primary	ONT-RNA001-HEK	0.114013651521467
processed_pseudogene	ONT-RNA001-HEK_wt_3	count	salmon31	ONT-RNA001-HEK	0.0423794452449442
processed_pseudogene	ONT-RNA001-HEK_wt_3	count	salmonminimap2_p0.99	ONT-RNA001-HEK	0.0465431800534625
processed_pseudogene	ONT-RNA001-HEK_wt_3	count	wubminimap2	ONT-RNA001-HEK	0.0026502617323489
protein_coding	ONT-RNA001-HEK_wt_3	count	fCminimap2primary	ONT-RNA001-HEK	0.856726761150479
protein_coding	ONT-RNA001-HEK_wt_3	count	salmon31	ONT-RNA001-HEK	0.931060423090955
protein_coding	ONT-RNA001-HEK_wt_3	count	salmonminimap2_p0.99	ONT-RNA001-HEK	0.924567235387451
protein_coding	ONT-RNA001-HEK_wt_3	count	wubminimap2	ONT-RNA001-HEK	0.966534744779288
transcribed_processed_pseudogene	ONT-RNA001-HEK_wt_3	count	fCminimap2primary	ONT-RNA001-HEK	0.00962640683618174
transcribed_processed_pseudogene	ONT-RNA001-HEK_wt_3	count	salmon31	ONT-RNA001-HEK	0.00421984635109717
transcribed_processed_pseudogene	ONT-RNA001-HEK_wt_3	count	salmonminimap2_p0.99	ONT-RNA001-HEK	0.00765729733611642
transcribed_processed_pseudogene	ONT-RNA001-HEK_wt_3	count	wubminimap2	ONT-RNA001-HEK	0.00065369744449906
antisense_RNA	ONT-RNA001-HEK_wt_4	count	fCminimap2primary	ONT-RNA001-HEK	0.00366847493394297
antisense_RNA	ONT-RNA001-HEK_wt_4	count	salmon31	ONT-RNA001-HEK	0.00393941010395957
antisense_RNA	ONT-RNA001-HEK_wt_4	count	salmonminimap2_p0.99	ONT-RNA001-HEK	0.00390495571224613
antisense_RNA	ONT-RNA001-HEK_wt_4	count	wubminimap2	ONT-RNA001-HEK	0.00642237687154852
lincRNA	ONT-RNA001-HEK_wt_4	count	fCminimap2primary	ONT-RNA001-HEK	0.00365511883588249
lincRNA	ONT-RNA001-HEK_wt_4	count	salmon31	ONT-RNA001-HEK	0.00423138209069822
lincRNA	ONT-RNA001-HEK_wt_4	count	salmonminimap2_p0.99	ONT-RNA001-HEK	0.00407599464150977
lincRNA	ONT-RNA001-HEK_wt_4	count	wubminimap2	ONT-RNA001-HEK	0.00524605953428886
Mt_rRNA	ONT-RNA001-HEK_wt_4	count	fCminimap2primary	ONT-RNA001-HEK	0.0059212034734759
Mt_rRNA	ONT-RNA001-HEK_wt_4	count	salmon31	ONT-RNA001-HEK	0.00552569690661037
Mt_rRNA	ONT-RNA001-HEK_wt_4	count	salmonminimap2_p0.99	ONT-RNA001-HEK	0.00546737199879002
Mt_rRNA	ONT-RNA001-HEK_wt_4	count	wubminimap2	ONT-RNA001-HEK	0.0103973821018186
Mt_tRNA	ONT-RNA001-HEK_wt_4	count	fCminimap2primary	ONT-RNA001-HEK	0.000129108947917896
Mt_tRNA	ONT-RNA001-HEK_wt_4	count	salmon31	ONT-RNA001-HEK	3.37881656865213e-05
Mt_tRNA	ONT-RNA001-HEK_wt_4	count	salmonminimap2_p0.99	ONT-RNA001-HEK	1.04769738188611e-05
Mt_tRNA	ONT-RNA001-HEK_wt_4	count	wubminimap2	ONT-RNA001-HEK	0.00185921297264865
other	ONT-RNA001-HEK_wt_4	count	fCminimap2primary	ONT-RNA001-HEK	0.00814054176785766
other	ONT-RNA001-HEK_wt_4	count	salmon31	ONT-RNA001-HEK	0.0110059825185381
other	ONT-RNA001-HEK_wt_4	count	salmonminimap2_p0.99	ONT-RNA001-HEK	0.00900353616001603
other	ONT-RNA001-HEK_wt_4	count	wubminimap2	ONT-RNA001-HEK	0.00849080064579032
processed_pseudogene	ONT-RNA001-HEK_wt_4	count	fCminimap2primary	ONT-RNA001-HEK	0.0925666636244443
processed_pseudogene	ONT-RNA001-HEK_wt_4	count	salmon31	ONT-RNA001-HEK	0.0287022020465576
processed_pseudogene	ONT-RNA001-HEK_wt_4	count	salmonminimap2_p0.99	ONT-RNA001-HEK	0.0353002450948643
processed_pseudogene	ONT-RNA001-HEK_wt_4	count	wubminimap2	ONT-RNA001-HEK	0.00124342268871406
protein_coding	ONT-RNA001-HEK_wt_4	count	fCminimap2primary	ONT-RNA001-HEK	0.8777516344525
protein_coding	ONT-RNA001-HEK_wt_4	count	salmon31	ONT-RNA001-HEK	0.944598513317894
protein_coding	ONT-RNA001-HEK_wt_4	count	salmonminimap2_p0.99	ONT-RNA001-HEK	0.93679083348731
protein_coding	ONT-RNA001-HEK_wt_4	count	wubminimap2	ONT-RNA001-HEK	0.965630217934497
transcribed_processed_pseudogene	ONT-RNA001-HEK_wt_4	count	fCminimap2primary	ONT-RNA001-HEK	0.0081672539639786
transcribed_processed_pseudogene	ONT-RNA001-HEK_wt_4	count	salmon31	ONT-RNA001-HEK	0.00196302485005551
transcribed_processed_pseudogene	ONT-RNA001-HEK_wt_4	count	salmonminimap2_p0.99	ONT-RNA001-HEK	0.00544658593144494
transcribed_processed_pseudogene	ONT-RNA001-HEK_wt_4	count	wubminimap2	ONT-RNA001-HEK	0.000710527250693751
antisense_RNA	ONT-RNA001-HEK_wt_5	count	fCminimap2primary	ONT-RNA001-HEK	0.00362401188855726
antisense_RNA	ONT-RNA001-HEK_wt_5	count	salmon31	ONT-RNA001-HEK	0.00389761916438844
antisense_RNA	ONT-RNA001-HEK_wt_5	count	salmonminimap2_p0.99	ONT-RNA001-HEK	0.00395052876392853
antisense_RNA	ONT-RNA001-HEK_wt_5	count	wubminimap2	ONT-RNA001-HEK	0.00660632146584196
lincRNA	ONT-RNA001-HEK_wt_5	count	fCminimap2primary	ONT-RNA001-HEK	0.00374139890355533
lincRNA	ONT-RNA001-HEK_wt_5	count	salmon31	ONT-RNA001-HEK	0.00424196163473216
lincRNA	ONT-RNA001-HEK_wt_5	count	salmonminimap2_p0.99	ONT-RNA001-HEK	0.00405620876950354
lincRNA	ONT-RNA001-HEK_wt_5	count	wubminimap2	ONT-RNA001-HEK	0.00559409865141465
Mt_rRNA	ONT-RNA001-HEK_wt_5	count	fCminimap2primary	ONT-RNA001-HEK	0.00560710316320541
Mt_rRNA	ONT-RNA001-HEK_wt_5	count	salmon31	ONT-RNA001-HEK	0.00532036071235641
Mt_rRNA	ONT-RNA001-HEK_wt_5	count	salmonminimap2_p0.99	ONT-RNA001-HEK	0.00520445601351413
Mt_rRNA	ONT-RNA001-HEK_wt_5	count	wubminimap2	ONT-RNA001-HEK	0.0100863972481872
Mt_tRNA	ONT-RNA001-HEK_wt_5	count	fCminimap2primary	ONT-RNA001-HEK	0.000149855763827316
Mt_tRNA	ONT-RNA001-HEK_wt_5	count	salmon31	ONT-RNA001-HEK	3.77206594926708e-05
Mt_tRNA	ONT-RNA001-HEK_wt_5	count	salmonminimap2_p0.99	ONT-RNA001-HEK	7.0454887212538e-06
Mt_tRNA	ONT-RNA001-HEK_wt_5	count	wubminimap2	ONT-RNA001-HEK	0.00178706594228538
other	ONT-RNA001-HEK_wt_5	count	fCminimap2primary	ONT-RNA001-HEK	0.0083719420058194
other	ONT-RNA001-HEK_wt_5	count	salmon31	ONT-RNA001-HEK	0.0110755777608975
other	ONT-RNA001-HEK_wt_5	count	salmonminimap2_p0.99	ONT-RNA001-HEK	0.00928892114570436
other	ONT-RNA001-HEK_wt_5	count	wubminimap2	ONT-RNA001-HEK	0.00850535895839585
processed_pseudogene	ONT-RNA001-HEK_wt_5	count	fCminimap2primary	ONT-RNA001-HEK	0.0905853116375489
processed_pseudogene	ONT-RNA001-HEK_wt_5	count	salmon31	ONT-RNA001-HEK	0.0271281545009545
processed_pseudogene	ONT-RNA001-HEK_wt_5	count	salmonminimap2_p0.99	ONT-RNA001-HEK	0.0347544378614984
processed_pseudogene	ONT-RNA001-HEK_wt_5	count	wubminimap2	ONT-RNA001-HEK	0.00121377160491062
protein_coding	ONT-RNA001-HEK_wt_5	count	fCminimap2primary	ONT-RNA001-HEK	0.879783208661663
protein_coding	ONT-RNA001-HEK_wt_5	count	salmon31	ONT-RNA001-HEK	0.94573238108702
protein_coding	ONT-RNA001-HEK_wt_5	count	salmonminimap2_p0.99	ONT-RNA001-HEK	0.93737031156151
protein_coding	ONT-RNA001-HEK_wt_5	count	wubminimap2	ONT-RNA001-HEK	0.965624734067568
transcribed_processed_pseudogene	ONT-RNA001-HEK_wt_5	count	fCminimap2primary	ONT-RNA001-HEK	0.00813716797582327
transcribed_processed_pseudogene	ONT-RNA001-HEK_wt_5	count	salmon31	ONT-RNA001-HEK	0.00256622448015855
transcribed_processed_pseudogene	ONT-RNA001-HEK_wt_5	count	salmonminimap2_p0.99	ONT-RNA001-HEK	0.00536809039562
transcribed_processed_pseudogene	ONT-RNA001-HEK_wt_5	count	wubminimap2	ONT-RNA001-HEK	0.00058225206139624
