# Supplementary material for: A comprehensive examination of Nanopore native RNA sequencing for characterization of complex transcriptomes
Source: Nat Commun. 2019 Jul 31;10:3359. doi: 10.1038/s41467-019-11272-z (PMC6668388; doi:10.1038/s41467-019-11272-z)
Supplement: Supplementary file 4 — Source Data [file 41467_2019_11272_MOESM4_ESM.zip › source_data_soneson/SupplementaryFigure7B.txt]

sample	dataset	nbrSecondaryAlignments	n	fraction
ONT-DCS108-HAP_wt_1	ONT-DCS108-HAP	0	155548	0.248301535003703
ONT-DCS108-HAP_wt_1	ONT-DCS108-HAP	1	104349	0.16657248486706
ONT-DCS108-HAP_wt_1	ONT-DCS108-HAP	2	83645	0.13352265471356
ONT-DCS108-HAP_wt_1	ONT-DCS108-HAP	3	60454	0.0965028222613848
ONT-DCS108-HAP_wt_1	ONT-DCS108-HAP	4	49449	0.0789355221822083
ONT-DCS108-HAP_wt_1	ONT-DCS108-HAP	5	36916	0.0589290731233877
ONT-DCS108-HAP_wt_1	ONT-DCS108-HAP	6	29232	0.046663090950885
ONT-DCS108-HAP_wt_1	ONT-DCS108-HAP	7	20178	0.0322101754654816
ONT-DCS108-HAP_wt_1	ONT-DCS108-HAP	8	15750	0.0251417515899165
ONT-DCS108-HAP_wt_1	ONT-DCS108-HAP	9	12064	0.0192577835670319
ONT-DCS108-HAP_wt_1	ONT-DCS108-HAP	10	10588	0.0169016422751769
ONT-DCS108-HAP_wt_1	ONT-DCS108-HAP	11	8000	0.0127704135059893
ONT-DCS108-HAP_wt_1	ONT-DCS108-HAP	12	6123	0.00977415523714658
ONT-DCS108-HAP_wt_1	ONT-DCS108-HAP	13	4790	0.00764628508671111
ONT-DCS108-HAP_wt_1	ONT-DCS108-HAP	14	4217	0.00673160421934462
ONT-DCS108-HAP_wt_1	ONT-DCS108-HAP	15	3198	0.00510497279901923
ONT-DCS108-HAP_wt_1	ONT-DCS108-HAP	16	2696	0.0043036293515184
ONT-DCS108-HAP_wt_1	ONT-DCS108-HAP	17	2093	0.00334105943350446
ONT-DCS108-HAP_wt_1	ONT-DCS108-HAP	18	1835	0.0029292135979363
ONT-DCS108-HAP_wt_1	ONT-DCS108-HAP	19	1609	0.0025684494163921
ONT-DCS108-HAP_wt_1	ONT-DCS108-HAP	20	1532	0.00244553418639696
ONT-DCS108-HAP_wt_1	ONT-DCS108-HAP	21	1177	0.00187884708706868
ONT-DCS108-HAP_wt_1	ONT-DCS108-HAP	22	899	0.00143507521773555
ONT-DCS108-HAP_wt_1	ONT-DCS108-HAP	23	796	0.00127065614384594
ONT-DCS108-HAP_wt_1	ONT-DCS108-HAP	24	860	0.00137281945189385
ONT-DCS108-HAP_wt_1	ONT-DCS108-HAP	25	586	0.000935432789313718
ONT-DCS108-HAP_wt_1	ONT-DCS108-HAP	26	652	0.00104078870073813
ONT-DCS108-HAP_wt_1	ONT-DCS108-HAP	27	555	0.000885947436978009
ONT-DCS108-HAP_wt_1	ONT-DCS108-HAP	28	331	0.000528375858810308
ONT-DCS108-HAP_wt_1	ONT-DCS108-HAP	29	694	0.00110783337164457
ONT-DCS108-HAP_wt_1	ONT-DCS108-HAP	30	430	0.000686409725946926
ONT-DCS108-HAP_wt_1	ONT-DCS108-HAP	31	727	0.00116051132735678
ONT-DCS108-HAP_wt_1	ONT-DCS108-HAP	32	216	0.000344801164661712
ONT-DCS108-HAP_wt_1	ONT-DCS108-HAP	33	207	0.000330434449467474
ONT-DCS108-HAP_wt_1	ONT-DCS108-HAP	34	554	0.000884351135289761
ONT-DCS108-HAP_wt_1	ONT-DCS108-HAP	35	308	0.000491660919980589
ONT-DCS108-HAP_wt_1	ONT-DCS108-HAP	36	243	0.000387901310244426
ONT-DCS108-HAP_wt_1	ONT-DCS108-HAP	37	119	0.000189959900901591
ONT-DCS108-HAP_wt_1	ONT-DCS108-HAP	38	213	0.000340012259596966
ONT-DCS108-HAP_wt_1	ONT-DCS108-HAP	39	212	0.000338415957908717
ONT-DCS108-HAP_wt_1	ONT-DCS108-HAP	40	171	0.000272967588690522
ONT-DCS108-HAP_wt_1	ONT-DCS108-HAP	41	145	0.000231463744796056
ONT-DCS108-HAP_wt_1	ONT-DCS108-HAP	42	117	0.000186767297525094
ONT-DCS108-HAP_wt_1	ONT-DCS108-HAP	43	74	0.000118126324930401
ONT-DCS108-HAP_wt_1	ONT-DCS108-HAP	44	78	0.000124511531683396
ONT-DCS108-HAP_wt_1	ONT-DCS108-HAP	45	54	8.62002911654279e-05
ONT-DCS108-HAP_wt_1	ONT-DCS108-HAP	46	64	0.000102163308047915
ONT-DCS108-HAP_wt_1	ONT-DCS108-HAP	47	61	9.73744029831686e-05
ONT-DCS108-HAP_wt_1	ONT-DCS108-HAP	48	61	9.73744029831686e-05
ONT-DCS108-HAP_wt_1	ONT-DCS108-HAP	49	103	0.000164419073889613
ONT-DCS108-HAP_wt_1	ONT-DCS108-HAP	50	75	0.00011972262661865
ONT-DCS108-HAP_wt_1	ONT-DCS108-HAP	51	92	0.000146859755318877
ONT-DCS108-HAP_wt_1	ONT-DCS108-HAP	52	62	9.89707046714173e-05
ONT-DCS108-HAP_wt_1	ONT-DCS108-HAP	53	67	0.000106952213112661
ONT-DCS108-HAP_wt_1	ONT-DCS108-HAP	54	83	0.000132493040124639
ONT-DCS108-HAP_wt_1	ONT-DCS108-HAP	55	104	0.000166015375577861
ONT-DCS108-HAP_wt_1	ONT-DCS108-HAP	56	41	6.54483692181953e-05
ONT-DCS108-HAP_wt_1	ONT-DCS108-HAP	57	26	4.15038438944653e-05
ONT-DCS108-HAP_wt_1	ONT-DCS108-HAP	58	39	6.2255765841698e-05
ONT-DCS108-HAP_wt_1	ONT-DCS108-HAP	59	40	6.38520675299466e-05
ONT-DCS108-HAP_wt_1	ONT-DCS108-HAP	60	35	5.58705590887033e-05
ONT-DCS108-HAP_wt_1	ONT-DCS108-HAP	61	36	5.7466860776952e-05
ONT-DCS108-HAP_wt_1	ONT-DCS108-HAP	62	142	0.000226674839731311
ONT-DCS108-HAP_wt_1	ONT-DCS108-HAP	63	68	0.000108548514800909
ONT-DCS108-HAP_wt_1	ONT-DCS108-HAP	64	60	9.57781012949199e-05
ONT-DCS108-HAP_wt_1	ONT-DCS108-HAP	65	29	4.62927489592113e-05
ONT-DCS108-HAP_wt_1	ONT-DCS108-HAP	66	29	4.62927489592113e-05
ONT-DCS108-HAP_wt_1	ONT-DCS108-HAP	67	13	2.07519219472326e-05
ONT-DCS108-HAP_wt_1	ONT-DCS108-HAP	68	65	0.000103759609736163
ONT-DCS108-HAP_wt_1	ONT-DCS108-HAP	69	28	4.46964472709626e-05
ONT-DCS108-HAP_wt_1	ONT-DCS108-HAP	70	29	4.62927489592113e-05
ONT-DCS108-HAP_wt_1	ONT-DCS108-HAP	71	19	3.03297320767246e-05
ONT-DCS108-HAP_wt_1	ONT-DCS108-HAP	72	18	2.8733430388476e-05
ONT-DCS108-HAP_wt_1	ONT-DCS108-HAP	73	26	4.15038438944653e-05
ONT-DCS108-HAP_wt_1	ONT-DCS108-HAP	74	12	1.9155620258984e-05
ONT-DCS108-HAP_wt_1	ONT-DCS108-HAP	75	20	3.19260337649733e-05
ONT-DCS108-HAP_wt_1	ONT-DCS108-HAP	76	21	3.3522335453222e-05
ONT-DCS108-HAP_wt_1	ONT-DCS108-HAP	77	14	2.23482236354813e-05
ONT-DCS108-HAP_wt_1	ONT-DCS108-HAP	78	12	1.9155620258984e-05
ONT-DCS108-HAP_wt_1	ONT-DCS108-HAP	79	8	1.27704135059893e-05
ONT-DCS108-HAP_wt_1	ONT-DCS108-HAP	80	8	1.27704135059893e-05
ONT-DCS108-HAP_wt_1	ONT-DCS108-HAP	81	2	3.19260337649733e-06
ONT-DCS108-HAP_wt_1	ONT-DCS108-HAP	82	10	1.59630168824867e-05
ONT-DCS108-HAP_wt_1	ONT-DCS108-HAP	83	13	2.07519219472326e-05
ONT-DCS108-HAP_wt_1	ONT-DCS108-HAP	84	7	1.11741118177407e-05
ONT-DCS108-HAP_wt_1	ONT-DCS108-HAP	85	2	3.19260337649733e-06
ONT-DCS108-HAP_wt_1	ONT-DCS108-HAP	86	4	6.38520675299466e-06
ONT-DCS108-HAP_wt_1	ONT-DCS108-HAP	87	5	7.98150844124333e-06
ONT-DCS108-HAP_wt_1	ONT-DCS108-HAP	88	4	6.38520675299466e-06
ONT-DCS108-HAP_wt_1	ONT-DCS108-HAP	89	9	1.4366715194238e-05
ONT-DCS108-HAP_wt_1	ONT-DCS108-HAP	90	2	3.19260337649733e-06
ONT-DCS108-HAP_wt_1	ONT-DCS108-HAP	91	4	6.38520675299466e-06
ONT-DCS108-HAP_wt_1	ONT-DCS108-HAP	92	1	1.59630168824867e-06
ONT-DCS108-HAP_wt_1	ONT-DCS108-HAP	93	4	6.38520675299466e-06
ONT-DCS108-HAP_wt_1	ONT-DCS108-HAP	94	4	6.38520675299466e-06
ONT-DCS108-HAP_wt_1	ONT-DCS108-HAP	95	3	4.788905064746e-06
ONT-DCS108-HAP_wt_1	ONT-DCS108-HAP	96	5	7.98150844124333e-06
ONT-DCS108-HAP_wt_1	ONT-DCS108-HAP	97	2	3.19260337649733e-06
ONT-DCS108-HAP_wt_1	ONT-DCS108-HAP	98	12	1.9155620258984e-05
ONT-DCS108-HAP_wt_1	ONT-DCS108-HAP	99	1	1.59630168824867e-06
ONT-DCS108-HAP_wt_1	ONT-DCS108-HAP	100	60	9.57781012949199e-05
ONT-DCS108-HAP_wt_2	ONT-DCS108-HAP	0	162977	0.25381279054375
ONT-DCS108-HAP_wt_2	ONT-DCS108-HAP	1	104598	0.162896054445076
ONT-DCS108-HAP_wt_2	ONT-DCS108-HAP	2	85733	0.133516581920684
ONT-DCS108-HAP_wt_2	ONT-DCS108-HAP	3	61175	0.0952710962989496
ONT-DCS108-HAP_wt_2	ONT-DCS108-HAP	4	51322	0.0799264929179353
ONT-DCS108-HAP_wt_2	ONT-DCS108-HAP	5	36915	0.0574897020004205
ONT-DCS108-HAP_wt_2	ONT-DCS108-HAP	6	30118	0.0469043707124113
ONT-DCS108-HAP_wt_2	ONT-DCS108-HAP	7	20173	0.0314164908155081
ONT-DCS108-HAP_wt_2	ONT-DCS108-HAP	8	15775	0.0245672504146454
ONT-DCS108-HAP_wt_2	ONT-DCS108-HAP	9	11971	0.0186430779533261
ONT-DCS108-HAP_wt_2	ONT-DCS108-HAP	10	10984	0.0171059701143876
ONT-DCS108-HAP_wt_2	ONT-DCS108-HAP	11	7768	0.0120975214720105
ONT-DCS108-HAP_wt_2	ONT-DCS108-HAP	12	6344	0.00987985018259969
ONT-DCS108-HAP_wt_2	ONT-DCS108-HAP	13	4827	0.00751734502386644
ONT-DCS108-HAP_wt_2	ONT-DCS108-HAP	14	4550	0.00708595812276617
ONT-DCS108-HAP_wt_2	ONT-DCS108-HAP	15	3178	0.0049492692119013
ONT-DCS108-HAP_wt_2	ONT-DCS108-HAP	16	2917	0.00454279996573822
ONT-DCS108-HAP_wt_2	ONT-DCS108-HAP	17	2377	0.00370182911160773
ONT-DCS108-HAP_wt_2	ONT-DCS108-HAP	18	2014	0.00313650981522002
ONT-DCS108-HAP_wt_2	ONT-DCS108-HAP	19	1641	0.00255561698449655
ONT-DCS108-HAP_wt_2	ONT-DCS108-HAP	20	1590	0.00247619195938422
ONT-DCS108-HAP_wt_2	ONT-DCS108-HAP	21	1205	0.00187661088745785
ONT-DCS108-HAP_wt_2	ONT-DCS108-HAP	22	1058	0.00164767993272233
ONT-DCS108-HAP_wt_2	ONT-DCS108-HAP	23	775	0.00120694891102061
ONT-DCS108-HAP_wt_2	ONT-DCS108-HAP	24	958	0.00149194458936483
ONT-DCS108-HAP_wt_2	ONT-DCS108-HAP	25	722	0.00112440917904114
ONT-DCS108-HAP_wt_2	ONT-DCS108-HAP	26	710	0.00110572093783824
ONT-DCS108-HAP_wt_2	ONT-DCS108-HAP	27	595	0.000926625292977115
ONT-DCS108-HAP_wt_2	ONT-DCS108-HAP	28	385	0.000599581071926368
ONT-DCS108-HAP_wt_2	ONT-DCS108-HAP	29	905	0.00140940485738536
ONT-DCS108-HAP_wt_2	ONT-DCS108-HAP	30	437	0.000680563450472267
ONT-DCS108-HAP_wt_2	ONT-DCS108-HAP	31	689	0.00107301651573316
ONT-DCS108-HAP_wt_2	ONT-DCS108-HAP	32	221	0.000344175108820071
ONT-DCS108-HAP_wt_2	ONT-DCS108-HAP	33	193	0.000300569212679972
ONT-DCS108-HAP_wt_2	ONT-DCS108-HAP	34	621	0.000967116482250064
ONT-DCS108-HAP_wt_2	ONT-DCS108-HAP	35	298	0.000464091323205345
ONT-DCS108-HAP_wt_2	ONT-DCS108-HAP	36	214	0.000333273634785046
ONT-DCS108-HAP_wt_2	ONT-DCS108-HAP	37	134	0.000208685360099048
ONT-DCS108-HAP_wt_2	ONT-DCS108-HAP	38	232	0.000361305996589396
ONT-DCS108-HAP_wt_2	ONT-DCS108-HAP	39	207	0.000322372160750021
ONT-DCS108-HAP_wt_2	ONT-DCS108-HAP	40	164	0.000255405963106297
ONT-DCS108-HAP_wt_2	ONT-DCS108-HAP	41	137	0.000213357420399773
ONT-DCS108-HAP_wt_2	ONT-DCS108-HAP	42	122	0.000189997118896148
ONT-DCS108-HAP_wt_2	ONT-DCS108-HAP	43	83	0.000129260334986724
ONT-DCS108-HAP_wt_2	ONT-DCS108-HAP	44	70	0.000109014740350249
ONT-DCS108-HAP_wt_2	ONT-DCS108-HAP	45	59	9.1883852580924e-05
ONT-DCS108-HAP_wt_2	ONT-DCS108-HAP	46	71	0.000110572093783824
ONT-DCS108-HAP_wt_2	ONT-DCS108-HAP	47	69	0.000107457386916674
ONT-DCS108-HAP_wt_2	ONT-DCS108-HAP	48	71	0.000110572093783824
ONT-DCS108-HAP_wt_2	ONT-DCS108-HAP	49	95	0.000147948576189623
ONT-DCS108-HAP_wt_2	ONT-DCS108-HAP	50	83	0.000129260334986724
ONT-DCS108-HAP_wt_2	ONT-DCS108-HAP	51	88	0.000137047102154598
ONT-DCS108-HAP_wt_2	ONT-DCS108-HAP	52	61	9.49985594480739e-05
ONT-DCS108-HAP_wt_2	ONT-DCS108-HAP	53	78	0.000121473567818849
ONT-DCS108-HAP_wt_2	ONT-DCS108-HAP	54	69	0.000107457386916674
ONT-DCS108-HAP_wt_2	ONT-DCS108-HAP	55	120	0.000186882412028998
ONT-DCS108-HAP_wt_2	ONT-DCS108-HAP	56	37	5.76220770422744e-05
ONT-DCS108-HAP_wt_2	ONT-DCS108-HAP	57	26	4.04911892729495e-05
ONT-DCS108-HAP_wt_2	ONT-DCS108-HAP	58	61	9.49985594480739e-05
ONT-DCS108-HAP_wt_2	ONT-DCS108-HAP	59	52	8.09823785458991e-05
ONT-DCS108-HAP_wt_2	ONT-DCS108-HAP	60	22	3.42617755386496e-05
ONT-DCS108-HAP_wt_2	ONT-DCS108-HAP	61	32	4.98353098743994e-05
ONT-DCS108-HAP_wt_2	ONT-DCS108-HAP	62	156	0.000242947135637697
ONT-DCS108-HAP_wt_2	ONT-DCS108-HAP	63	106	0.000165079463958948
ONT-DCS108-HAP_wt_2	ONT-DCS108-HAP	64	65	0.000101227973182374
ONT-DCS108-HAP_wt_2	ONT-DCS108-HAP	65	40	6.22941373429993e-05
ONT-DCS108-HAP_wt_2	ONT-DCS108-HAP	66	27	4.20485427065245e-05
ONT-DCS108-HAP_wt_2	ONT-DCS108-HAP	67	22	3.42617755386496e-05
ONT-DCS108-HAP_wt_2	ONT-DCS108-HAP	68	75	0.000116801507518124
ONT-DCS108-HAP_wt_2	ONT-DCS108-HAP	69	39	6.07367839094243e-05
ONT-DCS108-HAP_wt_2	ONT-DCS108-HAP	70	40	6.22941373429993e-05
ONT-DCS108-HAP_wt_2	ONT-DCS108-HAP	71	28	4.36058961400995e-05
ONT-DCS108-HAP_wt_2	ONT-DCS108-HAP	72	29	4.51632495736745e-05
ONT-DCS108-HAP_wt_2	ONT-DCS108-HAP	73	26	4.04911892729495e-05
ONT-DCS108-HAP_wt_2	ONT-DCS108-HAP	74	19	2.95897152379247e-05
ONT-DCS108-HAP_wt_2	ONT-DCS108-HAP	75	20	3.11470686714997e-05
ONT-DCS108-HAP_wt_2	ONT-DCS108-HAP	76	23	3.58191289722246e-05
ONT-DCS108-HAP_wt_2	ONT-DCS108-HAP	77	18	2.80323618043497e-05
ONT-DCS108-HAP_wt_2	ONT-DCS108-HAP	78	11	1.71308877693248e-05
ONT-DCS108-HAP_wt_2	ONT-DCS108-HAP	79	5	7.78676716787491e-06
ONT-DCS108-HAP_wt_2	ONT-DCS108-HAP	80	8	1.24588274685999e-05
ONT-DCS108-HAP_wt_2	ONT-DCS108-HAP	81	4	6.22941373429993e-06
ONT-DCS108-HAP_wt_2	ONT-DCS108-HAP	82	12	1.86882412028998e-05
ONT-DCS108-HAP_wt_2	ONT-DCS108-HAP	83	7	1.09014740350249e-05
ONT-DCS108-HAP_wt_2	ONT-DCS108-HAP	84	14	2.18029480700498e-05
ONT-DCS108-HAP_wt_2	ONT-DCS108-HAP	85	4	6.22941373429993e-06
ONT-DCS108-HAP_wt_2	ONT-DCS108-HAP	86	6	9.3441206014499e-06
ONT-DCS108-HAP_wt_2	ONT-DCS108-HAP	87	3	4.67206030072495e-06
ONT-DCS108-HAP_wt_2	ONT-DCS108-HAP	88	5	7.78676716787491e-06
ONT-DCS108-HAP_wt_2	ONT-DCS108-HAP	89	11	1.71308877693248e-05
ONT-DCS108-HAP_wt_2	ONT-DCS108-HAP	90	10	1.55735343357498e-05
ONT-DCS108-HAP_wt_2	ONT-DCS108-HAP	91	4	6.22941373429993e-06
ONT-DCS108-HAP_wt_2	ONT-DCS108-HAP	92	3	4.67206030072495e-06
ONT-DCS108-HAP_wt_2	ONT-DCS108-HAP	93	3	4.67206030072495e-06
ONT-DCS108-HAP_wt_2	ONT-DCS108-HAP	94	6	9.3441206014499e-06
ONT-DCS108-HAP_wt_2	ONT-DCS108-HAP	95	2	3.11470686714997e-06
ONT-DCS108-HAP_wt_2	ONT-DCS108-HAP	96	4	6.22941373429993e-06
ONT-DCS108-HAP_wt_2	ONT-DCS108-HAP	97	1	1.55735343357498e-06
ONT-DCS108-HAP_wt_2	ONT-DCS108-HAP	98	15	2.33603015036247e-05
ONT-DCS108-HAP_wt_2	ONT-DCS108-HAP	99	2	3.11470686714997e-06
ONT-DCS108-HAP_wt_2	ONT-DCS108-HAP	100	66	0.000102785326615949
ONT-NSK007-HAP_wt_1	ONT-NSK007-HAP	0	134009	0.215850061931922
ONT-NSK007-HAP_wt_1	ONT-NSK007-HAP	1	109449	0.176290946342312
ONT-NSK007-HAP_wt_1	ONT-NSK007-HAP	2	83929	0.135185546104249
ONT-NSK007-HAP_wt_1	ONT-NSK007-HAP	3	61517	0.0990862424155543
ONT-NSK007-HAP_wt_1	ONT-NSK007-HAP	4	53082	0.0854998767804421
ONT-NSK007-HAP_wt_1	ONT-NSK007-HAP	5	47401	0.0763494152305816
ONT-NSK007-HAP_wt_1	ONT-NSK007-HAP	6	30070	0.0484341451864642
ONT-NSK007-HAP_wt_1	ONT-NSK007-HAP	7	23349	0.0376085419341122
ONT-NSK007-HAP_wt_1	ONT-NSK007-HAP	8	16162	0.0260323463419898
ONT-NSK007-HAP_wt_1	ONT-NSK007-HAP	9	12441	0.0200388826160559
ONT-NSK007-HAP_wt_1	ONT-NSK007-HAP	10	8545	0.0137635440844143
ONT-NSK007-HAP_wt_1	ONT-NSK007-HAP	11	6476	0.0104309785243612
ONT-NSK007-HAP_wt_1	ONT-NSK007-HAP	12	4264	0.00686808098021561
ONT-NSK007-HAP_wt_1	ONT-NSK007-HAP	13	3957	0.00637359203534549
ONT-NSK007-HAP_wt_1	ONT-NSK007-HAP	14	3156	0.00508341078179185
ONT-NSK007-HAP_wt_1	ONT-NSK007-HAP	15	2600	0.00418785425622903
ONT-NSK007-HAP_wt_1	ONT-NSK007-HAP	16	2380	0.00383349735762504
ONT-NSK007-HAP_wt_1	ONT-NSK007-HAP	17	2372	0.00382061165222125
ONT-NSK007-HAP_wt_1	ONT-NSK007-HAP	18	1592	0.00256425537535254
ONT-NSK007-HAP_wt_1	ONT-NSK007-HAP	19	1387	0.00223405917438064
ONT-NSK007-HAP_wt_1	ONT-NSK007-HAP	20	1854	0.00298626222732639
ONT-NSK007-HAP_wt_1	ONT-NSK007-HAP	21	1436	0.0023129841199788
ONT-NSK007-HAP_wt_1	ONT-NSK007-HAP	22	937	0.00150923824541792
ONT-NSK007-HAP_wt_1	ONT-NSK007-HAP	23	788	0.00126924198227249
ONT-NSK007-HAP_wt_1	ONT-NSK007-HAP	24	744	0.00119837060255169
ONT-NSK007-HAP_wt_1	ONT-NSK007-HAP	25	566	0.00091166365731755
ONT-NSK007-HAP_wt_1	ONT-NSK007-HAP	26	483	0.000777974463753316
ONT-NSK007-HAP_wt_1	ONT-NSK007-HAP	27	406	0.000653949549241918
ONT-NSK007-HAP_wt_1	ONT-NSK007-HAP	28	207	0.00033341762732285
ONT-NSK007-HAP_wt_1	ONT-NSK007-HAP	29	793	0.00127729554814985
ONT-NSK007-HAP_wt_1	ONT-NSK007-HAP	30	455	0.00073287449484008
ONT-NSK007-HAP_wt_1	ONT-NSK007-HAP	31	852	0.00137232762550274
ONT-NSK007-HAP_wt_1	ONT-NSK007-HAP	32	174	0.00028026409253225
ONT-NSK007-HAP_wt_1	ONT-NSK007-HAP	33	240	0.000386571162113449
ONT-NSK007-HAP_wt_1	ONT-NSK007-HAP	34	609	0.000980924323862877
ONT-NSK007-HAP_wt_1	ONT-NSK007-HAP	35	307	0.00049448894487012
ONT-NSK007-HAP_wt_1	ONT-NSK007-HAP	36	164	0.000264156960777523
ONT-NSK007-HAP_wt_1	ONT-NSK007-HAP	37	79	0.000127246340862344
ONT-NSK007-HAP_wt_1	ONT-NSK007-HAP	38	125	0.000201339146934088
ONT-NSK007-HAP_wt_1	ONT-NSK007-HAP	39	133	0.00021422485233787
ONT-NSK007-HAP_wt_1	ONT-NSK007-HAP	40	137	0.00022066770503976
ONT-NSK007-HAP_wt_1	ONT-NSK007-HAP	41	107	0.000172346309775579
ONT-NSK007-HAP_wt_1	ONT-NSK007-HAP	42	77	0.000124024914511398
ONT-NSK007-HAP_wt_1	ONT-NSK007-HAP	43	39	6.28178138434355e-05
ONT-NSK007-HAP_wt_1	ONT-NSK007-HAP	44	32	5.15428216151265e-05
ONT-NSK007-HAP_wt_1	ONT-NSK007-HAP	45	23	3.70464030358722e-05
ONT-NSK007-HAP_wt_1	ONT-NSK007-HAP	46	37	5.95963874924901e-05
ONT-NSK007-HAP_wt_1	ONT-NSK007-HAP	47	51	8.21463719491079e-05
ONT-NSK007-HAP_wt_1	ONT-NSK007-HAP	48	32	5.15428216151265e-05
ONT-NSK007-HAP_wt_1	ONT-NSK007-HAP	49	60	9.66427905283622e-05
ONT-NSK007-HAP_wt_1	ONT-NSK007-HAP	50	47	7.57035192472171e-05
ONT-NSK007-HAP_wt_1	ONT-NSK007-HAP	51	161	0.000259324821251105
ONT-NSK007-HAP_wt_1	ONT-NSK007-HAP	52	122	0.00019650700740767
ONT-NSK007-HAP_wt_1	ONT-NSK007-HAP	53	43	6.92606665453263e-05
ONT-NSK007-HAP_wt_1	ONT-NSK007-HAP	54	33	5.31535347905992e-05
ONT-NSK007-HAP_wt_1	ONT-NSK007-HAP	55	54	8.6978511475526e-05
ONT-NSK007-HAP_wt_1	ONT-NSK007-HAP	56	30	4.83213952641811e-05
ONT-NSK007-HAP_wt_1	ONT-NSK007-HAP	57	29	4.67106820887084e-05
ONT-NSK007-HAP_wt_1	ONT-NSK007-HAP	58	12	1.93285581056724e-05
ONT-NSK007-HAP_wt_1	ONT-NSK007-HAP	59	12	1.93285581056724e-05
ONT-NSK007-HAP_wt_1	ONT-NSK007-HAP	60	18	2.89928371585087e-05
ONT-NSK007-HAP_wt_1	ONT-NSK007-HAP	61	12	1.93285581056724e-05
ONT-NSK007-HAP_wt_1	ONT-NSK007-HAP	62	34	5.47642479660719e-05
ONT-NSK007-HAP_wt_1	ONT-NSK007-HAP	63	17	2.7382123983036e-05
ONT-NSK007-HAP_wt_1	ONT-NSK007-HAP	64	13	2.09392712811452e-05
ONT-NSK007-HAP_wt_1	ONT-NSK007-HAP	65	3	4.83213952641811e-06
ONT-NSK007-HAP_wt_1	ONT-NSK007-HAP	66	5	8.05356587736352e-06
ONT-NSK007-HAP_wt_1	ONT-NSK007-HAP	67	5	8.05356587736352e-06
ONT-NSK007-HAP_wt_1	ONT-NSK007-HAP	68	9	1.44964185792543e-05
ONT-NSK007-HAP_wt_1	ONT-NSK007-HAP	69	4	6.44285270189082e-06
ONT-NSK007-HAP_wt_1	ONT-NSK007-HAP	70	4	6.44285270189082e-06
ONT-NSK007-HAP_wt_1	ONT-NSK007-HAP	71	1	1.6107131754727e-06
ONT-NSK007-HAP_wt_1	ONT-NSK007-HAP	72	3	4.83213952641811e-06
ONT-NSK007-HAP_wt_1	ONT-NSK007-HAP	73	5	8.05356587736352e-06
ONT-NSK007-HAP_wt_1	ONT-NSK007-HAP	74	3	4.83213952641811e-06
ONT-NSK007-HAP_wt_1	ONT-NSK007-HAP	75	2	3.22142635094541e-06
ONT-NSK007-HAP_wt_1	ONT-NSK007-HAP	76	3	4.83213952641811e-06
ONT-NSK007-HAP_wt_1	ONT-NSK007-HAP	77	4	6.44285270189082e-06
ONT-NSK007-HAP_wt_1	ONT-NSK007-HAP	78	2	3.22142635094541e-06
ONT-NSK007-HAP_wt_1	ONT-NSK007-HAP	79	2	3.22142635094541e-06
ONT-NSK007-HAP_wt_1	ONT-NSK007-HAP	80	4	6.44285270189082e-06
ONT-NSK007-HAP_wt_1	ONT-NSK007-HAP	82	3	4.83213952641811e-06
ONT-NSK007-HAP_wt_1	ONT-NSK007-HAP	83	1	1.6107131754727e-06
ONT-NSK007-HAP_wt_1	ONT-NSK007-HAP	84	3	4.83213952641811e-06
ONT-NSK007-HAP_wt_1	ONT-NSK007-HAP	86	1	1.6107131754727e-06
ONT-NSK007-HAP_wt_1	ONT-NSK007-HAP	87	2	3.22142635094541e-06
ONT-NSK007-HAP_wt_1	ONT-NSK007-HAP	88	3	4.83213952641811e-06
ONT-NSK007-HAP_wt_1	ONT-NSK007-HAP	89	3	4.83213952641811e-06
ONT-NSK007-HAP_wt_1	ONT-NSK007-HAP	90	2	3.22142635094541e-06
ONT-NSK007-HAP_wt_1	ONT-NSK007-HAP	91	1	1.6107131754727e-06
ONT-NSK007-HAP_wt_1	ONT-NSK007-HAP	92	2	3.22142635094541e-06
ONT-NSK007-HAP_wt_1	ONT-NSK007-HAP	93	2	3.22142635094541e-06
ONT-NSK007-HAP_wt_1	ONT-NSK007-HAP	94	4	6.44285270189082e-06
ONT-NSK007-HAP_wt_1	ONT-NSK007-HAP	95	4	6.44285270189082e-06
ONT-NSK007-HAP_wt_1	ONT-NSK007-HAP	96	3	4.83213952641811e-06
ONT-NSK007-HAP_wt_1	ONT-NSK007-HAP	97	1	1.6107131754727e-06
ONT-NSK007-HAP_wt_1	ONT-NSK007-HAP	98	1	1.6107131754727e-06
ONT-NSK007-HAP_wt_1	ONT-NSK007-HAP	99	1	1.6107131754727e-06
ONT-NSK007-HAP_wt_1	ONT-NSK007-HAP	100	25	4.02678293868176e-05
ONT-NSK007-HAP_wt_2	ONT-NSK007-HAP	0	76563	0.209946857227472
ONT-NSK007-HAP_wt_2	ONT-NSK007-HAP	1	60520	0.165954622982467
ONT-NSK007-HAP_wt_2	ONT-NSK007-HAP	2	46969	0.128795814389681
ONT-NSK007-HAP_wt_2	ONT-NSK007-HAP	3	34601	0.0948809634801112
ONT-NSK007-HAP_wt_2	ONT-NSK007-HAP	4	31159	0.0854424999588678
ONT-NSK007-HAP_wt_2	ONT-NSK007-HAP	5	28074	0.0769829822473525
ONT-NSK007-HAP_wt_2	ONT-NSK007-HAP	6	18173	0.0498330033618699
ONT-NSK007-HAP_wt_2	ONT-NSK007-HAP	7	14746	0.0404356720175059
ONT-NSK007-HAP_wt_2	ONT-NSK007-HAP	8	10430	0.0286005736567602
ONT-NSK007-HAP_wt_2	ONT-NSK007-HAP	9	8508	0.0233301707259555
ONT-NSK007-HAP_wt_2	ONT-NSK007-HAP	10	5918	0.016228014851458
ONT-NSK007-HAP_wt_2	ONT-NSK007-HAP	11	4720	0.0129429249913622
ONT-NSK007-HAP_wt_2	ONT-NSK007-HAP	12	3165	0.00867888932153845
ONT-NSK007-HAP_wt_2	ONT-NSK007-HAP	13	2853	0.00782334004244841
ONT-NSK007-HAP_wt_2	ONT-NSK007-HAP	14	2345	0.00643033031880179
ONT-NSK007-HAP_wt_2	ONT-NSK007-HAP	15	1836	0.00503457845002989
ONT-NSK007-HAP_wt_2	ONT-NSK007-HAP	16	1612	0.00442033794196524
ONT-NSK007-HAP_wt_2	ONT-NSK007-HAP	17	1645	0.00451082873109976
ONT-NSK007-HAP_wt_2	ONT-NSK007-HAP	18	1084	0.00297248531581285
ONT-NSK007-HAP_wt_2	ONT-NSK007-HAP	19	1069	0.00293135313893353
ONT-NSK007-HAP_wt_2	ONT-NSK007-HAP	20	1241	0.00340300210048317
ONT-NSK007-HAP_wt_2	ONT-NSK007-HAP	21	974	0.00267084935203111
ONT-NSK007-HAP_wt_2	ONT-NSK007-HAP	22	682	0.00187014297544683
ONT-NSK007-HAP_wt_2	ONT-NSK007-HAP	23	567	0.00155479628603864
ONT-NSK007-HAP_wt_2	ONT-NSK007-HAP	24	607	0.00166448209105019
ONT-NSK007-HAP_wt_2	ONT-NSK007-HAP	25	426	0.00116815382337295
ONT-NSK007-HAP_wt_2	ONT-NSK007-HAP	26	316	0.000866517859591201
ONT-NSK007-HAP_wt_2	ONT-NSK007-HAP	27	319	0.000874744294967067
ONT-NSK007-HAP_wt_2	ONT-NSK007-HAP	28	162	0.000444227510296755
ONT-NSK007-HAP_wt_2	ONT-NSK007-HAP	29	554	0.00151914839940989
ONT-NSK007-HAP_wt_2	ONT-NSK007-HAP	30	363	0.000995398680479766
ONT-NSK007-HAP_wt_2	ONT-NSK007-HAP	31	378	0.00103653085735909
ONT-NSK007-HAP_wt_2	ONT-NSK007-HAP	32	95	0.000260503786902418
ONT-NSK007-HAP_wt_2	ONT-NSK007-HAP	33	117	0.000320830979658767
ONT-NSK007-HAP_wt_2	ONT-NSK007-HAP	34	364	0.000998140825605054
ONT-NSK007-HAP_wt_2	ONT-NSK007-HAP	35	205	0.000562139750684165
ONT-NSK007-HAP_wt_2	ONT-NSK007-HAP	36	115	0.00031534668940819
ONT-NSK007-HAP_wt_2	ONT-NSK007-HAP	37	64	0.000175497288018471
ONT-NSK007-HAP_wt_2	ONT-NSK007-HAP	38	86	0.000235824480774821
ONT-NSK007-HAP_wt_2	ONT-NSK007-HAP	39	96	0.000263245932027707
ONT-NSK007-HAP_wt_2	ONT-NSK007-HAP	40	89	0.000244050916150686
ONT-NSK007-HAP_wt_2	ONT-NSK007-HAP	41	75	0.000205660884396646
ONT-NSK007-HAP_wt_2	ONT-NSK007-HAP	42	46	0.000126138675763276
ONT-NSK007-HAP_wt_2	ONT-NSK007-HAP	43	36	9.871722451039e-05
ONT-NSK007-HAP_wt_2	ONT-NSK007-HAP	44	18	4.9358612255195e-05
ONT-NSK007-HAP_wt_2	ONT-NSK007-HAP	45	13	3.56478866287519e-05
ONT-NSK007-HAP_wt_2	ONT-NSK007-HAP	46	30	8.22643537586583e-05
ONT-NSK007-HAP_wt_2	ONT-NSK007-HAP	47	19	5.21007573804836e-05
ONT-NSK007-HAP_wt_2	ONT-NSK007-HAP	48	23	6.3069337881638e-05
ONT-NSK007-HAP_wt_2	ONT-NSK007-HAP	49	48	0.000131622966013853
ONT-NSK007-HAP_wt_2	ONT-NSK007-HAP	50	37	0.000101459369635679
ONT-NSK007-HAP_wt_2	ONT-NSK007-HAP	51	155	0.000425032494419735
ONT-NSK007-HAP_wt_2	ONT-NSK007-HAP	52	94	0.000257761641777129
ONT-NSK007-HAP_wt_2	ONT-NSK007-HAP	53	55	0.000150817981890874
ONT-NSK007-HAP_wt_2	ONT-NSK007-HAP	54	36	9.871722451039e-05
ONT-NSK007-HAP_wt_2	ONT-NSK007-HAP	55	49	0.000134365111139142
ONT-NSK007-HAP_wt_2	ONT-NSK007-HAP	56	28	7.67800635080811e-05
ONT-NSK007-HAP_wt_2	ONT-NSK007-HAP	57	10	2.74214512528861e-05
ONT-NSK007-HAP_wt_2	ONT-NSK007-HAP	58	10	2.74214512528861e-05
ONT-NSK007-HAP_wt_2	ONT-NSK007-HAP	59	2	5.48429025057722e-06
ONT-NSK007-HAP_wt_2	ONT-NSK007-HAP	60	5	1.37107256264431e-05
ONT-NSK007-HAP_wt_2	ONT-NSK007-HAP	61	3	8.22643537586583e-06
ONT-NSK007-HAP_wt_2	ONT-NSK007-HAP	62	12	3.29057415034633e-05
ONT-NSK007-HAP_wt_2	ONT-NSK007-HAP	63	12	3.29057415034633e-05
ONT-NSK007-HAP_wt_2	ONT-NSK007-HAP	64	16	4.38743220046178e-05
ONT-NSK007-HAP_wt_2	ONT-NSK007-HAP	65	5	1.37107256264431e-05
ONT-NSK007-HAP_wt_2	ONT-NSK007-HAP	66	2	5.48429025057722e-06
ONT-NSK007-HAP_wt_2	ONT-NSK007-HAP	68	4	1.09685805011544e-05
ONT-NSK007-HAP_wt_2	ONT-NSK007-HAP	69	1	2.74214512528861e-06
ONT-NSK007-HAP_wt_2	ONT-NSK007-HAP	71	2	5.48429025057722e-06
ONT-NSK007-HAP_wt_2	ONT-NSK007-HAP	73	5	1.37107256264431e-05
ONT-NSK007-HAP_wt_2	ONT-NSK007-HAP	77	1	2.74214512528861e-06
ONT-NSK007-HAP_wt_2	ONT-NSK007-HAP	78	2	5.48429025057722e-06
ONT-NSK007-HAP_wt_2	ONT-NSK007-HAP	80	1	2.74214512528861e-06
ONT-NSK007-HAP_wt_2	ONT-NSK007-HAP	82	1	2.74214512528861e-06
ONT-NSK007-HAP_wt_2	ONT-NSK007-HAP	86	1	2.74214512528861e-06
ONT-NSK007-HAP_wt_2	ONT-NSK007-HAP	87	1	2.74214512528861e-06
ONT-NSK007-HAP_wt_2	ONT-NSK007-HAP	93	2	5.48429025057722e-06
ONT-NSK007-HAP_wt_2	ONT-NSK007-HAP	95	2	5.48429025057722e-06
ONT-NSK007-HAP_wt_2	ONT-NSK007-HAP	100	6	1.64528707517317e-05
ONT-RNA001-HAP_wt_1	ONT-RNA001-HAP	0	102890	0.236642432801047
ONT-RNA001-HAP_wt_1	ONT-RNA001-HAP	1	75041	0.172590968994298
ONT-RNA001-HAP_wt_1	ONT-RNA001-HAP	2	56219	0.129301204486753
ONT-RNA001-HAP_wt_1	ONT-RNA001-HAP	3	42186	0.0970259273996012
ONT-RNA001-HAP_wt_1	ONT-RNA001-HAP	4	36928	0.0849327607977166
ONT-RNA001-HAP_wt_1	ONT-RNA001-HAP	5	29740	0.0684006798668786
ONT-RNA001-HAP_wt_1	ONT-RNA001-HAP	6	20920	0.0481150713791224
ONT-RNA001-HAP_wt_1	ONT-RNA001-HAP	7	16623	0.0382321621192711
ONT-RNA001-HAP_wt_1	ONT-RNA001-HAP	8	11023	0.0253524106984735
ONT-RNA001-HAP_wt_1	ONT-RNA001-HAP	9	8465	0.0194691242459021
ONT-RNA001-HAP_wt_1	ONT-RNA001-HAP	10	6989	0.0160743897642775
ONT-RNA001-HAP_wt_1	ONT-RNA001-HAP	11	5184	0.0119229698866812
ONT-RNA001-HAP_wt_1	ONT-RNA001-HAP	12	3440	0.00791184730134708
ONT-RNA001-HAP_wt_1	ONT-RNA001-HAP	13	2743	0.00630877824057996
ONT-RNA001-HAP_wt_1	ONT-RNA001-HAP	14	2257	0.0051909998137036
ONT-RNA001-HAP_wt_1	ONT-RNA001-HAP	15	1945	0.0044734136631163
ONT-RNA001-HAP_wt_1	ONT-RNA001-HAP	16	1298	0.00298534238289201
ONT-RNA001-HAP_wt_1	ONT-RNA001-HAP	17	1327	0.00305204109560685
ONT-RNA001-HAP_wt_1	ONT-RNA001-HAP	18	867	0.00199406151461277
ONT-RNA001-HAP_wt_1	ONT-RNA001-HAP	19	860	0.00197796182533677
ONT-RNA001-HAP_wt_1	ONT-RNA001-HAP	20	684	0.00157316963782599
ONT-RNA001-HAP_wt_1	ONT-RNA001-HAP	21	751	0.00172726666375339
ONT-RNA001-HAP_wt_1	ONT-RNA001-HAP	22	466	0.00107177931465923
ONT-RNA001-HAP_wt_1	ONT-RNA001-HAP	23	382	0.000878583043347263
ONT-RNA001-HAP_wt_1	ONT-RNA001-HAP	24	502	0.00115457771665007
ONT-RNA001-HAP_wt_1	ONT-RNA001-HAP	25	282	0.000648587482261592
ONT-RNA001-HAP_wt_1	ONT-RNA001-HAP	26	241	0.000554289302216467
ONT-RNA001-HAP_wt_1	ONT-RNA001-HAP	27	237	0.00054508947977304
ONT-RNA001-HAP_wt_1	ONT-RNA001-HAP	28	106	0.000243795294750811
ONT-RNA001-HAP_wt_1	ONT-RNA001-HAP	29	789	0.00181466497696594
ONT-RNA001-HAP_wt_1	ONT-RNA001-HAP	30	444	0.00102118029122038
ONT-RNA001-HAP_wt_1	ONT-RNA001-HAP	31	532	0.00122357638497577
ONT-RNA001-HAP_wt_1	ONT-RNA001-HAP	32	149	0.00034269338601765
ONT-RNA001-HAP_wt_1	ONT-RNA001-HAP	33	108	0.000248395205972525
ONT-RNA001-HAP_wt_1	ONT-RNA001-HAP	34	303	0.000696886550089583
ONT-RNA001-HAP_wt_1	ONT-RNA001-HAP	35	242	0.000556589257827324
ONT-RNA001-HAP_wt_1	ONT-RNA001-HAP	36	161	0.00037029285334793
ONT-RNA001-HAP_wt_1	ONT-RNA001-HAP	37	105	0.000241495339139955
ONT-RNA001-HAP_wt_1	ONT-RNA001-HAP	38	82	0.00018859636009025
ONT-RNA001-HAP_wt_1	ONT-RNA001-HAP	39	93	0.000213895871809674
ONT-RNA001-HAP_wt_1	ONT-RNA001-HAP	40	91	0.000209295960587961
ONT-RNA001-HAP_wt_1	ONT-RNA001-HAP	41	93	0.000213895871809674
ONT-RNA001-HAP_wt_1	ONT-RNA001-HAP	42	60	0.000137997336651403
ONT-RNA001-HAP_wt_1	ONT-RNA001-HAP	43	41	9.42981800451251e-05
ONT-RNA001-HAP_wt_1	ONT-RNA001-HAP	44	20	4.59991122171342e-05
ONT-RNA001-HAP_wt_1	ONT-RNA001-HAP	45	16	3.67992897737074e-05
ONT-RNA001-HAP_wt_1	ONT-RNA001-HAP	46	15	3.44993341628507e-05
ONT-RNA001-HAP_wt_1	ONT-RNA001-HAP	47	21	4.82990678279909e-05
ONT-RNA001-HAP_wt_1	ONT-RNA001-HAP	48	17	3.90992453845641e-05
ONT-RNA001-HAP_wt_1	ONT-RNA001-HAP	49	68	0.000156396981538256
ONT-RNA001-HAP_wt_1	ONT-RNA001-HAP	50	24	5.51989346605611e-05
ONT-RNA001-HAP_wt_1	ONT-RNA001-HAP	51	310	0.00071298623936558
ONT-RNA001-HAP_wt_1	ONT-RNA001-HAP	52	123	0.000282894540135375
ONT-RNA001-HAP_wt_1	ONT-RNA001-HAP	53	38	8.7398313212555e-05
ONT-RNA001-HAP_wt_1	ONT-RNA001-HAP	54	18	4.13992009954208e-05
ONT-RNA001-HAP_wt_1	ONT-RNA001-HAP	55	21	4.82990678279909e-05
ONT-RNA001-HAP_wt_1	ONT-RNA001-HAP	56	6	1.37997336651403e-05
ONT-RNA001-HAP_wt_1	ONT-RNA001-HAP	57	8	1.83996448868537e-05
ONT-RNA001-HAP_wt_1	ONT-RNA001-HAP	58	2	4.59991122171342e-06
ONT-RNA001-HAP_wt_1	ONT-RNA001-HAP	59	24	5.51989346605611e-05
ONT-RNA001-HAP_wt_1	ONT-RNA001-HAP	60	6	1.37997336651403e-05
ONT-RNA001-HAP_wt_1	ONT-RNA001-HAP	61	19	4.36991566062775e-05
ONT-RNA001-HAP_wt_1	ONT-RNA001-HAP	62	8	1.83996448868537e-05
ONT-RNA001-HAP_wt_1	ONT-RNA001-HAP	63	38	8.7398313212555e-05
ONT-RNA001-HAP_wt_1	ONT-RNA001-HAP	64	48	0.000110397869321122
ONT-RNA001-HAP_wt_1	ONT-RNA001-HAP	65	30	6.89986683257013e-05
ONT-RNA001-HAP_wt_1	ONT-RNA001-HAP	66	5	1.14997780542836e-05
ONT-RNA001-HAP_wt_1	ONT-RNA001-HAP	67	10	2.29995561085671e-05
ONT-RNA001-HAP_wt_1	ONT-RNA001-HAP	68	2	4.59991122171342e-06
ONT-RNA001-HAP_wt_1	ONT-RNA001-HAP	69	2	4.59991122171342e-06
ONT-RNA001-HAP_wt_1	ONT-RNA001-HAP	72	1	2.29995561085671e-06
ONT-RNA001-HAP_wt_1	ONT-RNA001-HAP	73	2	4.59991122171342e-06
ONT-RNA001-HAP_wt_2	ONT-RNA001-HAP	0	95553	0.24283401653405
ONT-RNA001-HAP_wt_2	ONT-RNA001-HAP	1	69303	0.176123469151772
ONT-RNA001-HAP_wt_2	ONT-RNA001-HAP	2	51717	0.131431214436925
ONT-RNA001-HAP_wt_2	ONT-RNA001-HAP	3	39456	0.100271670762483
ONT-RNA001-HAP_wt_2	ONT-RNA001-HAP	4	33636	0.0854809894000117
ONT-RNA001-HAP_wt_2	ONT-RNA001-HAP	5	26147	0.066448787901121
ONT-RNA001-HAP_wt_2	ONT-RNA001-HAP	6	18332	0.046588104937597
ONT-RNA001-HAP_wt_2	ONT-RNA001-HAP	7	14387	0.0365624626738604
ONT-RNA001-HAP_wt_2	ONT-RNA001-HAP	8	9306	0.0236498420548373
ONT-RNA001-HAP_wt_2	ONT-RNA001-HAP	9	7093	0.018025825241238
ONT-RNA001-HAP_wt_2	ONT-RNA001-HAP	10	5856	0.0148821701131665
ONT-RNA001-HAP_wt_2	ONT-RNA001-HAP	11	4179	0.0106203191432587
ONT-RNA001-HAP_wt_2	ONT-RNA001-HAP	12	2723	0.00692010744845498
ONT-RNA001-HAP_wt_2	ONT-RNA001-HAP	13	2229	0.00566467848057516
ONT-RNA001-HAP_wt_2	ONT-RNA001-HAP	14	1886	0.00479299399478006
ONT-RNA001-HAP_wt_2	ONT-RNA001-HAP	15	1653	0.00420085846944403
ONT-RNA001-HAP_wt_2	ONT-RNA001-HAP	16	1055	0.00268112866622108
ONT-RNA001-HAP_wt_2	ONT-RNA001-HAP	17	1128	0.00286664752179847
ONT-RNA001-HAP_wt_2	ONT-RNA001-HAP	18	716	0.00181960959716995
ONT-RNA001-HAP_wt_2	ONT-RNA001-HAP	19	716	0.00181960959716995
ONT-RNA001-HAP_wt_2	ONT-RNA001-HAP	20	548	0.00139266209392337
ONT-RNA001-HAP_wt_2	ONT-RNA001-HAP	21	588	0.00149431626136303
ONT-RNA001-HAP_wt_2	ONT-RNA001-HAP	22	325	0.000825940110447253
ONT-RNA001-HAP_wt_2	ONT-RNA001-HAP	23	304	0.00077257167254143
ONT-RNA001-HAP_wt_2	ONT-RNA001-HAP	24	506	0.00128592521811172
ONT-RNA001-HAP_wt_2	ONT-RNA001-HAP	25	270	0.000686165630217718
ONT-RNA001-HAP_wt_2	ONT-RNA001-HAP	26	223	0.000566721983476115
ONT-RNA001-HAP_wt_2	ONT-RNA001-HAP	27	188	0.000477774586966411
ONT-RNA001-HAP_wt_2	ONT-RNA001-HAP	28	77	0.000195684272321349
ONT-RNA001-HAP_wt_2	ONT-RNA001-HAP	29	792	0.00201275251530531
ONT-RNA001-HAP_wt_2	ONT-RNA001-HAP	30	397	0.00100891761183864
ONT-RNA001-HAP_wt_2	ONT-RNA001-HAP	31	435	0.00110548907090632
ONT-RNA001-HAP_wt_2	ONT-RNA001-HAP	32	74	0.000188060209763375
ONT-RNA001-HAP_wt_2	ONT-RNA001-HAP	33	81	0.000205849689065315
ONT-RNA001-HAP_wt_2	ONT-RNA001-HAP	34	270	0.000686165630217718
ONT-RNA001-HAP_wt_2	ONT-RNA001-HAP	35	192	0.000487940003710377
ONT-RNA001-HAP_wt_2	ONT-RNA001-HAP	36	108	0.000274466252087087
ONT-RNA001-HAP_wt_2	ONT-RNA001-HAP	37	56	0.000142315834415527
ONT-RNA001-HAP_wt_2	ONT-RNA001-HAP	38	49	0.000124526355113586
ONT-RNA001-HAP_wt_2	ONT-RNA001-HAP	39	72	0.000182977501391391
ONT-RNA001-HAP_wt_2	ONT-RNA001-HAP	40	76	0.000193142918135358
ONT-RNA001-HAP_wt_2	ONT-RNA001-HAP	41	76	0.000193142918135358
ONT-RNA001-HAP_wt_2	ONT-RNA001-HAP	42	57	0.000144857188601518
ONT-RNA001-HAP_wt_2	ONT-RNA001-HAP	43	26	6.60752088357802e-05
ONT-RNA001-HAP_wt_2	ONT-RNA001-HAP	44	29	7.36992713937549e-05
ONT-RNA001-HAP_wt_2	ONT-RNA001-HAP	45	23	5.84511462778056e-05
ONT-RNA001-HAP_wt_2	ONT-RNA001-HAP	46	12	3.04962502318986e-05
ONT-RNA001-HAP_wt_2	ONT-RNA001-HAP	47	19	4.82857295338394e-05
ONT-RNA001-HAP_wt_2	ONT-RNA001-HAP	48	12	3.04962502318986e-05
ONT-RNA001-HAP_wt_2	ONT-RNA001-HAP	49	59	0.000149939896973501
ONT-RNA001-HAP_wt_2	ONT-RNA001-HAP	50	7	1.77894793019408e-05
ONT-RNA001-HAP_wt_2	ONT-RNA001-HAP	51	192	0.000487940003710377
ONT-RNA001-HAP_wt_2	ONT-RNA001-HAP	52	77	0.000195684272321349
ONT-RNA001-HAP_wt_2	ONT-RNA001-HAP	53	34	8.64060423237126e-05
ONT-RNA001-HAP_wt_2	ONT-RNA001-HAP	54	14	3.55789586038817e-05
ONT-RNA001-HAP_wt_2	ONT-RNA001-HAP	55	16	4.06616669758648e-05
ONT-RNA001-HAP_wt_2	ONT-RNA001-HAP	56	8	2.03308334879324e-05
ONT-RNA001-HAP_wt_2	ONT-RNA001-HAP	57	5	1.27067709299577e-05
ONT-RNA001-HAP_wt_2	ONT-RNA001-HAP	58	4	1.01654167439662e-05
ONT-RNA001-HAP_wt_2	ONT-RNA001-HAP	59	7	1.77894793019408e-05
ONT-RNA001-HAP_wt_2	ONT-RNA001-HAP	60	6	1.52481251159493e-05
ONT-RNA001-HAP_wt_2	ONT-RNA001-HAP	61	5	1.27067709299577e-05
ONT-RNA001-HAP_wt_2	ONT-RNA001-HAP	62	11	2.7954896045907e-05
ONT-RNA001-HAP_wt_2	ONT-RNA001-HAP	63	26	6.60752088357802e-05
ONT-RNA001-HAP_wt_2	ONT-RNA001-HAP	64	30	7.62406255797464e-05
ONT-RNA001-HAP_wt_2	ONT-RNA001-HAP	65	20	5.08270837198309e-05
ONT-RNA001-HAP_wt_2	ONT-RNA001-HAP	66	3	7.62406255797464e-06
ONT-RNA001-HAP_wt_2	ONT-RNA001-HAP	67	1	2.54135418599155e-06
ONT-RNA001-HAP_wt_2	ONT-RNA001-HAP	68	2	5.08270837198309e-06
ONT-RNA001-HAP_wt_2	ONT-RNA001-HAP	69	1	2.54135418599155e-06
ONT-RNA001-HAP_wt_2	ONT-RNA001-HAP	71	1	2.54135418599155e-06
ONT-RNA001-HAP_wt_2	ONT-RNA001-HAP	72	1	2.54135418599155e-06
ONT-RNA001-HAP_wt_2	ONT-RNA001-HAP	79	1	2.54135418599155e-06
ONT-RNA001-HAP_wt_2	ONT-RNA001-HAP	95	1	2.54135418599155e-06
ONT-RNA001-HAP_wt_2	ONT-RNA001-HAP	99	1	2.54135418599155e-06
ONT-RNA001-HAP_wt_2	ONT-RNA001-HAP	100	2	5.08270837198309e-06
ONT-RNA001-HAP_wt_3	ONT-RNA001-HAP	0	169038	0.25250355516784
ONT-RNA001-HAP_wt_3	ONT-RNA001-HAP	1	125354	0.187249793860016
ONT-RNA001-HAP_wt_3	ONT-RNA001-HAP	2	88752	0.132574897527515
ONT-RNA001-HAP_wt_3	ONT-RNA001-HAP	3	70096	0.104707161721299
ONT-RNA001-HAP_wt_3	ONT-RNA001-HAP	4	54878	0.0819750002987536
ONT-RNA001-HAP_wt_3	ONT-RNA001-HAP	5	40871	0.0610517919240927
ONT-RNA001-HAP_wt_3	ONT-RNA001-HAP	6	28917	0.0431952892532355
ONT-RNA001-HAP_wt_3	ONT-RNA001-HAP	7	21675	0.0323774213979278
ONT-RNA001-HAP_wt_3	ONT-RNA001-HAP	8	14164	0.0211577299506459
ONT-RNA001-HAP_wt_3	ONT-RNA001-HAP	9	11123	0.0166151814629366
ONT-RNA001-HAP_wt_3	ONT-RNA001-HAP	10	9110	0.0136082264791291
ONT-RNA001-HAP_wt_3	ONT-RNA001-HAP	11	6256	0.00934501260740192
ONT-RNA001-HAP_wt_3	ONT-RNA001-HAP	12	4137	0.0061797182156045
ONT-RNA001-HAP_wt_3	ONT-RNA001-HAP	13	3466	0.00517739988766865
ONT-RNA001-HAP_wt_3	ONT-RNA001-HAP	14	2919	0.00436030879172094
ONT-RNA001-HAP_wt_3	ONT-RNA001-HAP	15	2416	0.00360894348776903
ONT-RNA001-HAP_wt_3	ONT-RNA001-HAP	16	1555	0.00232280923985134
ONT-RNA001-HAP_wt_3	ONT-RNA001-HAP	17	1671	0.00249608632784025
ONT-RNA001-HAP_wt_3	ONT-RNA001-HAP	18	1047	0.00156397509589991
ONT-RNA001-HAP_wt_3	ONT-RNA001-HAP	19	1156	0.00172679580788949
ONT-RNA001-HAP_wt_3	ONT-RNA001-HAP	20	919	0.00137277279191214
ONT-RNA001-HAP_wt_3	ONT-RNA001-HAP	21	872	0.00130256569591664
ONT-RNA001-HAP_wt_3	ONT-RNA001-HAP	22	474	0.000708046031954685
ONT-RNA001-HAP_wt_3	ONT-RNA001-HAP	23	499	0.000745390231952295
ONT-RNA001-HAP_wt_3	ONT-RNA001-HAP	24	765	0.00114273251992687
ONT-RNA001-HAP_wt_3	ONT-RNA001-HAP	25	416	0.00062140748796023
ONT-RNA001-HAP_wt_3	ONT-RNA001-HAP	26	350	0.00052281879996654
ONT-RNA001-HAP_wt_3	ONT-RNA001-HAP	27	363	0.000542237783965297
ONT-RNA001-HAP_wt_3	ONT-RNA001-HAP	28	166	0.00024796548798413
ONT-RNA001-HAP_wt_3	ONT-RNA001-HAP	29	1602	0.00239301633584685
ONT-RNA001-HAP_wt_3	ONT-RNA001-HAP	30	734	0.00109642571192983
ONT-RNA001-HAP_wt_3	ONT-RNA001-HAP	31	857	0.00128015917591807
ONT-RNA001-HAP_wt_3	ONT-RNA001-HAP	32	162	0.000241990415984513
ONT-RNA001-HAP_wt_3	ONT-RNA001-HAP	33	158	0.000236015343984895
ONT-RNA001-HAP_wt_3	ONT-RNA001-HAP	34	481	0.000718502407954016
ONT-RNA001-HAP_wt_3	ONT-RNA001-HAP	35	342	0.000510868655967304
ONT-RNA001-HAP_wt_3	ONT-RNA001-HAP	36	202	0.000301741135980689
ONT-RNA001-HAP_wt_3	ONT-RNA001-HAP	37	107	0.000159833175989771
ONT-RNA001-HAP_wt_3	ONT-RNA001-HAP	38	103	0.000153858103990153
ONT-RNA001-HAP_wt_3	ONT-RNA001-HAP	39	134	0.000200164911987189
ONT-RNA001-HAP_wt_3	ONT-RNA001-HAP	40	125	0.00018672099998805
ONT-RNA001-HAP_wt_3	ONT-RNA001-HAP	41	126	0.000188214767987954
ONT-RNA001-HAP_wt_3	ONT-RNA001-HAP	42	95	0.000141907959990918
ONT-RNA001-HAP_wt_3	ONT-RNA001-HAP	43	42	6.27382559959848e-05
ONT-RNA001-HAP_wt_3	ONT-RNA001-HAP	44	29	4.33192719972276e-05
ONT-RNA001-HAP_wt_3	ONT-RNA001-HAP	45	29	4.33192719972276e-05
ONT-RNA001-HAP_wt_3	ONT-RNA001-HAP	46	32	4.78005759969408e-05
ONT-RNA001-HAP_wt_3	ONT-RNA001-HAP	47	36	5.37756479965584e-05
ONT-RNA001-HAP_wt_3	ONT-RNA001-HAP	48	23	3.43566639978012e-05
ONT-RNA001-HAP_wt_3	ONT-RNA001-HAP	49	55	8.21572399947419e-05
ONT-RNA001-HAP_wt_3	ONT-RNA001-HAP	50	20	2.9875359998088e-05
ONT-RNA001-HAP_wt_3	ONT-RNA001-HAP	51	185	0.000276347079982314
ONT-RNA001-HAP_wt_3	ONT-RNA001-HAP	52	67	0.000100082455993595
ONT-RNA001-HAP_wt_3	ONT-RNA001-HAP	53	28	4.18255039973232e-05
ONT-RNA001-HAP_wt_3	ONT-RNA001-HAP	54	19	2.83815919981836e-05
ONT-RNA001-HAP_wt_3	ONT-RNA001-HAP	55	53	7.91697039949331e-05
ONT-RNA001-HAP_wt_3	ONT-RNA001-HAP	56	8	1.19501439992352e-05
ONT-RNA001-HAP_wt_3	ONT-RNA001-HAP	57	13	1.94189839987572e-05
ONT-RNA001-HAP_wt_3	ONT-RNA001-HAP	58	8	1.19501439992352e-05
ONT-RNA001-HAP_wt_3	ONT-RNA001-HAP	59	10	1.4937679999044e-05
ONT-RNA001-HAP_wt_3	ONT-RNA001-HAP	60	11	1.64314479989484e-05
ONT-RNA001-HAP_wt_3	ONT-RNA001-HAP	61	9	1.34439119991396e-05
ONT-RNA001-HAP_wt_3	ONT-RNA001-HAP	62	19	2.83815919981836e-05
ONT-RNA001-HAP_wt_3	ONT-RNA001-HAP	63	46	6.87133279956023e-05
ONT-RNA001-HAP_wt_3	ONT-RNA001-HAP	64	22	3.28628959978968e-05
ONT-RNA001-HAP_wt_3	ONT-RNA001-HAP	65	12	1.79252159988528e-05
ONT-RNA001-HAP_wt_3	ONT-RNA001-HAP	66	5	7.46883999952199e-06
ONT-RNA001-HAP_wt_3	ONT-RNA001-HAP	67	2	2.9875359998088e-06
ONT-RNA001-HAP_wt_3	ONT-RNA001-HAP	68	2	2.9875359998088e-06
ONT-RNA001-HAP_wt_3	ONT-RNA001-HAP	69	1	1.4937679999044e-06
ONT-RNA001-HAP_wt_3	ONT-RNA001-HAP	73	3	4.4813039997132e-06
ONT-RNA001-HAP_wt_3	ONT-RNA001-HAP	76	1	1.4937679999044e-06
ONT-RNA001-HAP_wt_3	ONT-RNA001-HAP	77	1	1.4937679999044e-06
ONT-RNA001-HAP_wt_3	ONT-RNA001-HAP	78	1	1.4937679999044e-06
ONT-RNA001-HAP_wt_3	ONT-RNA001-HAP	80	1	1.4937679999044e-06
ONT-RNA001-HAP_wt_3	ONT-RNA001-HAP	81	1	1.4937679999044e-06
ONT-RNA001-HAP_wt_3	ONT-RNA001-HAP	82	1	1.4937679999044e-06
ONT-RNA001-HAP_wt_4	ONT-RNA001-HAP	0	70635	0.220555173921189
ONT-RNA001-HAP_wt_4	ONT-RNA001-HAP	1	55661	0.173799412976956
ONT-RNA001-HAP_wt_4	ONT-RNA001-HAP	2	42079	0.131390120527072
ONT-RNA001-HAP_wt_4	ONT-RNA001-HAP	3	33190	0.103634546930619
ONT-RNA001-HAP_wt_4	ONT-RNA001-HAP	4	27370	0.0854618122775245
ONT-RNA001-HAP_wt_4	ONT-RNA001-HAP	5	21609	0.0674733029413601
ONT-RNA001-HAP_wt_4	ONT-RNA001-HAP	6	15639	0.0488321988384438
ONT-RNA001-HAP_wt_4	ONT-RNA001-HAP	7	12261	0.0382845188284519
ONT-RNA001-HAP_wt_4	ONT-RNA001-HAP	8	8235	0.0257134827952289
ONT-RNA001-HAP_wt_4	ONT-RNA001-HAP	9	6487	0.0202554174733029
ONT-RNA001-HAP_wt_4	ONT-RNA001-HAP	10	5368	0.0167613813776307
ONT-RNA001-HAP_wt_4	ONT-RNA001-HAP	11	4102	0.0128083432211328
ONT-RNA001-HAP_wt_4	ONT-RNA001-HAP	12	2605	0.00813401611190907
ONT-RNA001-HAP_wt_4	ONT-RNA001-HAP	13	2117	0.0066102541684881
ONT-RNA001-HAP_wt_4	ONT-RNA001-HAP	14	1731	0.00540498345094611
ONT-RNA001-HAP_wt_4	ONT-RNA001-HAP	15	1558	0.00486479735215138
ONT-RNA001-HAP_wt_4	ONT-RNA001-HAP	16	1026	0.00320364703678261
ONT-RNA001-HAP_wt_4	ONT-RNA001-HAP	17	997	0.00311309560981702
ONT-RNA001-HAP_wt_4	ONT-RNA001-HAP	18	641	0.00200149878223943
ONT-RNA001-HAP_wt_4	ONT-RNA001-HAP	19	721	0.00225129582214451
ONT-RNA001-HAP_wt_4	ONT-RNA001-HAP	20	547	0.00170798726035096
ONT-RNA001-HAP_wt_4	ONT-RNA001-HAP	21	503	0.00157059888840317
ONT-RNA001-HAP_wt_4	ONT-RNA001-HAP	22	284	0.000886779491663024
ONT-RNA001-HAP_wt_4	ONT-RNA001-HAP	23	299	0.000933616436645226
ONT-RNA001-HAP_wt_4	ONT-RNA001-HAP	24	436	0.00136139386748267
ONT-RNA001-HAP_wt_4	ONT-RNA001-HAP	25	260	0.000811840379691501
ONT-RNA001-HAP_wt_4	ONT-RNA001-HAP	26	186	0.000580778117779304
ONT-RNA001-HAP_wt_4	ONT-RNA001-HAP	27	220	0.000686941859738962
ONT-RNA001-HAP_wt_4	ONT-RNA001-HAP	28	102	0.000318491225878973
ONT-RNA001-HAP_wt_4	ONT-RNA001-HAP	29	739	0.00230750015612315
ONT-RNA001-HAP_wt_4	ONT-RNA001-HAP	30	434	0.00135514894148504
ONT-RNA001-HAP_wt_4	ONT-RNA001-HAP	31	435	0.00135827140448386
ONT-RNA001-HAP_wt_4	ONT-RNA001-HAP	32	99	0.000309123836882533
ONT-RNA001-HAP_wt_4	ONT-RNA001-HAP	33	105	0.000327858614875414
ONT-RNA001-HAP_wt_4	ONT-RNA001-HAP	34	267	0.000833697620683195
ONT-RNA001-HAP_wt_4	ONT-RNA001-HAP	35	201	0.000627615062761506
ONT-RNA001-HAP_wt_4	ONT-RNA001-HAP	36	116	0.000362205707862362
ONT-RNA001-HAP_wt_4	ONT-RNA001-HAP	37	85	0.000265409354899144
ONT-RNA001-HAP_wt_4	ONT-RNA001-HAP	38	52	0.0001623680759383
ONT-RNA001-HAP_wt_4	ONT-RNA001-HAP	39	78	0.00024355211390745
ONT-RNA001-HAP_wt_4	ONT-RNA001-HAP	40	91	0.000284144132892025
ONT-RNA001-HAP_wt_4	ONT-RNA001-HAP	41	87	0.000271654280896771
ONT-RNA001-HAP_wt_4	ONT-RNA001-HAP	42	37	0.000115531130956098
ONT-RNA001-HAP_wt_4	ONT-RNA001-HAP	43	36	0.000112408667957285
ONT-RNA001-HAP_wt_4	ONT-RNA001-HAP	44	15	4.6836944982202e-05
ONT-RNA001-HAP_wt_4	ONT-RNA001-HAP	45	14	4.37144819833885e-05
ONT-RNA001-HAP_wt_4	ONT-RNA001-HAP	46	9	2.81021669893212e-05
ONT-RNA001-HAP_wt_4	ONT-RNA001-HAP	47	15	4.6836944982202e-05
ONT-RNA001-HAP_wt_4	ONT-RNA001-HAP	48	17	5.30818709798289e-05
ONT-RNA001-HAP_wt_4	ONT-RNA001-HAP	49	45	0.000140510834946606
ONT-RNA001-HAP_wt_4	ONT-RNA001-HAP	50	12	3.74695559857616e-05
ONT-RNA001-HAP_wt_4	ONT-RNA001-HAP	51	132	0.000412165115843377
ONT-RNA001-HAP_wt_4	ONT-RNA001-HAP	52	60	0.000187347779928808
ONT-RNA001-HAP_wt_4	ONT-RNA001-HAP	53	27	8.43065009679635e-05
ONT-RNA001-HAP_wt_4	ONT-RNA001-HAP	54	19	5.93267969774558e-05
ONT-RNA001-HAP_wt_4	ONT-RNA001-HAP	55	27	8.43065009679635e-05
ONT-RNA001-HAP_wt_4	ONT-RNA001-HAP	56	8	2.49797039905077e-05
ONT-RNA001-HAP_wt_4	ONT-RNA001-HAP	57	9	2.81021669893212e-05
ONT-RNA001-HAP_wt_4	ONT-RNA001-HAP	58	3	9.36738899644039e-06
ONT-RNA001-HAP_wt_4	ONT-RNA001-HAP	59	6	1.87347779928808e-05
ONT-RNA001-HAP_wt_4	ONT-RNA001-HAP	60	5	1.56123149940673e-05
ONT-RNA001-HAP_wt_4	ONT-RNA001-HAP	61	8	2.49797039905077e-05
ONT-RNA001-HAP_wt_4	ONT-RNA001-HAP	62	9	2.81021669893212e-05
ONT-RNA001-HAP_wt_4	ONT-RNA001-HAP	63	32	9.99188159620309e-05
ONT-RNA001-HAP_wt_4	ONT-RNA001-HAP	64	19	5.93267969774558e-05
ONT-RNA001-HAP_wt_4	ONT-RNA001-HAP	65	17	5.30818709798289e-05
ONT-RNA001-HAP_wt_4	ONT-RNA001-HAP	66	3	9.36738899644039e-06
ONT-RNA001-HAP_wt_4	ONT-RNA001-HAP	67	2	6.24492599762693e-06
ONT-RNA001-HAP_wt_4	ONT-RNA001-HAP	68	1	3.12246299881346e-06
ONT-RNA001-HAP_wt_4	ONT-RNA001-HAP	69	2	6.24492599762693e-06
ONT-RNA001-HAP_wt_4	ONT-RNA001-HAP	70	1	3.12246299881346e-06
ONT-RNA001-HAP_wt_4	ONT-RNA001-HAP	71	1	3.12246299881346e-06
ONT-RNA001-HAP_wt_4	ONT-RNA001-HAP	73	3	9.36738899644039e-06
ONT-RNA001-HAP_wt_4	ONT-RNA001-HAP	74	2	6.24492599762693e-06
ONT-RNA001-HAP_wt_4	ONT-RNA001-HAP	76	1	3.12246299881346e-06
ONT-RNA001-HAP_wt_4	ONT-RNA001-HAP	78	1	3.12246299881346e-06
ONT-RNA001-HAP_wt_4	ONT-RNA001-HAP	79	1	3.12246299881346e-06
ONT-RNA001-HAP_wt_4	ONT-RNA001-HAP	87	1	3.12246299881346e-06
ONT-RNA001-HAP_wt_4	ONT-RNA001-HAP	91	1	3.12246299881346e-06
ONT-RNA001-HAP_wt_4	ONT-RNA001-HAP	100	1	3.12246299881346e-06
ONT-RNA001-HAP_wt_5	ONT-RNA001-HAP	0	128383	0.238391719804359
ONT-RNA001-HAP_wt_5	ONT-RNA001-HAP	1	98683	0.183242408149471
ONT-RNA001-HAP_wt_5	ONT-RNA001-HAP	2	71388	0.132558890923203
ONT-RNA001-HAP_wt_5	ONT-RNA001-HAP	3	57233	0.106274766126067
ONT-RNA001-HAP_wt_5	ONT-RNA001-HAP	4	44779	0.0831491928146203
ONT-RNA001-HAP_wt_5	ONT-RNA001-HAP	5	34296	0.0636835283675432
ONT-RNA001-HAP_wt_5	ONT-RNA001-HAP	6	24548	0.0455826701179861
ONT-RNA001-HAP_wt_5	ONT-RNA001-HAP	7	18358	0.0340885879919337
ONT-RNA001-HAP_wt_5	ONT-RNA001-HAP	8	12276	0.0227950488173536
ONT-RNA001-HAP_wt_5	ONT-RNA001-HAP	9	9611	0.0178464658018561
ONT-RNA001-HAP_wt_5	ONT-RNA001-HAP	10	8163	0.0151577047487828
ONT-RNA001-HAP_wt_5	ONT-RNA001-HAP	11	5752	0.0106807690450813
ONT-RNA001-HAP_wt_5	ONT-RNA001-HAP	12	3596	0.00667733753235612
ONT-RNA001-HAP_wt_5	ONT-RNA001-HAP	13	2945	0.0054685091859813
ONT-RNA001-HAP_wt_5	ONT-RNA001-HAP	14	2474	0.00459391909206036
ONT-RNA001-HAP_wt_5	ONT-RNA001-HAP	15	2206	0.00409627547174016
ONT-RNA001-HAP_wt_5	ONT-RNA001-HAP	16	1474	0.0027370399117611
ONT-RNA001-HAP_wt_5	ONT-RNA001-HAP	17	1430	0.00265533722782793
ONT-RNA001-HAP_wt_5	ONT-RNA001-HAP	18	868	0.00161177112849975
ONT-RNA001-HAP_wt_5	ONT-RNA001-HAP	19	1045	0.00194043874341272
ONT-RNA001-HAP_wt_5	ONT-RNA001-HAP	20	845	0.00156906290735287
ONT-RNA001-HAP_wt_5	ONT-RNA001-HAP	21	779	0.00144650888145312
ONT-RNA001-HAP_wt_5	ONT-RNA001-HAP	22	439	0.000815169960151373
ONT-RNA001-HAP_wt_5	ONT-RNA001-HAP	23	426	0.000791030530807482
ONT-RNA001-HAP_wt_5	ONT-RNA001-HAP	24	630	0.00116983388358853
ONT-RNA001-HAP_wt_5	ONT-RNA001-HAP	25	332	0.000616483887859353
ONT-RNA001-HAP_wt_5	ONT-RNA001-HAP	26	269	0.0004995004995005
ONT-RNA001-HAP_wt_5	ONT-RNA001-HAP	27	291	0.000540351841467083
ONT-RNA001-HAP_wt_5	ONT-RNA001-HAP	28	118	0.000219111743275312
ONT-RNA001-HAP_wt_5	ONT-RNA001-HAP	29	1273	0.00236380719652095
ONT-RNA001-HAP_wt_5	ONT-RNA001-HAP	30	582	0.00108070368293417
ONT-RNA001-HAP_wt_5	ONT-RNA001-HAP	31	640	0.00118840267539152
ONT-RNA001-HAP_wt_5	ONT-RNA001-HAP	32	163	0.000302671306388779
ONT-RNA001-HAP_wt_5	ONT-RNA001-HAP	33	128	0.000237680535078305
ONT-RNA001-HAP_wt_5	ONT-RNA001-HAP	34	397	0.000737181034578804
ONT-RNA001-HAP_wt_5	ONT-RNA001-HAP	35	268	0.0004976436203202
ONT-RNA001-HAP_wt_5	ONT-RNA001-HAP	36	162	0.000300814427208479
ONT-RNA001-HAP_wt_5	ONT-RNA001-HAP	37	98	0.000181974159669327
ONT-RNA001-HAP_wt_5	ONT-RNA001-HAP	38	93	0.000172689763767831
ONT-RNA001-HAP_wt_5	ONT-RNA001-HAP	39	122	0.000226539259996509
ONT-RNA001-HAP_wt_5	ONT-RNA001-HAP	40	115	0.000213541105734414
ONT-RNA001-HAP_wt_5	ONT-RNA001-HAP	41	114	0.000211684226554115
ONT-RNA001-HAP_wt_5	ONT-RNA001-HAP	42	80	0.00014855033442394
ONT-RNA001-HAP_wt_5	ONT-RNA001-HAP	43	46	8.54164422937657e-05
ONT-RNA001-HAP_wt_5	ONT-RNA001-HAP	44	32	5.94201337695761e-05
ONT-RNA001-HAP_wt_5	ONT-RNA001-HAP	45	22	4.08513419665836e-05
ONT-RNA001-HAP_wt_5	ONT-RNA001-HAP	46	21	3.89944627862844e-05
ONT-RNA001-HAP_wt_5	ONT-RNA001-HAP	47	25	4.64219795074814e-05
ONT-RNA001-HAP_wt_5	ONT-RNA001-HAP	48	25	4.64219795074814e-05
ONT-RNA001-HAP_wt_5	ONT-RNA001-HAP	49	48	8.91302006543642e-05
ONT-RNA001-HAP_wt_5	ONT-RNA001-HAP	50	17	3.15669460650873e-05
ONT-RNA001-HAP_wt_5	ONT-RNA001-HAP	51	149	0.000276674997864589
ONT-RNA001-HAP_wt_5	ONT-RNA001-HAP	52	69	0.000128124663440649
ONT-RNA001-HAP_wt_5	ONT-RNA001-HAP	53	21	3.89944627862844e-05
ONT-RNA001-HAP_wt_5	ONT-RNA001-HAP	54	15	2.78531877044888e-05
ONT-RNA001-HAP_wt_5	ONT-RNA001-HAP	55	40	7.42751672119702e-05
ONT-RNA001-HAP_wt_5	ONT-RNA001-HAP	56	13	2.41394293438903e-05
ONT-RNA001-HAP_wt_5	ONT-RNA001-HAP	57	7	1.29981542620948e-05
ONT-RNA001-HAP_wt_5	ONT-RNA001-HAP	58	3	5.57063754089776e-06
ONT-RNA001-HAP_wt_5	ONT-RNA001-HAP	59	4	7.42751672119702e-06
ONT-RNA001-HAP_wt_5	ONT-RNA001-HAP	60	7	1.29981542620948e-05
ONT-RNA001-HAP_wt_5	ONT-RNA001-HAP	61	10	1.85687918029925e-05
ONT-RNA001-HAP_wt_5	ONT-RNA001-HAP	62	9	1.67119126226933e-05
ONT-RNA001-HAP_wt_5	ONT-RNA001-HAP	63	31	5.75632545892769e-05
ONT-RNA001-HAP_wt_5	ONT-RNA001-HAP	64	20	3.71375836059851e-05
ONT-RNA001-HAP_wt_5	ONT-RNA001-HAP	65	17	3.15669460650873e-05
ONT-RNA001-HAP_wt_5	ONT-RNA001-HAP	66	2	3.71375836059851e-06
ONT-RNA001-HAP_wt_5	ONT-RNA001-HAP	67	2	3.71375836059851e-06
ONT-RNA001-HAP_wt_5	ONT-RNA001-HAP	68	2	3.71375836059851e-06
ONT-RNA001-HAP_wt_5	ONT-RNA001-HAP	72	2	3.71375836059851e-06
ONT-RNA001-HAP_wt_5	ONT-RNA001-HAP	73	4	7.42751672119702e-06
ONT-RNA001-HAP_wt_5	ONT-RNA001-HAP	74	1	1.85687918029925e-06
ONT-RNA001-HAP_wt_5	ONT-RNA001-HAP	76	1	1.85687918029925e-06
ONT-RNA001-HAP_wt_5	ONT-RNA001-HAP	83	1	1.85687918029925e-06
ONT-RNA001-HAP_wt_6	ONT-RNA001-HAP	0	110568	0.237979729278902
ONT-RNA001-HAP_wt_6	ONT-RNA001-HAP	1	83873	0.180523061227565
ONT-RNA001-HAP_wt_6	ONT-RNA001-HAP	2	62091	0.133640830716449
ONT-RNA001-HAP_wt_6	ONT-RNA001-HAP	3	48642	0.104694034364232
ONT-RNA001-HAP_wt_6	ONT-RNA001-HAP	4	38961	0.0838572483217143
ONT-RNA001-HAP_wt_6	ONT-RNA001-HAP	5	29722	0.0639717957603242
ONT-RNA001-HAP_wt_6	ONT-RNA001-HAP	6	21245	0.045726424901692
ONT-RNA001-HAP_wt_6	ONT-RNA001-HAP	7	16130	0.0347172150465658
ONT-RNA001-HAP_wt_6	ONT-RNA001-HAP	8	10630	0.0228793549872904
ONT-RNA001-HAP_wt_6	ONT-RNA001-HAP	9	8456	0.0182001717565878
ONT-RNA001-HAP_wt_6	ONT-RNA001-HAP	10	6949	0.0149565981003463
ONT-RNA001-HAP_wt_6	ONT-RNA001-HAP	11	5087	0.0109489443857334
ONT-RNA001-HAP_wt_6	ONT-RNA001-HAP	12	3236	0.00696496639123912
ONT-RNA001-HAP_wt_6	ONT-RNA001-HAP	13	2632	0.00566495412291142
ONT-RNA001-HAP_wt_6	ONT-RNA001-HAP	14	2104	0.00452851955722099
ONT-RNA001-HAP_wt_6	ONT-RNA001-HAP	15	1940	0.00417553609363532
ONT-RNA001-HAP_wt_6	ONT-RNA001-HAP	16	1248	0.00268611806435922
ONT-RNA001-HAP_wt_6	ONT-RNA001-HAP	17	1230	0.0026473759768925
ONT-RNA001-HAP_wt_6	ONT-RNA001-HAP	18	831	0.00178859303804688
ONT-RNA001-HAP_wt_6	ONT-RNA001-HAP	19	911	0.00196078009345452
ONT-RNA001-HAP_wt_6	ONT-RNA001-HAP	20	676	0.00145498061819458
ONT-RNA001-HAP_wt_6	ONT-RNA001-HAP	21	663	0.00142700022169083
ONT-RNA001-HAP_wt_6	ONT-RNA001-HAP	22	360	0.000774841749334389
ONT-RNA001-HAP_wt_6	ONT-RNA001-HAP	23	400	0.00086093527703821
ONT-RNA001-HAP_wt_6	ONT-RNA001-HAP	24	636	0.00136888709049075
ONT-RNA001-HAP_wt_6	ONT-RNA001-HAP	25	332	0.000714576279941715
ONT-RNA001-HAP_wt_6	ONT-RNA001-HAP	26	282	0.000606959370311938
ONT-RNA001-HAP_wt_6	ONT-RNA001-HAP	27	283	0.000609111708504534
ONT-RNA001-HAP_wt_6	ONT-RNA001-HAP	28	120	0.000258280583111463
ONT-RNA001-HAP_wt_6	ONT-RNA001-HAP	29	1087	0.00233959161535134
ONT-RNA001-HAP_wt_6	ONT-RNA001-HAP	30	563	0.00121176640243128
ONT-RNA001-HAP_wt_6	ONT-RNA001-HAP	31	586	0.00126127018086098
ONT-RNA001-HAP_wt_6	ONT-RNA001-HAP	32	123	0.00026473759768925
ONT-RNA001-HAP_wt_6	ONT-RNA001-HAP	33	121	0.000260432921304059
ONT-RNA001-HAP_wt_6	ONT-RNA001-HAP	34	336	0.000723185632712097
ONT-RNA001-HAP_wt_6	ONT-RNA001-HAP	35	250	0.000538084548148882
ONT-RNA001-HAP_wt_6	ONT-RNA001-HAP	36	162	0.000348678787200475
ONT-RNA001-HAP_wt_6	ONT-RNA001-HAP	37	72	0.000154968349866878
ONT-RNA001-HAP_wt_6	ONT-RNA001-HAP	38	66	0.000142054320711305
ONT-RNA001-HAP_wt_6	ONT-RNA001-HAP	39	113	0.000243214215763294
ONT-RNA001-HAP_wt_6	ONT-RNA001-HAP	40	106	0.000228147848415126
ONT-RNA001-HAP_wt_6	ONT-RNA001-HAP	41	98	0.000210929142874362
ONT-RNA001-HAP_wt_6	ONT-RNA001-HAP	42	63	0.000135597306133518
ONT-RNA001-HAP_wt_6	ONT-RNA001-HAP	43	24	5.16561166222926e-05
ONT-RNA001-HAP_wt_6	ONT-RNA001-HAP	44	22	4.73514402371016e-05
ONT-RNA001-HAP_wt_6	ONT-RNA001-HAP	45	22	4.73514402371016e-05
ONT-RNA001-HAP_wt_6	ONT-RNA001-HAP	46	20	4.30467638519105e-05
ONT-RNA001-HAP_wt_6	ONT-RNA001-HAP	47	26	5.59607930074837e-05
ONT-RNA001-HAP_wt_6	ONT-RNA001-HAP	48	16	3.44374110815284e-05
ONT-RNA001-HAP_wt_6	ONT-RNA001-HAP	49	50	0.000107616909629776
ONT-RNA001-HAP_wt_6	ONT-RNA001-HAP	50	11	2.36757201185508e-05
ONT-RNA001-HAP_wt_6	ONT-RNA001-HAP	51	156	0.000335764758044902
ONT-RNA001-HAP_wt_6	ONT-RNA001-HAP	52	67	0.0001442066589039
ONT-RNA001-HAP_wt_6	ONT-RNA001-HAP	53	24	5.16561166222926e-05
ONT-RNA001-HAP_wt_6	ONT-RNA001-HAP	54	18	3.87420874667195e-05
ONT-RNA001-HAP_wt_6	ONT-RNA001-HAP	55	31	6.67224839704613e-05
ONT-RNA001-HAP_wt_6	ONT-RNA001-HAP	56	6	1.29140291555732e-05
ONT-RNA001-HAP_wt_6	ONT-RNA001-HAP	57	9	1.93710437333597e-05
ONT-RNA001-HAP_wt_6	ONT-RNA001-HAP	58	7	1.50663673481687e-05
ONT-RNA001-HAP_wt_6	ONT-RNA001-HAP	59	2	4.30467638519105e-06
ONT-RNA001-HAP_wt_6	ONT-RNA001-HAP	60	2	4.30467638519105e-06
ONT-RNA001-HAP_wt_6	ONT-RNA001-HAP	61	16	3.44374110815284e-05
ONT-RNA001-HAP_wt_6	ONT-RNA001-HAP	62	16	3.44374110815284e-05
ONT-RNA001-HAP_wt_6	ONT-RNA001-HAP	63	35	7.53318367408434e-05
ONT-RNA001-HAP_wt_6	ONT-RNA001-HAP	64	18	3.87420874667195e-05
ONT-RNA001-HAP_wt_6	ONT-RNA001-HAP	65	9	1.93710437333597e-05
ONT-RNA001-HAP_wt_6	ONT-RNA001-HAP	66	2	4.30467638519105e-06
ONT-RNA001-HAP_wt_6	ONT-RNA001-HAP	67	4	8.6093527703821e-06
ONT-RNA001-HAP_wt_6	ONT-RNA001-HAP	68	1	2.15233819259553e-06
ONT-RNA001-HAP_wt_6	ONT-RNA001-HAP	69	1	2.15233819259553e-06
ONT-RNA001-HAP_wt_6	ONT-RNA001-HAP	71	2	4.30467638519105e-06
ONT-RNA001-HAP_wt_6	ONT-RNA001-HAP	72	2	4.30467638519105e-06
ONT-RNA001-HAP_wt_6	ONT-RNA001-HAP	73	3	6.45701457778658e-06
ONT-RNA001-HAP_wt_6	ONT-RNA001-HAP	76	2	4.30467638519105e-06
ONT-RNA001-HAP_wt_6	ONT-RNA001-HAP	86	1	2.15233819259553e-06
ONT-RNA001-HAP_wt_6	ONT-RNA001-HAP	87	1	2.15233819259553e-06
ONT-RNA001-HAP_wt_6	ONT-RNA001-HAP	100	1	2.15233819259553e-06
ONT-RNA001-HEK_wt_1	ONT-RNA001-HEK	0	121400	0.230871778682586
ONT-RNA001-HEK_wt_1	ONT-RNA001-HEK	1	91159	0.173361124159191
ONT-RNA001-HEK_wt_1	ONT-RNA001-HEK	2	70745	0.134538912544477
ONT-RNA001-HEK_wt_1	ONT-RNA001-HEK	3	53730	0.102180730383981
ONT-RNA001-HEK_wt_1	ONT-RNA001-HEK	4	43523	0.0827696245766241
ONT-RNA001-HEK_wt_1	ONT-RNA001-HEK	5	35336	0.0672000425990761
ONT-RNA001-HEK_wt_1	ONT-RNA001-HEK	6	25884	0.0492247538667219
ONT-RNA001-HEK_wt_1	ONT-RNA001-HEK	7	19281	0.0366675351299747
ONT-RNA001-HEK_wt_1	ONT-RNA001-HEK	8	13371	0.0254282253110779
ONT-RNA001-HEK_wt_1	ONT-RNA001-HEK	9	10788	0.0205160193445448
ONT-RNA001-HEK_wt_1	ONT-RNA001-HEK	10	8564	0.0162865396428144
ONT-RNA001-HEK_wt_1	ONT-RNA001-HEK	11	6260	0.0119049203834678
ONT-RNA001-HEK_wt_1	ONT-RNA001-HEK	12	4459	0.00847987859263302
ONT-RNA001-HEK_wt_1	ONT-RNA001-HEK	13	3489	0.00663518645653658
ONT-RNA001-HEK_wt_1	ONT-RNA001-HEK	14	2748	0.00522599380411652
ONT-RNA001-HEK_wt_1	ONT-RNA001-HEK	15	2176	0.00413819596716068
ONT-RNA001-HEK_wt_1	ONT-RNA001-HEK	16	1421	0.00270237889215778
ONT-RNA001-HEK_wt_1	ONT-RNA001-HEK	17	1342	0.00255214107901178
ONT-RNA001-HEK_wt_1	ONT-RNA001-HEK	18	938	0.00178383631304996
ONT-RNA001-HEK_wt_1	ONT-RNA001-HEK	19	860	0.00163550024437416
ONT-RNA001-HEK_wt_1	ONT-RNA001-HEK	20	706	0.00134263159596298
ONT-RNA001-HEK_wt_1	ONT-RNA001-HEK	21	710	0.00135023857384379
ONT-RNA001-HEK_wt_1	ONT-RNA001-HEK	22	373	0.000709350687385539
ONT-RNA001-HEK_wt_1	ONT-RNA001-HEK	23	414	0.000787322210663842
ONT-RNA001-HEK_wt_1	ONT-RNA001-HEK	24	558	0.001061173414373
ONT-RNA001-HEK_wt_1	ONT-RNA001-HEK	25	296	0.000562916363179945
ONT-RNA001-HEK_wt_1	ONT-RNA001-HEK	26	247	0.000469730884140022
ONT-RNA001-HEK_wt_1	ONT-RNA001-HEK	27	273	0.000519176240365287
ONT-RNA001-HEK_wt_1	ONT-RNA001-HEK	28	142	0.000270047714768757
ONT-RNA001-HEK_wt_1	ONT-RNA001-HEK	29	918	0.00174580142364591
ONT-RNA001-HEK_wt_1	ONT-RNA001-HEK	30	512	0.000973693168743689
ONT-RNA001-HEK_wt_1	ONT-RNA001-HEK	31	582	0.00110681528165786
ONT-RNA001-HEK_wt_1	ONT-RNA001-HEK	32	137	0.000260538992417745
ONT-RNA001-HEK_wt_1	ONT-RNA001-HEK	33	114	0.000216798869603087
ONT-RNA001-HEK_wt_1	ONT-RNA001-HEK	34	366	0.000696038476094121
ONT-RNA001-HEK_wt_1	ONT-RNA001-HEK	35	310	0.00058954078576278
ONT-RNA001-HEK_wt_1	ONT-RNA001-HEK	36	180	0.000342314004636453
ONT-RNA001-HEK_wt_1	ONT-RNA001-HEK	37	105	0.000199683169371264
ONT-RNA001-HEK_wt_1	ONT-RNA001-HEK	38	96	0.000182567469139442
ONT-RNA001-HEK_wt_1	ONT-RNA001-HEK	39	142	0.000270047714768757
ONT-RNA001-HEK_wt_1	ONT-RNA001-HEK	40	118	0.000224405847483897
ONT-RNA001-HEK_wt_1	ONT-RNA001-HEK	41	128	0.000243423292185922
ONT-RNA001-HEK_wt_1	ONT-RNA001-HEK	42	85	0.000161648279967214
ONT-RNA001-HEK_wt_1	ONT-RNA001-HEK	43	52	9.88907124505309e-05
ONT-RNA001-HEK_wt_1	ONT-RNA001-HEK	44	21	3.99366338742528e-05
ONT-RNA001-HEK_wt_1	ONT-RNA001-HEK	45	22	4.18383783444554e-05
ONT-RNA001-HEK_wt_1	ONT-RNA001-HEK	46	20	3.80348894040503e-05
ONT-RNA001-HEK_wt_1	ONT-RNA001-HEK	47	30	5.70523341060755e-05
ONT-RNA001-HEK_wt_1	ONT-RNA001-HEK	48	31	5.8954078576278e-05
ONT-RNA001-HEK_wt_1	ONT-RNA001-HEK	49	62	0.000117908157152556
ONT-RNA001-HEK_wt_1	ONT-RNA001-HEK	50	20	3.80348894040503e-05
ONT-RNA001-HEK_wt_1	ONT-RNA001-HEK	51	205	0.000389857616391516
ONT-RNA001-HEK_wt_1	ONT-RNA001-HEK	52	99	0.000188272702550049
ONT-RNA001-HEK_wt_1	ONT-RNA001-HEK	53	29	5.5150589635873e-05
ONT-RNA001-HEK_wt_1	ONT-RNA001-HEK	54	21	3.99366338742528e-05
ONT-RNA001-HEK_wt_1	ONT-RNA001-HEK	55	54	0.000102694201390936
ONT-RNA001-HEK_wt_1	ONT-RNA001-HEK	56	16	3.04279115232403e-05
ONT-RNA001-HEK_wt_1	ONT-RNA001-HEK	57	1	1.90174447020252e-06
ONT-RNA001-HEK_wt_1	ONT-RNA001-HEK	58	3	5.70523341060755e-06
ONT-RNA001-HEK_wt_1	ONT-RNA001-HEK	59	3	5.70523341060755e-06
ONT-RNA001-HEK_wt_1	ONT-RNA001-HEK	60	10	1.90174447020252e-05
ONT-RNA001-HEK_wt_1	ONT-RNA001-HEK	61	13	2.47226781126327e-05
ONT-RNA001-HEK_wt_1	ONT-RNA001-HEK	62	8	1.52139557616201e-05
ONT-RNA001-HEK_wt_1	ONT-RNA001-HEK	63	42	7.98732677485057e-05
ONT-RNA001-HEK_wt_1	ONT-RNA001-HEK	64	29	5.5150589635873e-05
ONT-RNA001-HEK_wt_1	ONT-RNA001-HEK	65	25	4.75436117550629e-05
ONT-RNA001-HEK_wt_1	ONT-RNA001-HEK	66	8	1.52139557616201e-05
ONT-RNA001-HEK_wt_1	ONT-RNA001-HEK	67	2	3.80348894040503e-06
ONT-RNA001-HEK_wt_1	ONT-RNA001-HEK	68	3	5.70523341060755e-06
ONT-RNA001-HEK_wt_1	ONT-RNA001-HEK	70	3	5.70523341060755e-06
ONT-RNA001-HEK_wt_1	ONT-RNA001-HEK	71	2	3.80348894040503e-06
ONT-RNA001-HEK_wt_1	ONT-RNA001-HEK	73	4	7.60697788081007e-06
ONT-RNA001-HEK_wt_1	ONT-RNA001-HEK	74	1	1.90174447020252e-06
ONT-RNA001-HEK_wt_1	ONT-RNA001-HEK	76	3	5.70523341060755e-06
ONT-RNA001-HEK_wt_1	ONT-RNA001-HEK	91	1	1.90174447020252e-06
ONT-RNA001-HEK_wt_1	ONT-RNA001-HEK	100	4	7.60697788081007e-06
ONT-RNA001-HEK_wt_2	ONT-RNA001-HEK	0	69521	0.227052572104158
ONT-RNA001-HEK_wt_2	ONT-RNA001-HEK	1	52507	0.171485585700335
ONT-RNA001-HEK_wt_2	ONT-RNA001-HEK	2	40104	0.130977925399018
ONT-RNA001-HEK_wt_2	ONT-RNA001-HEK	3	30730	0.100362847783559
ONT-RNA001-HEK_wt_2	ONT-RNA001-HEK	4	24829	0.0810904376055312
ONT-RNA001-HEK_wt_2	ONT-RNA001-HEK	5	20395	0.0666091858296673
ONT-RNA001-HEK_wt_2	ONT-RNA001-HEK	6	14764	0.0482185839465167
ONT-RNA001-HEK_wt_2	ONT-RNA001-HEK	7	11922	0.0389367351537776
ONT-RNA001-HEK_wt_2	ONT-RNA001-HEK	8	8348	0.0272642060949283
ONT-RNA001-HEK_wt_2	ONT-RNA001-HEK	9	6636	0.0216728883140805
ONT-RNA001-HEK_wt_2	ONT-RNA001-HEK	10	5447	0.0177896658599754
ONT-RNA001-HEK_wt_2	ONT-RNA001-HEK	11	4089	0.0133544967324104
ONT-RNA001-HEK_wt_2	ONT-RNA001-HEK	12	2922	0.00954312532455444
ONT-RNA001-HEK_wt_2	ONT-RNA001-HEK	13	2395	0.00782196617122104
ONT-RNA001-HEK_wt_2	ONT-RNA001-HEK	14	1888	0.00616612615084147
ONT-RNA001-HEK_wt_2	ONT-RNA001-HEK	15	1479	0.00483034988193567
ONT-RNA001-HEK_wt_2	ONT-RNA001-HEK	16	1014	0.00331168004075914
ONT-RNA001-HEK_wt_2	ONT-RNA001-HEK	17	955	0.00311898859854534
ONT-RNA001-HEK_wt_2	ONT-RNA001-HEK	18	637	0.00208041438457946
ONT-RNA001-HEK_wt_2	ONT-RNA001-HEK	19	564	0.00184199954929798
ONT-RNA001-HEK_wt_2	ONT-RNA001-HEK	20	463	0.00151213792788115
ONT-RNA001-HEK_wt_2	ONT-RNA001-HEK	21	414	0.00135210605214426
ONT-RNA001-HEK_wt_2	ONT-RNA001-HEK	22	284	0.000927531687944374
ONT-RNA001-HEK_wt_2	ONT-RNA001-HEK	23	264	0.000862212554990545
ONT-RNA001-HEK_wt_2	ONT-RNA001-HEK	24	340	0.0011104252602151
ONT-RNA001-HEK_wt_2	ONT-RNA001-HEK	25	181	0.000591138153232154
ONT-RNA001-HEK_wt_2	ONT-RNA001-HEK	26	164	0.000535616890221399
ONT-RNA001-HEK_wt_2	ONT-RNA001-HEK	27	149	0.000486627540506027
ONT-RNA001-HEK_wt_2	ONT-RNA001-HEK	28	72	0.000235148878633785
ONT-RNA001-HEK_wt_2	ONT-RNA001-HEK	29	445	0.0014533507082227
ONT-RNA001-HEK_wt_2	ONT-RNA001-HEK	30	257	0.000839350858456705
ONT-RNA001-HEK_wt_2	ONT-RNA001-HEK	31	335	0.00109409547697664
ONT-RNA001-HEK_wt_2	ONT-RNA001-HEK	32	83	0.000271074401758391
ONT-RNA001-HEK_wt_2	ONT-RNA001-HEK	33	100	0.000326595664769146
ONT-RNA001-HEK_wt_2	ONT-RNA001-HEK	34	216	0.000705446635901355
ONT-RNA001-HEK_wt_2	ONT-RNA001-HEK	35	167	0.000545414760164474
ONT-RNA001-HEK_wt_2	ONT-RNA001-HEK	36	90	0.000293936098292231
ONT-RNA001-HEK_wt_2	ONT-RNA001-HEK	37	73	0.000238414835281476
ONT-RNA001-HEK_wt_2	ONT-RNA001-HEK	38	49	0.000160031875736881
ONT-RNA001-HEK_wt_2	ONT-RNA001-HEK	39	72	0.000235148878633785
ONT-RNA001-HEK_wt_2	ONT-RNA001-HEK	40	89	0.00029067014164454
ONT-RNA001-HEK_wt_2	ONT-RNA001-HEK	41	83	0.000271074401758391
ONT-RNA001-HEK_wt_2	ONT-RNA001-HEK	42	53	0.000173095702327647
ONT-RNA001-HEK_wt_2	ONT-RNA001-HEK	43	28	9.14467861353608e-05
ONT-RNA001-HEK_wt_2	ONT-RNA001-HEK	44	23	7.51170028969035e-05
ONT-RNA001-HEK_wt_2	ONT-RNA001-HEK	45	18	5.87872196584463e-05
ONT-RNA001-HEK_wt_2	ONT-RNA001-HEK	46	26	8.49148728399779e-05
ONT-RNA001-HEK_wt_2	ONT-RNA001-HEK	47	20	6.53191329538292e-05
ONT-RNA001-HEK_wt_2	ONT-RNA001-HEK	48	18	5.87872196584463e-05
ONT-RNA001-HEK_wt_2	ONT-RNA001-HEK	49	45	0.000146968049146116
ONT-RNA001-HEK_wt_2	ONT-RNA001-HEK	50	10	3.26595664769146e-05
ONT-RNA001-HEK_wt_2	ONT-RNA001-HEK	51	112	0.000365787144541443
ONT-RNA001-HEK_wt_2	ONT-RNA001-HEK	52	78	0.000254744618519934
ONT-RNA001-HEK_wt_2	ONT-RNA001-HEK	53	19	6.20531763061377e-05
ONT-RNA001-HEK_wt_2	ONT-RNA001-HEK	54	13	4.2457436419989e-05
ONT-RNA001-HEK_wt_2	ONT-RNA001-HEK	55	32	0.000104510612726127
ONT-RNA001-HEK_wt_2	ONT-RNA001-HEK	56	9	2.93936098292231e-05
ONT-RNA001-HEK_wt_2	ONT-RNA001-HEK	57	2	6.53191329538292e-06
ONT-RNA001-HEK_wt_2	ONT-RNA001-HEK	58	4	1.30638265907658e-05
ONT-RNA001-HEK_wt_2	ONT-RNA001-HEK	59	7	2.28616965338402e-05
ONT-RNA001-HEK_wt_2	ONT-RNA001-HEK	60	6	1.95957398861488e-05
ONT-RNA001-HEK_wt_2	ONT-RNA001-HEK	61	8	2.61276531815317e-05
ONT-RNA001-HEK_wt_2	ONT-RNA001-HEK	62	8	2.61276531815317e-05
ONT-RNA001-HEK_wt_2	ONT-RNA001-HEK	63	27	8.81808294876694e-05
ONT-RNA001-HEK_wt_2	ONT-RNA001-HEK	64	30	9.79786994307438e-05
ONT-RNA001-HEK_wt_2	ONT-RNA001-HEK	65	22	7.18510462492121e-05
ONT-RNA001-HEK_wt_2	ONT-RNA001-HEK	66	9	2.93936098292231e-05
ONT-RNA001-HEK_wt_2	ONT-RNA001-HEK	67	10	3.26595664769146e-05
ONT-RNA001-HEK_wt_2	ONT-RNA001-HEK	68	1	3.26595664769146e-06
ONT-RNA001-HEK_wt_2	ONT-RNA001-HEK	69	2	6.53191329538292e-06
ONT-RNA001-HEK_wt_2	ONT-RNA001-HEK	71	3	9.79786994307438e-06
ONT-RNA001-HEK_wt_2	ONT-RNA001-HEK	72	1	3.26595664769146e-06
ONT-RNA001-HEK_wt_2	ONT-RNA001-HEK	73	2	6.53191329538292e-06
ONT-RNA001-HEK_wt_2	ONT-RNA001-HEK	76	1	3.26595664769146e-06
ONT-RNA001-HEK_wt_2	ONT-RNA001-HEK	78	1	3.26595664769146e-06
ONT-RNA001-HEK_wt_2	ONT-RNA001-HEK	79	2	6.53191329538292e-06
ONT-RNA001-HEK_wt_2	ONT-RNA001-HEK	82	1	3.26595664769146e-06
ONT-RNA001-HEK_wt_2	ONT-RNA001-HEK	83	1	3.26595664769146e-06
ONT-RNA001-HEK_wt_2	ONT-RNA001-HEK	100	1	3.26595664769146e-06
ONT-RNA001-HEK_wt_3	ONT-RNA001-HEK	0	95154	0.238417266547567
ONT-RNA001-HEK_wt_3	ONT-RNA001-HEK	1	69983	0.175348966567863
ONT-RNA001-HEK_wt_3	ONT-RNA001-HEK	2	53453	0.13393150207839
ONT-RNA001-HEK_wt_3	ONT-RNA001-HEK	3	39395	0.098707865309303
ONT-RNA001-HEK_wt_3	ONT-RNA001-HEK	4	31680	0.0793772096204777
ONT-RNA001-HEK_wt_3	ONT-RNA001-HEK	5	26169	0.0655688825302488
ONT-RNA001-HEK_wt_3	ONT-RNA001-HEK	6	18505	0.0463660121220625
ONT-RNA001-HEK_wt_3	ONT-RNA001-HEK	7	14510	0.0363561651386721
ONT-RNA001-HEK_wt_3	ONT-RNA001-HEK	8	10049	0.0251787114733643
ONT-RNA001-HEK_wt_3	ONT-RNA001-HEK	9	8141	0.0203980386212219
ONT-RNA001-HEK_wt_3	ONT-RNA001-HEK	10	6555	0.016424166952722
ONT-RNA001-HEK_wt_3	ONT-RNA001-HEK	11	5065	0.012690832283072
ONT-RNA001-HEK_wt_3	ONT-RNA001-HEK	12	3562	0.0089249248948277
ONT-RNA001-HEK_wt_3	ONT-RNA001-HEK	13	2965	0.00742908543322968
ONT-RNA001-HEK_wt_3	ONT-RNA001-HEK	14	2143	0.00536948738057714
ONT-RNA001-HEK_wt_3	ONT-RNA001-HEK	15	1747	0.00437727226032117
ONT-RNA001-HEK_wt_3	ONT-RNA001-HEK	16	1233	0.00308939707897882
ONT-RNA001-HEK_wt_3	ONT-RNA001-HEK	17	1089	0.00272859158070392
ONT-RNA001-HEK_wt_3	ONT-RNA001-HEK	18	722	0.00180903867885053
ONT-RNA001-HEK_wt_3	ONT-RNA001-HEK	19	704	0.00176393799156617
ONT-RNA001-HEK_wt_3	ONT-RNA001-HEK	20	535	0.00134049264984077
ONT-RNA001-HEK_wt_3	ONT-RNA001-HEK	21	558	0.00139812130581523
ONT-RNA001-HEK_wt_3	ONT-RNA001-HEK	22	326	0.000816823558594562
ONT-RNA001-HEK_wt_3	ONT-RNA001-HEK	23	294	0.000736644558977918
ONT-RNA001-HEK_wt_3	ONT-RNA001-HEK	24	416	0.00104232699501637
ONT-RNA001-HEK_wt_3	ONT-RNA001-HEK	25	243	0.000608859278338892
ONT-RNA001-HEK_wt_3	ONT-RNA001-HEK	26	169	0.000423445341725402
ONT-RNA001-HEK_wt_3	ONT-RNA001-HEK	27	183	0.000458523654057684
ONT-RNA001-HEK_wt_3	ONT-RNA001-HEK	28	110	0.000275615311182214
ONT-RNA001-HEK_wt_3	ONT-RNA001-HEK	29	556	0.00139311011833919
ONT-RNA001-HEK_wt_3	ONT-RNA001-HEK	30	355	0.000889485776997146
ONT-RNA001-HEK_wt_3	ONT-RNA001-HEK	31	472	0.0011826402443455
ONT-RNA001-HEK_wt_3	ONT-RNA001-HEK	32	114	0.000285637686134295
ONT-RNA001-HEK_wt_3	ONT-RNA001-HEK	33	114	0.000285637686134295
ONT-RNA001-HEK_wt_3	ONT-RNA001-HEK	34	286	0.000716599809073757
ONT-RNA001-HEK_wt_3	ONT-RNA001-HEK	35	214	0.000536197059936308
ONT-RNA001-HEK_wt_3	ONT-RNA001-HEK	36	121	0.000303176842300436
ONT-RNA001-HEK_wt_3	ONT-RNA001-HEK	37	64	0.000160357999233288
ONT-RNA001-HEK_wt_3	ONT-RNA001-HEK	38	72	0.000180402749137449
ONT-RNA001-HEK_wt_3	ONT-RNA001-HEK	39	112	0.000280626498658255
ONT-RNA001-HEK_wt_3	ONT-RNA001-HEK	40	77	0.00019293071782755
ONT-RNA001-HEK_wt_3	ONT-RNA001-HEK	41	83	0.000207964280255671
ONT-RNA001-HEK_wt_3	ONT-RNA001-HEK	42	57	0.000142818843067147
ONT-RNA001-HEK_wt_3	ONT-RNA001-HEK	43	34	8.51901870926844e-05
ONT-RNA001-HEK_wt_3	ONT-RNA001-HEK	44	18	4.51006872843623e-05
ONT-RNA001-HEK_wt_3	ONT-RNA001-HEK	45	17	4.25950935463422e-05
ONT-RNA001-HEK_wt_3	ONT-RNA001-HEK	46	18	4.51006872843623e-05
ONT-RNA001-HEK_wt_3	ONT-RNA001-HEK	47	18	4.51006872843623e-05
ONT-RNA001-HEK_wt_3	ONT-RNA001-HEK	48	26	6.51454371885234e-05
ONT-RNA001-HEK_wt_3	ONT-RNA001-HEK	49	67	0.000167874780447349
ONT-RNA001-HEK_wt_3	ONT-RNA001-HEK	50	11	2.75615311182214e-05
ONT-RNA001-HEK_wt_3	ONT-RNA001-HEK	51	153	0.00038335584191708
ONT-RNA001-HEK_wt_3	ONT-RNA001-HEK	52	103	0.000258076155016073
ONT-RNA001-HEK_wt_3	ONT-RNA001-HEK	53	33	8.26845933546643e-05
ONT-RNA001-HEK_wt_3	ONT-RNA001-HEK	54	26	6.51454371885234e-05
ONT-RNA001-HEK_wt_3	ONT-RNA001-HEK	55	32	8.01789996166442e-05
ONT-RNA001-HEK_wt_3	ONT-RNA001-HEK	56	9	2.25503436421812e-05
ONT-RNA001-HEK_wt_3	ONT-RNA001-HEK	57	10	2.50559373802013e-05
ONT-RNA001-HEK_wt_3	ONT-RNA001-HEK	58	4	1.00223749520805e-05
ONT-RNA001-HEK_wt_3	ONT-RNA001-HEK	59	9	2.25503436421812e-05
ONT-RNA001-HEK_wt_3	ONT-RNA001-HEK	60	8	2.0044749904161e-05
ONT-RNA001-HEK_wt_3	ONT-RNA001-HEK	61	15	3.75839060703019e-05
ONT-RNA001-HEK_wt_3	ONT-RNA001-HEK	62	12	3.00671248562416e-05
ONT-RNA001-HEK_wt_3	ONT-RNA001-HEK	63	44	0.000110246124472886
ONT-RNA001-HEK_wt_3	ONT-RNA001-HEK	64	32	8.01789996166442e-05
ONT-RNA001-HEK_wt_3	ONT-RNA001-HEK	65	23	5.7628655974463e-05
ONT-RNA001-HEK_wt_3	ONT-RNA001-HEK	66	6	1.50335624281208e-05
ONT-RNA001-HEK_wt_3	ONT-RNA001-HEK	67	5	1.25279686901006e-05
ONT-RNA001-HEK_wt_3	ONT-RNA001-HEK	68	1	2.50559373802013e-06
ONT-RNA001-HEK_wt_3	ONT-RNA001-HEK	69	3	7.51678121406039e-06
ONT-RNA001-HEK_wt_3	ONT-RNA001-HEK	71	4	1.00223749520805e-05
ONT-RNA001-HEK_wt_3	ONT-RNA001-HEK	72	3	7.51678121406039e-06
ONT-RNA001-HEK_wt_3	ONT-RNA001-HEK	73	4	1.00223749520805e-05
ONT-RNA001-HEK_wt_3	ONT-RNA001-HEK	76	2	5.01118747604026e-06
ONT-RNA001-HEK_wt_3	ONT-RNA001-HEK	87	1	2.50559373802013e-06
ONT-RNA001-HEK_wt_3	ONT-RNA001-HEK	100	1	2.50559373802013e-06
ONT-RNA001-HEK_wt_4	ONT-RNA001-HEK	0	126013	0.261174417496052
ONT-RNA001-HEK_wt_4	ONT-RNA001-HEK	1	87539	0.181433243658883
ONT-RNA001-HEK_wt_4	ONT-RNA001-HEK	2	64392	0.133458794659327
ONT-RNA001-HEK_wt_4	ONT-RNA001-HEK	3	49711	0.103030968774224
ONT-RNA001-HEK_wt_4	ONT-RNA001-HEK	4	39343	0.0815422623661619
ONT-RNA001-HEK_wt_4	ONT-RNA001-HEK	5	30157	0.0625033679733712
ONT-RNA001-HEK_wt_4	ONT-RNA001-HEK	6	21258	0.0440593094929179
ONT-RNA001-HEK_wt_4	ONT-RNA001-HEK	7	15450	0.0320216545143279
ONT-RNA001-HEK_wt_4	ONT-RNA001-HEK	8	10647	0.0220669615284174
ONT-RNA001-HEK_wt_4	ONT-RNA001-HEK	9	8162	0.016916553019155
ONT-RNA001-HEK_wt_4	ONT-RNA001-HEK	10	6570	0.0136169754148307
ONT-RNA001-HEK_wt_4	ONT-RNA001-HEK	11	4455	0.00923342853471396
ONT-RNA001-HEK_wt_4	ONT-RNA001-HEK	12	3128	0.00648308966477784
ONT-RNA001-HEK_wt_4	ONT-RNA001-HEK	13	2341	0.00485195425359492
ONT-RNA001-HEK_wt_4	ONT-RNA001-HEK	14	2017	0.004180432178343
ONT-RNA001-HEK_wt_4	ONT-RNA001-HEK	15	1556	0.00322496404040739
ONT-RNA001-HEK_wt_4	ONT-RNA001-HEK	16	957	0.00198347724079041
ONT-RNA001-HEK_wt_4	ONT-RNA001-HEK	17	1016	0.00210576058165418
ONT-RNA001-HEK_wt_4	ONT-RNA001-HEK	18	578	0.00119796222066547
ONT-RNA001-HEK_wt_4	ONT-RNA001-HEK	19	706	0.00146325489236993
ONT-RNA001-HEK_wt_4	ONT-RNA001-HEK	20	503	0.00104251729583864
ONT-RNA001-HEK_wt_4	ONT-RNA001-HEK	21	534	0.00110676786476706
ONT-RNA001-HEK_wt_4	ONT-RNA001-HEK	22	330	0.000683957669238071
ONT-RNA001-HEK_wt_4	ONT-RNA001-HEK	23	281	0.000582400318351206
ONT-RNA001-HEK_wt_4	ONT-RNA001-HEK	24	470	0.000974121528914829
ONT-RNA001-HEK_wt_4	ONT-RNA001-HEK	25	225	0.000466334774480503
ONT-RNA001-HEK_wt_4	ONT-RNA001-HEK	26	178	0.00036892262158902
ONT-RNA001-HEK_wt_4	ONT-RNA001-HEK	27	198	0.000410374601542843
ONT-RNA001-HEK_wt_4	ONT-RNA001-HEK	28	94	0.000194824305782966
ONT-RNA001-HEK_wt_4	ONT-RNA001-HEK	29	902	0.00186948429591739
ONT-RNA001-HEK_wt_4	ONT-RNA001-HEK	30	398	0.000824894401081068
ONT-RNA001-HEK_wt_4	ONT-RNA001-HEK	31	451	0.000934742147958697
ONT-RNA001-HEK_wt_4	ONT-RNA001-HEK	32	104	0.000215550295759877
ONT-RNA001-HEK_wt_4	ONT-RNA001-HEK	33	84	0.000174098315806054
ONT-RNA001-HEK_wt_4	ONT-RNA001-HEK	34	312	0.000646650887279631
ONT-RNA001-HEK_wt_4	ONT-RNA001-HEK	35	237	0.000491205962452797
ONT-RNA001-HEK_wt_4	ONT-RNA001-HEK	36	127	0.000263220072706773
ONT-RNA001-HEK_wt_4	ONT-RNA001-HEK	37	73	0.000151299726831452
ONT-RNA001-HEK_wt_4	ONT-RNA001-HEK	38	88	0.000182388711796819
ONT-RNA001-HEK_wt_4	ONT-RNA001-HEK	39	116	0.00024042148373217
ONT-RNA001-HEK_wt_4	ONT-RNA001-HEK	40	105	0.000217622894757568
ONT-RNA001-HEK_wt_4	ONT-RNA001-HEK	41	81	0.000167880518812981
ONT-RNA001-HEK_wt_4	ONT-RNA001-HEK	42	61	0.000126428538859159
ONT-RNA001-HEK_wt_4	ONT-RNA001-HEK	43	29	6.01053709330426e-05
ONT-RNA001-HEK_wt_4	ONT-RNA001-HEK	44	20	4.14519799538225e-05
ONT-RNA001-HEK_wt_4	ONT-RNA001-HEK	45	12	2.48711879722935e-05
ONT-RNA001-HEK_wt_4	ONT-RNA001-HEK	46	9	1.86533909792201e-05
ONT-RNA001-HEK_wt_4	ONT-RNA001-HEK	47	13	2.69437869699846e-05
ONT-RNA001-HEK_wt_4	ONT-RNA001-HEK	48	22	4.55971779492047e-05
ONT-RNA001-HEK_wt_4	ONT-RNA001-HEK	49	53	0.00010984774687763
ONT-RNA001-HEK_wt_4	ONT-RNA001-HEK	50	19	3.93793809561314e-05
ONT-RNA001-HEK_wt_4	ONT-RNA001-HEK	51	116	0.00024042148373217
ONT-RNA001-HEK_wt_4	ONT-RNA001-HEK	52	48	9.9484751889174e-05
ONT-RNA001-HEK_wt_4	ONT-RNA001-HEK	53	18	3.73067819584402e-05
ONT-RNA001-HEK_wt_4	ONT-RNA001-HEK	54	6	1.24355939861467e-05
ONT-RNA001-HEK_wt_4	ONT-RNA001-HEK	55	45	9.32669548961006e-05
ONT-RNA001-HEK_wt_4	ONT-RNA001-HEK	56	11	2.27985889746024e-05
ONT-RNA001-HEK_wt_4	ONT-RNA001-HEK	57	4	8.2903959907645e-06
ONT-RNA001-HEK_wt_4	ONT-RNA001-HEK	58	3	6.21779699307337e-06
ONT-RNA001-HEK_wt_4	ONT-RNA001-HEK	59	6	1.24355939861467e-05
ONT-RNA001-HEK_wt_4	ONT-RNA001-HEK	60	4	8.2903959907645e-06
ONT-RNA001-HEK_wt_4	ONT-RNA001-HEK	61	6	1.24355939861467e-05
ONT-RNA001-HEK_wt_4	ONT-RNA001-HEK	62	14	2.90163859676757e-05
ONT-RNA001-HEK_wt_4	ONT-RNA001-HEK	63	29	6.01053709330426e-05
ONT-RNA001-HEK_wt_4	ONT-RNA001-HEK	64	10	2.07259899769112e-05
ONT-RNA001-HEK_wt_4	ONT-RNA001-HEK	65	17	3.52341829607491e-05
ONT-RNA001-HEK_wt_4	ONT-RNA001-HEK	66	2	4.14519799538225e-06
ONT-RNA001-HEK_wt_4	ONT-RNA001-HEK	67	2	4.14519799538225e-06
ONT-RNA001-HEK_wt_4	ONT-RNA001-HEK	68	7	1.45081929838379e-05
ONT-RNA001-HEK_wt_4	ONT-RNA001-HEK	70	1	2.07259899769112e-06
ONT-RNA001-HEK_wt_4	ONT-RNA001-HEK	71	1	2.07259899769112e-06
ONT-RNA001-HEK_wt_4	ONT-RNA001-HEK	73	1	2.07259899769112e-06
ONT-RNA001-HEK_wt_4	ONT-RNA001-HEK	74	1	2.07259899769112e-06
ONT-RNA001-HEK_wt_4	ONT-RNA001-HEK	76	5	1.03629949884556e-05
ONT-RNA001-HEK_wt_4	ONT-RNA001-HEK	77	1	2.07259899769112e-06
ONT-RNA001-HEK_wt_4	ONT-RNA001-HEK	79	1	2.07259899769112e-06
ONT-RNA001-HEK_wt_4	ONT-RNA001-HEK	84	1	2.07259899769112e-06
ONT-RNA001-HEK_wt_4	ONT-RNA001-HEK	100	1	2.07259899769112e-06
ONT-RNA001-HEK_wt_5	ONT-RNA001-HEK	0	111099	0.258332519497189
ONT-RNA001-HEK_wt_5	ONT-RNA001-HEK	1	78269	0.181994689137845
ONT-RNA001-HEK_wt_5	ONT-RNA001-HEK	2	58048	0.13497588719766
ONT-RNA001-HEK_wt_5	ONT-RNA001-HEK	3	44674	0.103878045491115
ONT-RNA001-HEK_wt_5	ONT-RNA001-HEK	4	35168	0.081774255804977
ONT-RNA001-HEK_wt_5	ONT-RNA001-HEK	5	27085	0.0629792913579902
ONT-RNA001-HEK_wt_5	ONT-RNA001-HEK	6	18899	0.0439448265598914
ONT-RNA001-HEK_wt_5	ONT-RNA001-HEK	7	13614	0.0316559007770973
ONT-RNA001-HEK_wt_5	ONT-RNA001-HEK	8	9345	0.0217294250596426
ONT-RNA001-HEK_wt_5	ONT-RNA001-HEK	9	7371	0.0171393892043473
ONT-RNA001-HEK_wt_5	ONT-RNA001-HEK	10	5830	0.013556184922174
ONT-RNA001-HEK_wt_5	ONT-RNA001-HEK	11	3943	0.00916844547995405
ONT-RNA001-HEK_wt_5	ONT-RNA001-HEK	12	2766	0.00643163078811892
ONT-RNA001-HEK_wt_5	ONT-RNA001-HEK	13	2235	0.00519692509452126
ONT-RNA001-HEK_wt_5	ONT-RNA001-HEK	14	1715	0.00398779710832392
ONT-RNA001-HEK_wt_5	ONT-RNA001-HEK	15	1272	0.00295771307392888
ONT-RNA001-HEK_wt_5	ONT-RNA001-HEK	16	874	0.00203226511526245
ONT-RNA001-HEK_wt_5	ONT-RNA001-HEK	17	899	0.00209039626844501
ONT-RNA001-HEK_wt_5	ONT-RNA001-HEK	18	577	0.00134166701545359
ONT-RNA001-HEK_wt_5	ONT-RNA001-HEK	19	591	0.00137422046123582
ONT-RNA001-HEK_wt_5	ONT-RNA001-HEK	20	421	0.000978928619594384
ONT-RNA001-HEK_wt_5	ONT-RNA001-HEK	21	483	0.00112309387948714
ONT-RNA001-HEK_wt_5	ONT-RNA001-HEK	22	251	0.000583636777952946
ONT-RNA001-HEK_wt_5	ONT-RNA001-HEK	23	271	0.000630141700498998
ONT-RNA001-HEK_wt_5	ONT-RNA001-HEK	24	452	0.00105101124954076
ONT-RNA001-HEK_wt_5	ONT-RNA001-HEK	25	176	0.000409243318405253
ONT-RNA001-HEK_wt_5	ONT-RNA001-HEK	26	130	0.000302281996549335
ONT-RNA001-HEK_wt_5	ONT-RNA001-HEK	27	181	0.000420869549041766
ONT-RNA001-HEK_wt_5	ONT-RNA001-HEK	28	66	0.00015346624440197
ONT-RNA001-HEK_wt_5	ONT-RNA001-HEK	29	871	0.00202528937688054
ONT-RNA001-HEK_wt_5	ONT-RNA001-HEK	30	360	0.000837088605828927
ONT-RNA001-HEK_wt_5	ONT-RNA001-HEK	31	382	0.000888244020629584
ONT-RNA001-HEK_wt_5	ONT-RNA001-HEK	32	81	0.000188344936311509
ONT-RNA001-HEK_wt_5	ONT-RNA001-HEK	33	80	0.000186019690184206
ONT-RNA001-HEK_wt_5	ONT-RNA001-HEK	34	325	0.000755704991373337
ONT-RNA001-HEK_wt_5	ONT-RNA001-HEK	35	214	0.000497602671242751
ONT-RNA001-HEK_wt_5	ONT-RNA001-HEK	36	113	0.000262752812385191
ONT-RNA001-HEK_wt_5	ONT-RNA001-HEK	37	55	0.000127888537001642
ONT-RNA001-HEK_wt_5	ONT-RNA001-HEK	38	64	0.000148815752147365
ONT-RNA001-HEK_wt_5	ONT-RNA001-HEK	39	78	0.000181369197929601
ONT-RNA001-HEK_wt_5	ONT-RNA001-HEK	40	90	0.000209272151457232
ONT-RNA001-HEK_wt_5	ONT-RNA001-HEK	41	73	0.000169742967293088
ONT-RNA001-HEK_wt_5	ONT-RNA001-HEK	42	65	0.000151140998274667
ONT-RNA001-HEK_wt_5	ONT-RNA001-HEK	43	31	7.20826299463798e-05
ONT-RNA001-HEK_wt_5	ONT-RNA001-HEK	44	17	3.95291841641438e-05
ONT-RNA001-HEK_wt_5	ONT-RNA001-HEK	45	21	4.88301686733541e-05
ONT-RNA001-HEK_wt_5	ONT-RNA001-HEK	46	8	1.86019690184206e-05
ONT-RNA001-HEK_wt_5	ONT-RNA001-HEK	47	19	4.41796764187489e-05
ONT-RNA001-HEK_wt_5	ONT-RNA001-HEK	48	24	5.58059070552618e-05
ONT-RNA001-HEK_wt_5	ONT-RNA001-HEK	49	54	0.000125563290874339
ONT-RNA001-HEK_wt_5	ONT-RNA001-HEK	50	15	3.48786919095386e-05
ONT-RNA001-HEK_wt_5	ONT-RNA001-HEK	51	110	0.000255777074003283
ONT-RNA001-HEK_wt_5	ONT-RNA001-HEK	52	48	0.000111611814110524
ONT-RNA001-HEK_wt_5	ONT-RNA001-HEK	53	13	3.02281996549335e-05
ONT-RNA001-HEK_wt_5	ONT-RNA001-HEK	54	11	2.55777074003283e-05
ONT-RNA001-HEK_wt_5	ONT-RNA001-HEK	55	41	9.53350912194056e-05
ONT-RNA001-HEK_wt_5	ONT-RNA001-HEK	56	4	9.3009845092103e-06
ONT-RNA001-HEK_wt_5	ONT-RNA001-HEK	57	3	6.97573838190772e-06
ONT-RNA001-HEK_wt_5	ONT-RNA001-HEK	58	2	4.65049225460515e-06
ONT-RNA001-HEK_wt_5	ONT-RNA001-HEK	59	4	9.3009845092103e-06
ONT-RNA001-HEK_wt_5	ONT-RNA001-HEK	60	2	4.65049225460515e-06
ONT-RNA001-HEK_wt_5	ONT-RNA001-HEK	61	7	1.6276722891118e-05
ONT-RNA001-HEK_wt_5	ONT-RNA001-HEK	62	15	3.48786919095386e-05
ONT-RNA001-HEK_wt_5	ONT-RNA001-HEK	63	17	3.95291841641438e-05
ONT-RNA001-HEK_wt_5	ONT-RNA001-HEK	64	13	3.02281996549335e-05
ONT-RNA001-HEK_wt_5	ONT-RNA001-HEK	65	10	2.32524612730258e-05
ONT-RNA001-HEK_wt_5	ONT-RNA001-HEK	66	3	6.97573838190772e-06
ONT-RNA001-HEK_wt_5	ONT-RNA001-HEK	67	1	2.32524612730257e-06
ONT-RNA001-HEK_wt_5	ONT-RNA001-HEK	68	2	4.65049225460515e-06
ONT-RNA001-HEK_wt_5	ONT-RNA001-HEK	69	1	2.32524612730257e-06
ONT-RNA001-HEK_wt_5	ONT-RNA001-HEK	70	1	2.32524612730257e-06
ONT-RNA001-HEK_wt_5	ONT-RNA001-HEK	73	1	2.32524612730257e-06
ONT-RNA001-HEK_wt_5	ONT-RNA001-HEK	74	1	2.32524612730257e-06
ONT-RNA001-HEK_wt_5	ONT-RNA001-HEK	76	3	6.97573838190772e-06
ONT-RNA001-HEK_wt_5	ONT-RNA001-HEK	79	1	2.32524612730257e-06
ONT-RNA001-HEK_wt_5	ONT-RNA001-HEK	94	2	4.65049225460515e-06
ONT-RNA001-HEK_wt_5	ONT-RNA001-HEK	99	1	2.32524612730257e-06
