# Supplementary material for: A comprehensive examination of Nanopore native RNA sequencing for characterization of complex transcriptomes
Source: Nat Commun. 2019 Jul 31;10:3359. doi: 10.1038/s41467-019-11272-z (PMC6668388; doi:10.1038/s41467-019-11272-z)
Supplement: Supplementary file 4 — Source Data [file 41467_2019_11272_MOESM4_ESM.zip › source_data_soneson/SupplementaryFigure4C.txt]

strands	sample	dataset	n	strands_dist0
different chromosomes	wt_1	ONT-NSK007-HAP	4258	different chromosomes
same chromosome, different strand	wt_1	ONT-NSK007-HAP	385	same chromosome, different strand, non-overlapping
same chromosome, different strand	wt_1	ONT-NSK007-HAP	8729	same chromosome, different strand, overlapping
same chromosome, same strand	wt_1	ONT-NSK007-HAP	366	same chromosome, same strand, non-overlapping
same chromosome, same strand	wt_1	ONT-NSK007-HAP	2352	same chromosome, same strand, overlapping
different chromosomes	wt_1	ONT-DCS108-HAP	37933	different chromosomes
same chromosome, different strand	wt_1	ONT-DCS108-HAP	10643	same chromosome, different strand, non-overlapping
same chromosome, different strand	wt_1	ONT-DCS108-HAP	101736	same chromosome, different strand, overlapping
same chromosome, same strand	wt_1	ONT-DCS108-HAP	1571	same chromosome, same strand, non-overlapping
same chromosome, same strand	wt_1	ONT-DCS108-HAP	692	same chromosome, same strand, overlapping
different chromosomes	wt_1	ONT-RNA001-HAP	1180	different chromosomes
same chromosome, different strand	wt_1	ONT-RNA001-HAP	39	same chromosome, different strand, non-overlapping
same chromosome, different strand	wt_1	ONT-RNA001-HAP	2	same chromosome, different strand, overlapping
same chromosome, same strand	wt_1	ONT-RNA001-HAP	333	same chromosome, same strand, non-overlapping
same chromosome, same strand	wt_1	ONT-RNA001-HAP	38	same chromosome, same strand, overlapping
different chromosomes	wt_1	ONT-RNA001-HEK	12975	different chromosomes
same chromosome, different strand	wt_1	ONT-RNA001-HEK	343	same chromosome, different strand, non-overlapping
same chromosome, different strand	wt_1	ONT-RNA001-HEK	2	same chromosome, different strand, overlapping
same chromosome, same strand	wt_1	ONT-RNA001-HEK	439	same chromosome, same strand, non-overlapping
same chromosome, same strand	wt_1	ONT-RNA001-HEK	70	same chromosome, same strand, overlapping
different chromosomes	wt_2	ONT-NSK007-HAP	2604	different chromosomes
same chromosome, different strand	wt_2	ONT-NSK007-HAP	181	same chromosome, different strand, non-overlapping
same chromosome, different strand	wt_2	ONT-NSK007-HAP	1510	same chromosome, different strand, overlapping
same chromosome, same strand	wt_2	ONT-NSK007-HAP	199	same chromosome, same strand, non-overlapping
same chromosome, same strand	wt_2	ONT-NSK007-HAP	887	same chromosome, same strand, overlapping
different chromosomes	wt_2	ONT-DCS108-HAP	46400	different chromosomes
same chromosome, different strand	wt_2	ONT-DCS108-HAP	11627	same chromosome, different strand, non-overlapping
same chromosome, different strand	wt_2	ONT-DCS108-HAP	120327	same chromosome, different strand, overlapping
same chromosome, same strand	wt_2	ONT-DCS108-HAP	2018	same chromosome, same strand, non-overlapping
same chromosome, same strand	wt_2	ONT-DCS108-HAP	764	same chromosome, same strand, overlapping
different chromosomes	wt_2	ONT-RNA001-HAP	1195	different chromosomes
same chromosome, different strand	wt_2	ONT-RNA001-HAP	39	same chromosome, different strand, non-overlapping
same chromosome, different strand	wt_2	ONT-RNA001-HAP	4	same chromosome, different strand, overlapping
same chromosome, same strand	wt_2	ONT-RNA001-HAP	286	same chromosome, same strand, non-overlapping
same chromosome, same strand	wt_2	ONT-RNA001-HAP	20	same chromosome, same strand, overlapping
different chromosomes	wt_2	ONT-RNA001-HEK	1538	different chromosomes
same chromosome, different strand	wt_2	ONT-RNA001-HEK	52	same chromosome, different strand, non-overlapping
same chromosome, different strand	wt_2	ONT-RNA001-HEK	1	same chromosome, different strand, overlapping
same chromosome, same strand	wt_2	ONT-RNA001-HEK	122	same chromosome, same strand, non-overlapping
same chromosome, same strand	wt_2	ONT-RNA001-HEK	14	same chromosome, same strand, overlapping
different chromosomes	wt_3	ONT-RNA001-HAP	4130	different chromosomes
same chromosome, different strand	wt_3	ONT-RNA001-HAP	126	same chromosome, different strand, non-overlapping
same chromosome, different strand	wt_3	ONT-RNA001-HAP	1	same chromosome, different strand, overlapping
same chromosome, same strand	wt_3	ONT-RNA001-HAP	677	same chromosome, same strand, non-overlapping
same chromosome, same strand	wt_3	ONT-RNA001-HAP	26	same chromosome, same strand, overlapping
different chromosomes	wt_3	ONT-RNA001-HEK	850	different chromosomes
same chromosome, different strand	wt_3	ONT-RNA001-HEK	32	same chromosome, different strand, non-overlapping
same chromosome, same strand	wt_3	ONT-RNA001-HEK	148	same chromosome, same strand, non-overlapping
same chromosome, same strand	wt_3	ONT-RNA001-HEK	40	same chromosome, same strand, overlapping
different chromosomes	wt_4	ONT-RNA001-HAP	486	different chromosomes
same chromosome, different strand	wt_4	ONT-RNA001-HAP	23	same chromosome, different strand, non-overlapping
same chromosome, same strand	wt_4	ONT-RNA001-HAP	234	same chromosome, same strand, non-overlapping
same chromosome, same strand	wt_4	ONT-RNA001-HAP	10	same chromosome, same strand, overlapping
different chromosomes	wt_4	ONT-RNA001-HEK	1109	different chromosomes
same chromosome, different strand	wt_4	ONT-RNA001-HEK	32	same chromosome, different strand, non-overlapping
same chromosome, different strand	wt_4	ONT-RNA001-HEK	5	same chromosome, different strand, overlapping
same chromosome, same strand	wt_4	ONT-RNA001-HEK	175	same chromosome, same strand, non-overlapping
same chromosome, same strand	wt_4	ONT-RNA001-HEK	95	same chromosome, same strand, overlapping
different chromosomes	wt_5	ONT-RNA001-HAP	881	different chromosomes
same chromosome, different strand	wt_5	ONT-RNA001-HAP	24	same chromosome, different strand, non-overlapping
same chromosome, different strand	wt_5	ONT-RNA001-HAP	1	same chromosome, different strand, overlapping
same chromosome, same strand	wt_5	ONT-RNA001-HAP	372	same chromosome, same strand, non-overlapping
same chromosome, same strand	wt_5	ONT-RNA001-HAP	17	same chromosome, same strand, overlapping
different chromosomes	wt_5	ONT-RNA001-HEK	954	different chromosomes
same chromosome, different strand	wt_5	ONT-RNA001-HEK	45	same chromosome, different strand, non-overlapping
same chromosome, different strand	wt_5	ONT-RNA001-HEK	4	same chromosome, different strand, overlapping
same chromosome, same strand	wt_5	ONT-RNA001-HEK	177	same chromosome, same strand, non-overlapping
same chromosome, same strand	wt_5	ONT-RNA001-HEK	26	same chromosome, same strand, overlapping
different chromosomes	wt_6	ONT-RNA001-HAP	1255	different chromosomes
same chromosome, different strand	wt_6	ONT-RNA001-HAP	49	same chromosome, different strand, non-overlapping
same chromosome, different strand	wt_6	ONT-RNA001-HAP	1	same chromosome, different strand, overlapping
same chromosome, same strand	wt_6	ONT-RNA001-HAP	300	same chromosome, same strand, non-overlapping
same chromosome, same strand	wt_6	ONT-RNA001-HAP	27	same chromosome, same strand, overlapping
