# Supplementary material for: A comprehensive examination of Nanopore native RNA sequencing for characterization of complex transcriptomes
Source: Nat Commun. 2019 Jul 31;10:3359. doi: 10.1038/s41467-019-11272-z (PMC6668388; doi:10.1038/s41467-019-11272-z)
Supplement: Supplementary file 4 — Source Data [file 41467_2019_11272_MOESM4_ESM.zip › source_data_soneson/Figure2B2.txt]

dataset	stype	fracReads	ftype	ref
ONT-DCS108-HAP	AllPrimary	0.545077382833963	Fraction of reads with primary alignment that also have secondary alignment(s)	Transcriptome
ONT-NSK007-HAP	AllPrimary	0.529837517414647	Fraction of reads with primary alignment that also have secondary alignment(s)	Transcriptome
ONT-RNA001-HAP	AllPrimary	0.527744999448804	Fraction of reads with primary alignment that also have secondary alignment(s)	Transcriptome
ONT-RNA001-HEK	AllPrimary	0.52447453604251	Fraction of reads with primary alignment that also have secondary alignment(s)	Transcriptome
ONT-DCS108-HAP	AllPrimary	0.534394428971994	Fraction of reads with primary alignment that also have secondary alignment(s), with -p=0.99	Transcriptome
ONT-NSK007-HAP	AllPrimary	0.532966826683551	Fraction of reads with primary alignment that also have secondary alignment(s), with -p=0.99	Transcriptome
ONT-RNA001-HAP	AllPrimary	0.510121975556681	Fraction of reads with primary alignment that also have secondary alignment(s), with -p=0.99	Transcriptome
ONT-RNA001-HEK	AllPrimary	0.514160015711322	Fraction of reads with primary alignment that also have secondary alignment(s), with -p=0.99	Transcriptome
