# Supplementary material for: A comprehensive examination of Nanopore native RNA sequencing for characterization of complex transcriptomes
Source: Nat Commun. 2019 Jul 31;10:3359. doi: 10.1038/s41467-019-11272-z (PMC6668388; doi:10.1038/s41467-019-11272-z)
Supplement: Supplementary file 4 — Source Data [file 41467_2019_11272_MOESM4_ESM.zip › source_data_soneson/Figure2B1.txt]

dataset	ftype	fracReads	ref
ONT-DCS108-HAP	Fraction of reads with primary alignment that also have secondary alignment(s)	0.420235795916505	Genome
ONT-NSK007-HAP	Fraction of reads with primary alignment that also have secondary alignment(s)	0.356120495230935	Genome
ONT-RNA001-HAP	Fraction of reads with primary alignment that also have secondary alignment(s)	0.380808258820279	Genome
ONT-RNA001-HEK	Fraction of reads with primary alignment that also have secondary alignment(s)	0.345701810925594	Genome
ONT-DCS108-HAP	Fraction of reads with primary alignment that also have supplementary alignment(s)	0.19165495837072	Genome
ONT-NSK007-HAP	Fraction of reads with primary alignment that also have supplementary alignment(s)	0.0172594715657254	Genome
ONT-RNA001-HAP	Fraction of reads with primary alignment that also have supplementary alignment(s)	0.00384580577864299	Genome
ONT-RNA001-HEK	Fraction of reads with primary alignment that also have supplementary alignment(s)	0.00802422808303239	Genome
ONT-DCS108-HAP	Fraction of reads with primary alignment that also have secondary alignment(s)	0.775078573157187	Transcriptome
ONT-NSK007-HAP	Fraction of reads with primary alignment that also have secondary alignment(s)	0.821386860351022	Transcriptome
ONT-RNA001-HAP	Fraction of reads with primary alignment that also have secondary alignment(s)	0.807216872334188	Transcriptome
ONT-RNA001-HEK	Fraction of reads with primary alignment that also have secondary alignment(s)	0.790352744373336	Transcriptome
ONT-DCS108-HAP	Fraction of reads with primary alignment that also have supplementary alignment(s)	0.197927891638019	Transcriptome
ONT-NSK007-HAP	Fraction of reads with primary alignment that also have supplementary alignment(s)	0.0249421372045852	Transcriptome
ONT-RNA001-HAP	Fraction of reads with primary alignment that also have supplementary alignment(s)	0.014182215055692	Transcriptome
ONT-RNA001-HEK	Fraction of reads with primary alignment that also have supplementary alignment(s)	0.0213894164092818	Transcriptome
ONT-DCS108-HAP	Fraction of reads with primary alignment that also have secondary alignment(s), with -p=0.99	0.748908804686878	Transcriptome
ONT-NSK007-HAP	Fraction of reads with primary alignment that also have secondary alignment(s), with -p=0.99	0.786334334834062	Transcriptome
ONT-RNA001-HAP	Fraction of reads with primary alignment that also have secondary alignment(s), with -p=0.99	0.760002254408592	Transcriptome
ONT-RNA001-HEK	Fraction of reads with primary alignment that also have secondary alignment(s), with -p=0.99	0.755939444235302	Transcriptome
