# Supplementary material for: A comprehensive examination of Nanopore native RNA sequencing for characterization of complex transcriptomes
Source: Nat Commun. 2019 Jul 31;10:3359. doi: 10.1038/s41467-019-11272-z (PMC6668388; doi:10.1038/s41467-019-11272-z)
Supplement: Supplementary file 4 — Source Data [file 41467_2019_11272_MOESM4_ESM.zip › source_data_soneson/SupplementaryFigure4A.txt]

sample	dataset	rtype	nReads
ONT-DCS108-HAP_wt_1	ONT-DCS108-HAP	Total number of reads	1237867
ONT-DCS108-HAP_wt_2	ONT-DCS108-HAP	Total number of reads	1435831
ONT-RNA001-HEK_wt_1	ONT-RNA001-HEK	Total number of reads	897736
ONT-RNA001-HEK_wt_2	ONT-RNA001-HEK	Total number of reads	604601
ONT-RNA001-HEK_wt_3	ONT-RNA001-HEK	Total number of reads	716215
ONT-RNA001-HEK_wt_4	ONT-RNA001-HEK	Total number of reads	763429
ONT-RNA001-HEK_wt_5	ONT-RNA001-HEK	Total number of reads	700679
ONT-RNA001-HAP_wt_1	ONT-RNA001-HAP	Total number of reads	618611
ONT-RNA001-HAP_wt_2	ONT-RNA001-HAP	Total number of reads	541257
ONT-RNA001-HAP_wt_3	ONT-RNA001-HAP	Total number of reads	1007663
ONT-RNA001-HAP_wt_4	ONT-RNA001-HAP	Total number of reads	525588
ONT-RNA001-HAP_wt_5	ONT-RNA001-HAP	Total number of reads	861666
ONT-RNA001-HAP_wt_6	ONT-RNA001-HAP	Total number of reads	708685
ONT-NSK007-HAP_wt_1	ONT-NSK007-HAP	Total number of reads	1004816
ONT-NSK007-HAP_wt_2	ONT-NSK007-HAP	Total number of reads	649627
ONT-DCS108-HAP_wt_1	ONT-DCS108-HAP	Number of reads with a primary alignment to the genome	853705
ONT-DCS108-HAP_wt_2	ONT-DCS108-HAP	Number of reads with a primary alignment to the genome	855909
ONT-RNA001-HEK_wt_1	ONT-RNA001-HEK	Number of reads with a primary alignment to the genome	552579
ONT-RNA001-HEK_wt_2	ONT-RNA001-HEK	Number of reads with a primary alignment to the genome	330613
ONT-RNA001-HEK_wt_3	ONT-RNA001-HEK	Number of reads with a primary alignment to the genome	427700
ONT-RNA001-HEK_wt_4	ONT-RNA001-HEK	Number of reads with a primary alignment to the genome	505199
ONT-RNA001-HEK_wt_5	ONT-RNA001-HEK	Number of reads with a primary alignment to the genome	449049
ONT-RNA001-HAP_wt_1	ONT-RNA001-HAP	Number of reads with a primary alignment to the genome	453950
ONT-RNA001-HAP_wt_2	ONT-RNA001-HAP	Number of reads with a primary alignment to the genome	409247
ONT-RNA001-HAP_wt_3	ONT-RNA001-HAP	Number of reads with a primary alignment to the genome	694818
ONT-RNA001-HAP_wt_4	ONT-RNA001-HAP	Number of reads with a primary alignment to the genome	335728
ONT-RNA001-HAP_wt_5	ONT-RNA001-HAP	Number of reads with a primary alignment to the genome	561023
ONT-RNA001-HAP_wt_6	ONT-RNA001-HAP	Number of reads with a primary alignment to the genome	484540
ONT-NSK007-HAP_wt_1	ONT-NSK007-HAP	Number of reads with a primary alignment to the genome	642006
ONT-NSK007-HAP_wt_2	ONT-NSK007-HAP	Number of reads with a primary alignment to the genome	379578
ONT-DCS108-HAP_wt_1	ONT-DCS108-HAP	Number of reads with a primary alignment to the transcriptome	626448
ONT-DCS108-HAP_wt_2	ONT-DCS108-HAP	Number of reads with a primary alignment to the transcriptome	642115
ONT-RNA001-HEK_wt_1	ONT-RNA001-HEK	Number of reads with a primary alignment to the transcriptome	525833
ONT-RNA001-HEK_wt_2	ONT-RNA001-HEK	Number of reads with a primary alignment to the transcriptome	306189
ONT-RNA001-HEK_wt_3	ONT-RNA001-HEK	Number of reads with a primary alignment to the transcriptome	399107
ONT-RNA001-HEK_wt_4	ONT-RNA001-HEK	Number of reads with a primary alignment to the transcriptome	482486
ONT-RNA001-HEK_wt_5	ONT-RNA001-HEK	Number of reads with a primary alignment to the transcriptome	430062
ONT-RNA001-HAP_wt_1	ONT-RNA001-HAP	Number of reads with a primary alignment to the transcriptome	434791
ONT-RNA001-HAP_wt_2	ONT-RNA001-HAP	Number of reads with a primary alignment to the transcriptome	393491
ONT-RNA001-HAP_wt_3	ONT-RNA001-HAP	Number of reads with a primary alignment to the transcriptome	669448
ONT-RNA001-HAP_wt_4	ONT-RNA001-HAP	Number of reads with a primary alignment to the transcriptome	320260
ONT-RNA001-HAP_wt_5	ONT-RNA001-HAP	Number of reads with a primary alignment to the transcriptome	538538
ONT-RNA001-HAP_wt_6	ONT-RNA001-HAP	Number of reads with a primary alignment to the transcriptome	464611
ONT-NSK007-HAP_wt_1	ONT-NSK007-HAP	Number of reads with a primary alignment to the transcriptome	620843
ONT-NSK007-HAP_wt_2	ONT-NSK007-HAP	Number of reads with a primary alignment to the transcriptome	364678
