# Supplementary material for: A comprehensive examination of Nanopore native RNA sequencing for characterization of complex transcriptomes
Source: Nat Commun. 2019 Jul 31;10:3359. doi: 10.1038/s41467-019-11272-z (PMC6668388; doi:10.1038/s41467-019-11272-z)
Supplement: Supplementary file 4 — Source Data [file 41467_2019_11272_MOESM4_ESM.zip › source_data_soneson/SupplementaryFigure17A.txt]

sample1	method1	sample2	method2	correlation	dataset1	dataset2	condition1	condition2	dtype	combination
Illumina_wt_1	salmon	ONT-DCS108-HAP_wt_1	salmon	0.652267217860589	Illumina	ONT-DCS108-HAP	wt	wt	Illumina-Nanopore	different datasets
Illumina_wt_2	salmon	ONT-DCS108-HAP_wt_1	salmon	0.650266991774629	Illumina	ONT-DCS108-HAP	wt	wt	Illumina-Nanopore	different datasets
Illumina_wt_3	salmon	ONT-DCS108-HAP_wt_1	salmon	0.649769739611476	Illumina	ONT-DCS108-HAP	wt	wt	Illumina-Nanopore	different datasets
Illumina_wt_4	salmon	ONT-DCS108-HAP_wt_1	salmon	0.650318554852769	Illumina	ONT-DCS108-HAP	wt	wt	Illumina-Nanopore	different datasets
ONT-DCS108-HAP_wt_1	salmon31	ONT-DCS108-HAP_wt_2	salmon31	0.840251018172985	ONT-DCS108-HAP	ONT-DCS108-HAP	wt	wt	Nanopore	same dataset
Illumina_wt_1	salmon	ONT-DCS108-HAP_wt_2	salmon	0.667888391345527	Illumina	ONT-DCS108-HAP	wt	wt	Illumina-Nanopore	different datasets
Illumina_wt_2	salmon	ONT-DCS108-HAP_wt_2	salmon	0.665911237119769	Illumina	ONT-DCS108-HAP	wt	wt	Illumina-Nanopore	different datasets
Illumina_wt_3	salmon	ONT-DCS108-HAP_wt_2	salmon	0.664944050807181	Illumina	ONT-DCS108-HAP	wt	wt	Illumina-Nanopore	different datasets
Illumina_wt_4	salmon	ONT-DCS108-HAP_wt_2	salmon	0.665012849729635	Illumina	ONT-DCS108-HAP	wt	wt	Illumina-Nanopore	different datasets
ONT-DCS108-HAP_wt_1	salmonminimap2_p0.99	ONT-DCS108-HAP_wt_2	salmonminimap2_p0.99	0.896307264186835	ONT-DCS108-HAP	ONT-DCS108-HAP	wt	wt	Nanopore	same dataset
ONT-DCS108-HAP_wt_1	wubminimap2	ONT-DCS108-HAP_wt_2	wubminimap2	0.945217055808612	ONT-DCS108-HAP	ONT-DCS108-HAP	wt	wt	Nanopore	same dataset
ONT-DCS108-HAP_wt_1	salmon31	ONT-RNA001-HAP_wt_1	salmon31	0.71985287437692	ONT-DCS108-HAP	ONT-RNA001-HAP	wt	wt	Nanopore	different datasets
ONT-DCS108-HAP_wt_2	salmon31	ONT-RNA001-HAP_wt_1	salmon31	0.722520716672145	ONT-DCS108-HAP	ONT-RNA001-HAP	wt	wt	Nanopore	different datasets
ONT-NSK007-HAP_wt_1	salmon31	ONT-RNA001-HAP_wt_1	salmon31	0.751636543738692	ONT-NSK007-HAP	ONT-RNA001-HAP	wt	wt	Nanopore	different datasets
ONT-NSK007-HAP_wt_2	salmon31	ONT-RNA001-HAP_wt_1	salmon31	0.753796749380024	ONT-NSK007-HAP	ONT-RNA001-HAP	wt	wt	Nanopore	different datasets
Illumina_wt_1	salmon	ONT-RNA001-HAP_wt_1	salmon	0.660079199248884	Illumina	ONT-RNA001-HAP	wt	wt	Illumina-Nanopore	different datasets
Illumina_wt_2	salmon	ONT-RNA001-HAP_wt_1	salmon	0.653661489654229	Illumina	ONT-RNA001-HAP	wt	wt	Illumina-Nanopore	different datasets
Illumina_wt_3	salmon	ONT-RNA001-HAP_wt_1	salmon	0.651134218110602	Illumina	ONT-RNA001-HAP	wt	wt	Illumina-Nanopore	different datasets
Illumina_wt_4	salmon	ONT-RNA001-HAP_wt_1	salmon	0.65243748099956	Illumina	ONT-RNA001-HAP	wt	wt	Illumina-Nanopore	different datasets
ONT-DCS108-HAP_wt_1	salmon31	ONT-RNA001-HAP_wt_2	salmon31	0.722409161858906	ONT-DCS108-HAP	ONT-RNA001-HAP	wt	wt	Nanopore	different datasets
ONT-DCS108-HAP_wt_2	salmon31	ONT-RNA001-HAP_wt_2	salmon31	0.72829530680454	ONT-DCS108-HAP	ONT-RNA001-HAP	wt	wt	Nanopore	different datasets
ONT-RNA001-HAP_wt_1	salmon31	ONT-RNA001-HAP_wt_2	salmon31	0.894714842890463	ONT-RNA001-HAP	ONT-RNA001-HAP	wt	wt	Nanopore	same dataset
ONT-NSK007-HAP_wt_1	salmon31	ONT-RNA001-HAP_wt_2	salmon31	0.75981469434383	ONT-NSK007-HAP	ONT-RNA001-HAP	wt	wt	Nanopore	different datasets
ONT-NSK007-HAP_wt_2	salmon31	ONT-RNA001-HAP_wt_2	salmon31	0.759441014685093	ONT-NSK007-HAP	ONT-RNA001-HAP	wt	wt	Nanopore	different datasets
Illumina_wt_1	salmon	ONT-RNA001-HAP_wt_2	salmon	0.673341234695692	Illumina	ONT-RNA001-HAP	wt	wt	Illumina-Nanopore	different datasets
Illumina_wt_2	salmon	ONT-RNA001-HAP_wt_2	salmon	0.666993377160704	Illumina	ONT-RNA001-HAP	wt	wt	Illumina-Nanopore	different datasets
Illumina_wt_3	salmon	ONT-RNA001-HAP_wt_2	salmon	0.664565206257802	Illumina	ONT-RNA001-HAP	wt	wt	Illumina-Nanopore	different datasets
Illumina_wt_4	salmon	ONT-RNA001-HAP_wt_2	salmon	0.666105102896447	Illumina	ONT-RNA001-HAP	wt	wt	Illumina-Nanopore	different datasets
ONT-DCS108-HAP_wt_1	salmon31	ONT-RNA001-HAP_wt_3	salmon31	0.738037837566577	ONT-DCS108-HAP	ONT-RNA001-HAP	wt	wt	Nanopore	different datasets
ONT-DCS108-HAP_wt_2	salmon31	ONT-RNA001-HAP_wt_3	salmon31	0.747120540638644	ONT-DCS108-HAP	ONT-RNA001-HAP	wt	wt	Nanopore	different datasets
ONT-RNA001-HAP_wt_1	salmon31	ONT-RNA001-HAP_wt_3	salmon31	0.870601072837432	ONT-RNA001-HAP	ONT-RNA001-HAP	wt	wt	Nanopore	same dataset
ONT-RNA001-HAP_wt_2	salmon31	ONT-RNA001-HAP_wt_3	salmon31	0.875736918850707	ONT-RNA001-HAP	ONT-RNA001-HAP	wt	wt	Nanopore	same dataset
ONT-NSK007-HAP_wt_1	salmon31	ONT-RNA001-HAP_wt_3	salmon31	0.756274525150776	ONT-NSK007-HAP	ONT-RNA001-HAP	wt	wt	Nanopore	different datasets
ONT-NSK007-HAP_wt_2	salmon31	ONT-RNA001-HAP_wt_3	salmon31	0.748403939799054	ONT-NSK007-HAP	ONT-RNA001-HAP	wt	wt	Nanopore	different datasets
Illumina_wt_1	salmon	ONT-RNA001-HAP_wt_3	salmon	0.695509869398188	Illumina	ONT-RNA001-HAP	wt	wt	Illumina-Nanopore	different datasets
Illumina_wt_2	salmon	ONT-RNA001-HAP_wt_3	salmon	0.687776561930652	Illumina	ONT-RNA001-HAP	wt	wt	Illumina-Nanopore	different datasets
Illumina_wt_3	salmon	ONT-RNA001-HAP_wt_3	salmon	0.684260459007228	Illumina	ONT-RNA001-HAP	wt	wt	Illumina-Nanopore	different datasets
Illumina_wt_4	salmon	ONT-RNA001-HAP_wt_3	salmon	0.685949022280756	Illumina	ONT-RNA001-HAP	wt	wt	Illumina-Nanopore	different datasets
ONT-DCS108-HAP_wt_1	salmon31	ONT-RNA001-HAP_wt_4	salmon31	0.691931764337693	ONT-DCS108-HAP	ONT-RNA001-HAP	wt	wt	Nanopore	different datasets
ONT-DCS108-HAP_wt_2	salmon31	ONT-RNA001-HAP_wt_4	salmon31	0.695590841829859	ONT-DCS108-HAP	ONT-RNA001-HAP	wt	wt	Nanopore	different datasets
ONT-RNA001-HAP_wt_1	salmon31	ONT-RNA001-HAP_wt_4	salmon31	0.85440903142042	ONT-RNA001-HAP	ONT-RNA001-HAP	wt	wt	Nanopore	same dataset
ONT-RNA001-HAP_wt_2	salmon31	ONT-RNA001-HAP_wt_4	salmon31	0.856220036329455	ONT-RNA001-HAP	ONT-RNA001-HAP	wt	wt	Nanopore	same dataset
ONT-RNA001-HAP_wt_3	salmon31	ONT-RNA001-HAP_wt_4	salmon31	0.88558199287997	ONT-RNA001-HAP	ONT-RNA001-HAP	wt	wt	Nanopore	same dataset
ONT-NSK007-HAP_wt_1	salmon31	ONT-RNA001-HAP_wt_4	salmon31	0.721746046326458	ONT-NSK007-HAP	ONT-RNA001-HAP	wt	wt	Nanopore	different datasets
ONT-NSK007-HAP_wt_2	salmon31	ONT-RNA001-HAP_wt_4	salmon31	0.719094220458833	ONT-NSK007-HAP	ONT-RNA001-HAP	wt	wt	Nanopore	different datasets
Illumina_wt_1	salmon	ONT-RNA001-HAP_wt_4	salmon	0.639202215840884	Illumina	ONT-RNA001-HAP	wt	wt	Illumina-Nanopore	different datasets
Illumina_wt_2	salmon	ONT-RNA001-HAP_wt_4	salmon	0.630879171458192	Illumina	ONT-RNA001-HAP	wt	wt	Illumina-Nanopore	different datasets
Illumina_wt_3	salmon	ONT-RNA001-HAP_wt_4	salmon	0.627880832046143	Illumina	ONT-RNA001-HAP	wt	wt	Illumina-Nanopore	different datasets
Illumina_wt_4	salmon	ONT-RNA001-HAP_wt_4	salmon	0.629098082367997	Illumina	ONT-RNA001-HAP	wt	wt	Illumina-Nanopore	different datasets
ONT-DCS108-HAP_wt_1	salmon31	ONT-RNA001-HAP_wt_5	salmon31	0.72281777362035	ONT-DCS108-HAP	ONT-RNA001-HAP	wt	wt	Nanopore	different datasets
ONT-DCS108-HAP_wt_2	salmon31	ONT-RNA001-HAP_wt_5	salmon31	0.728772715828662	ONT-DCS108-HAP	ONT-RNA001-HAP	wt	wt	Nanopore	different datasets
ONT-RNA001-HAP_wt_1	salmon31	ONT-RNA001-HAP_wt_5	salmon31	0.868420943334197	ONT-RNA001-HAP	ONT-RNA001-HAP	wt	wt	Nanopore	same dataset
ONT-RNA001-HAP_wt_2	salmon31	ONT-RNA001-HAP_wt_5	salmon31	0.874007002282412	ONT-RNA001-HAP	ONT-RNA001-HAP	wt	wt	Nanopore	same dataset
ONT-RNA001-HAP_wt_3	salmon31	ONT-RNA001-HAP_wt_5	salmon31	0.912690538137376	ONT-RNA001-HAP	ONT-RNA001-HAP	wt	wt	Nanopore	same dataset
ONT-RNA001-HAP_wt_4	salmon31	ONT-RNA001-HAP_wt_5	salmon31	0.887768255224493	ONT-RNA001-HAP	ONT-RNA001-HAP	wt	wt	Nanopore	same dataset
ONT-NSK007-HAP_wt_1	salmon31	ONT-RNA001-HAP_wt_5	salmon31	0.748265314350228	ONT-NSK007-HAP	ONT-RNA001-HAP	wt	wt	Nanopore	different datasets
ONT-NSK007-HAP_wt_2	salmon31	ONT-RNA001-HAP_wt_5	salmon31	0.742783854846084	ONT-NSK007-HAP	ONT-RNA001-HAP	wt	wt	Nanopore	different datasets
Illumina_wt_1	salmon	ONT-RNA001-HAP_wt_5	salmon	0.679192616698022	Illumina	ONT-RNA001-HAP	wt	wt	Illumina-Nanopore	different datasets
Illumina_wt_2	salmon	ONT-RNA001-HAP_wt_5	salmon	0.671126294125009	Illumina	ONT-RNA001-HAP	wt	wt	Illumina-Nanopore	different datasets
Illumina_wt_3	salmon	ONT-RNA001-HAP_wt_5	salmon	0.668332442683632	Illumina	ONT-RNA001-HAP	wt	wt	Illumina-Nanopore	different datasets
Illumina_wt_4	salmon	ONT-RNA001-HAP_wt_5	salmon	0.66955174941132	Illumina	ONT-RNA001-HAP	wt	wt	Illumina-Nanopore	different datasets
ONT-DCS108-HAP_wt_1	salmon31	ONT-RNA001-HAP_wt_6	salmon31	0.717362496990268	ONT-DCS108-HAP	ONT-RNA001-HAP	wt	wt	Nanopore	different datasets
ONT-DCS108-HAP_wt_2	salmon31	ONT-RNA001-HAP_wt_6	salmon31	0.722690356767317	ONT-DCS108-HAP	ONT-RNA001-HAP	wt	wt	Nanopore	different datasets
ONT-RNA001-HAP_wt_1	salmon31	ONT-RNA001-HAP_wt_6	salmon31	0.86685406759397	ONT-RNA001-HAP	ONT-RNA001-HAP	wt	wt	Nanopore	same dataset
ONT-RNA001-HAP_wt_2	salmon31	ONT-RNA001-HAP_wt_6	salmon31	0.87031137928331	ONT-RNA001-HAP	ONT-RNA001-HAP	wt	wt	Nanopore	same dataset
ONT-RNA001-HAP_wt_3	salmon31	ONT-RNA001-HAP_wt_6	salmon31	0.90854593273112	ONT-RNA001-HAP	ONT-RNA001-HAP	wt	wt	Nanopore	same dataset
ONT-RNA001-HAP_wt_4	salmon31	ONT-RNA001-HAP_wt_6	salmon31	0.886365755488246	ONT-RNA001-HAP	ONT-RNA001-HAP	wt	wt	Nanopore	same dataset
ONT-RNA001-HAP_wt_5	salmon31	ONT-RNA001-HAP_wt_6	salmon31	0.905571964170497	ONT-RNA001-HAP	ONT-RNA001-HAP	wt	wt	Nanopore	same dataset
ONT-NSK007-HAP_wt_1	salmon31	ONT-RNA001-HAP_wt_6	salmon31	0.743554010155933	ONT-NSK007-HAP	ONT-RNA001-HAP	wt	wt	Nanopore	different datasets
ONT-NSK007-HAP_wt_2	salmon31	ONT-RNA001-HAP_wt_6	salmon31	0.738120878727519	ONT-NSK007-HAP	ONT-RNA001-HAP	wt	wt	Nanopore	different datasets
Illumina_wt_1	salmon	ONT-RNA001-HAP_wt_6	salmon	0.672552347940622	Illumina	ONT-RNA001-HAP	wt	wt	Illumina-Nanopore	different datasets
Illumina_wt_2	salmon	ONT-RNA001-HAP_wt_6	salmon	0.665002953415025	Illumina	ONT-RNA001-HAP	wt	wt	Illumina-Nanopore	different datasets
Illumina_wt_3	salmon	ONT-RNA001-HAP_wt_6	salmon	0.661653960171978	Illumina	ONT-RNA001-HAP	wt	wt	Illumina-Nanopore	different datasets
Illumina_wt_4	salmon	ONT-RNA001-HAP_wt_6	salmon	0.663080920179517	Illumina	ONT-RNA001-HAP	wt	wt	Illumina-Nanopore	different datasets
ONT-DCS108-HAP_wt_1	salmonminimap2_p0.99	ONT-RNA001-HAP_wt_1	salmonminimap2_p0.99	0.789870409945167	ONT-DCS108-HAP	ONT-RNA001-HAP	wt	wt	Nanopore	different datasets
ONT-DCS108-HAP_wt_2	salmonminimap2_p0.99	ONT-RNA001-HAP_wt_1	salmonminimap2_p0.99	0.800808924949263	ONT-DCS108-HAP	ONT-RNA001-HAP	wt	wt	Nanopore	different datasets
ONT-NSK007-HAP_wt_1	salmonminimap2_p0.99	ONT-RNA001-HAP_wt_1	salmonminimap2_p0.99	0.781682428116724	ONT-NSK007-HAP	ONT-RNA001-HAP	wt	wt	Nanopore	different datasets
ONT-NSK007-HAP_wt_2	salmonminimap2_p0.99	ONT-RNA001-HAP_wt_1	salmonminimap2_p0.99	0.785546319075936	ONT-NSK007-HAP	ONT-RNA001-HAP	wt	wt	Nanopore	different datasets
ONT-DCS108-HAP_wt_1	salmonminimap2_p0.99	ONT-RNA001-HAP_wt_2	salmonminimap2_p0.99	0.789651032730115	ONT-DCS108-HAP	ONT-RNA001-HAP	wt	wt	Nanopore	different datasets
ONT-DCS108-HAP_wt_2	salmonminimap2_p0.99	ONT-RNA001-HAP_wt_2	salmonminimap2_p0.99	0.802576942267439	ONT-DCS108-HAP	ONT-RNA001-HAP	wt	wt	Nanopore	different datasets
ONT-RNA001-HAP_wt_1	salmonminimap2_p0.99	ONT-RNA001-HAP_wt_2	salmonminimap2_p0.99	0.932664019555868	ONT-RNA001-HAP	ONT-RNA001-HAP	wt	wt	Nanopore	same dataset
ONT-NSK007-HAP_wt_1	salmonminimap2_p0.99	ONT-RNA001-HAP_wt_2	salmonminimap2_p0.99	0.783244907426019	ONT-NSK007-HAP	ONT-RNA001-HAP	wt	wt	Nanopore	different datasets
ONT-NSK007-HAP_wt_2	salmonminimap2_p0.99	ONT-RNA001-HAP_wt_2	salmonminimap2_p0.99	0.785395625600022	ONT-NSK007-HAP	ONT-RNA001-HAP	wt	wt	Nanopore	different datasets
ONT-DCS108-HAP_wt_1	salmonminimap2_p0.99	ONT-RNA001-HAP_wt_3	salmonminimap2_p0.99	0.800826276708387	ONT-DCS108-HAP	ONT-RNA001-HAP	wt	wt	Nanopore	different datasets
ONT-DCS108-HAP_wt_2	salmonminimap2_p0.99	ONT-RNA001-HAP_wt_3	salmonminimap2_p0.99	0.814168393037675	ONT-DCS108-HAP	ONT-RNA001-HAP	wt	wt	Nanopore	different datasets
ONT-RNA001-HAP_wt_1	salmonminimap2_p0.99	ONT-RNA001-HAP_wt_3	salmonminimap2_p0.99	0.905972158269819	ONT-RNA001-HAP	ONT-RNA001-HAP	wt	wt	Nanopore	same dataset
ONT-RNA001-HAP_wt_2	salmonminimap2_p0.99	ONT-RNA001-HAP_wt_3	salmonminimap2_p0.99	0.908466381990786	ONT-RNA001-HAP	ONT-RNA001-HAP	wt	wt	Nanopore	same dataset
ONT-NSK007-HAP_wt_1	salmonminimap2_p0.99	ONT-RNA001-HAP_wt_3	salmonminimap2_p0.99	0.768334016886691	ONT-NSK007-HAP	ONT-RNA001-HAP	wt	wt	Nanopore	different datasets
ONT-NSK007-HAP_wt_2	salmonminimap2_p0.99	ONT-RNA001-HAP_wt_3	salmonminimap2_p0.99	0.76440247617971	ONT-NSK007-HAP	ONT-RNA001-HAP	wt	wt	Nanopore	different datasets
ONT-DCS108-HAP_wt_1	salmonminimap2_p0.99	ONT-RNA001-HAP_wt_4	salmonminimap2_p0.99	0.773657823697031	ONT-DCS108-HAP	ONT-RNA001-HAP	wt	wt	Nanopore	different datasets
ONT-DCS108-HAP_wt_2	salmonminimap2_p0.99	ONT-RNA001-HAP_wt_4	salmonminimap2_p0.99	0.783342190263944	ONT-DCS108-HAP	ONT-RNA001-HAP	wt	wt	Nanopore	different datasets
ONT-RNA001-HAP_wt_1	salmonminimap2_p0.99	ONT-RNA001-HAP_wt_4	salmonminimap2_p0.99	0.899644542417931	ONT-RNA001-HAP	ONT-RNA001-HAP	wt	wt	Nanopore	same dataset
ONT-RNA001-HAP_wt_2	salmonminimap2_p0.99	ONT-RNA001-HAP_wt_4	salmonminimap2_p0.99	0.897000310783953	ONT-RNA001-HAP	ONT-RNA001-HAP	wt	wt	Nanopore	same dataset
ONT-RNA001-HAP_wt_3	salmonminimap2_p0.99	ONT-RNA001-HAP_wt_4	salmonminimap2_p0.99	0.921256896161075	ONT-RNA001-HAP	ONT-RNA001-HAP	wt	wt	Nanopore	same dataset
ONT-NSK007-HAP_wt_1	salmonminimap2_p0.99	ONT-RNA001-HAP_wt_4	salmonminimap2_p0.99	0.757752546577576	ONT-NSK007-HAP	ONT-RNA001-HAP	wt	wt	Nanopore	different datasets
ONT-NSK007-HAP_wt_2	salmonminimap2_p0.99	ONT-RNA001-HAP_wt_4	salmonminimap2_p0.99	0.758015409480176	ONT-NSK007-HAP	ONT-RNA001-HAP	wt	wt	Nanopore	different datasets
ONT-DCS108-HAP_wt_1	salmonminimap2_p0.99	ONT-RNA001-HAP_wt_5	salmonminimap2_p0.99	0.791660301932	ONT-DCS108-HAP	ONT-RNA001-HAP	wt	wt	Nanopore	different datasets
ONT-DCS108-HAP_wt_2	salmonminimap2_p0.99	ONT-RNA001-HAP_wt_5	salmonminimap2_p0.99	0.803908073608047	ONT-DCS108-HAP	ONT-RNA001-HAP	wt	wt	Nanopore	different datasets
ONT-RNA001-HAP_wt_1	salmonminimap2_p0.99	ONT-RNA001-HAP_wt_5	salmonminimap2_p0.99	0.905509136141147	ONT-RNA001-HAP	ONT-RNA001-HAP	wt	wt	Nanopore	same dataset
ONT-RNA001-HAP_wt_2	salmonminimap2_p0.99	ONT-RNA001-HAP_wt_5	salmonminimap2_p0.99	0.906911178519566	ONT-RNA001-HAP	ONT-RNA001-HAP	wt	wt	Nanopore	same dataset
ONT-RNA001-HAP_wt_3	salmonminimap2_p0.99	ONT-RNA001-HAP_wt_5	salmonminimap2_p0.99	0.93955965005215	ONT-RNA001-HAP	ONT-RNA001-HAP	wt	wt	Nanopore	same dataset
ONT-RNA001-HAP_wt_4	salmonminimap2_p0.99	ONT-RNA001-HAP_wt_5	salmonminimap2_p0.99	0.92454187741561	ONT-RNA001-HAP	ONT-RNA001-HAP	wt	wt	Nanopore	same dataset
ONT-NSK007-HAP_wt_1	salmonminimap2_p0.99	ONT-RNA001-HAP_wt_5	salmonminimap2_p0.99	0.766609841411752	ONT-NSK007-HAP	ONT-RNA001-HAP	wt	wt	Nanopore	different datasets
ONT-NSK007-HAP_wt_2	salmonminimap2_p0.99	ONT-RNA001-HAP_wt_5	salmonminimap2_p0.99	0.764956938178737	ONT-NSK007-HAP	ONT-RNA001-HAP	wt	wt	Nanopore	different datasets
ONT-DCS108-HAP_wt_1	salmonminimap2_p0.99	ONT-RNA001-HAP_wt_6	salmonminimap2_p0.99	0.785385641996409	ONT-DCS108-HAP	ONT-RNA001-HAP	wt	wt	Nanopore	different datasets
ONT-DCS108-HAP_wt_2	salmonminimap2_p0.99	ONT-RNA001-HAP_wt_6	salmonminimap2_p0.99	0.798594305181089	ONT-DCS108-HAP	ONT-RNA001-HAP	wt	wt	Nanopore	different datasets
ONT-RNA001-HAP_wt_1	salmonminimap2_p0.99	ONT-RNA001-HAP_wt_6	salmonminimap2_p0.99	0.905944622871443	ONT-RNA001-HAP	ONT-RNA001-HAP	wt	wt	Nanopore	same dataset
ONT-RNA001-HAP_wt_2	salmonminimap2_p0.99	ONT-RNA001-HAP_wt_6	salmonminimap2_p0.99	0.905759533292382	ONT-RNA001-HAP	ONT-RNA001-HAP	wt	wt	Nanopore	same dataset
ONT-RNA001-HAP_wt_3	salmonminimap2_p0.99	ONT-RNA001-HAP_wt_6	salmonminimap2_p0.99	0.935786161977672	ONT-RNA001-HAP	ONT-RNA001-HAP	wt	wt	Nanopore	same dataset
ONT-RNA001-HAP_wt_4	salmonminimap2_p0.99	ONT-RNA001-HAP_wt_6	salmonminimap2_p0.99	0.924539331189845	ONT-RNA001-HAP	ONT-RNA001-HAP	wt	wt	Nanopore	same dataset
ONT-RNA001-HAP_wt_5	salmonminimap2_p0.99	ONT-RNA001-HAP_wt_6	salmonminimap2_p0.99	0.936720852157169	ONT-RNA001-HAP	ONT-RNA001-HAP	wt	wt	Nanopore	same dataset
ONT-NSK007-HAP_wt_1	salmonminimap2_p0.99	ONT-RNA001-HAP_wt_6	salmonminimap2_p0.99	0.764534624959454	ONT-NSK007-HAP	ONT-RNA001-HAP	wt	wt	Nanopore	different datasets
ONT-NSK007-HAP_wt_2	salmonminimap2_p0.99	ONT-RNA001-HAP_wt_6	salmonminimap2_p0.99	0.763291414372704	ONT-NSK007-HAP	ONT-RNA001-HAP	wt	wt	Nanopore	different datasets
ONT-DCS108-HAP_wt_1	wubminimap2	ONT-RNA001-HAP_wt_1	wubminimap2	0.851854922561214	ONT-DCS108-HAP	ONT-RNA001-HAP	wt	wt	Nanopore	different datasets
ONT-DCS108-HAP_wt_2	wubminimap2	ONT-RNA001-HAP_wt_1	wubminimap2	0.863111629969777	ONT-DCS108-HAP	ONT-RNA001-HAP	wt	wt	Nanopore	different datasets
ONT-NSK007-HAP_wt_1	wubminimap2	ONT-RNA001-HAP_wt_1	wubminimap2	0.802077203192885	ONT-NSK007-HAP	ONT-RNA001-HAP	wt	wt	Nanopore	different datasets
ONT-NSK007-HAP_wt_2	wubminimap2	ONT-RNA001-HAP_wt_1	wubminimap2	0.790854016942956	ONT-NSK007-HAP	ONT-RNA001-HAP	wt	wt	Nanopore	different datasets
ONT-DCS108-HAP_wt_1	wubminimap2	ONT-RNA001-HAP_wt_2	wubminimap2	0.849571194966627	ONT-DCS108-HAP	ONT-RNA001-HAP	wt	wt	Nanopore	different datasets
ONT-DCS108-HAP_wt_2	wubminimap2	ONT-RNA001-HAP_wt_2	wubminimap2	0.860830860873723	ONT-DCS108-HAP	ONT-RNA001-HAP	wt	wt	Nanopore	different datasets
ONT-RNA001-HAP_wt_1	wubminimap2	ONT-RNA001-HAP_wt_2	wubminimap2	0.956750270791177	ONT-RNA001-HAP	ONT-RNA001-HAP	wt	wt	Nanopore	same dataset
ONT-NSK007-HAP_wt_1	wubminimap2	ONT-RNA001-HAP_wt_2	wubminimap2	0.799623674441528	ONT-NSK007-HAP	ONT-RNA001-HAP	wt	wt	Nanopore	different datasets
ONT-NSK007-HAP_wt_2	wubminimap2	ONT-RNA001-HAP_wt_2	wubminimap2	0.787583866398262	ONT-NSK007-HAP	ONT-RNA001-HAP	wt	wt	Nanopore	different datasets
ONT-DCS108-HAP_wt_1	wubminimap2	ONT-RNA001-HAP_wt_3	wubminimap2	0.853424420208902	ONT-DCS108-HAP	ONT-RNA001-HAP	wt	wt	Nanopore	different datasets
ONT-DCS108-HAP_wt_2	wubminimap2	ONT-RNA001-HAP_wt_3	wubminimap2	0.864640849249225	ONT-DCS108-HAP	ONT-RNA001-HAP	wt	wt	Nanopore	different datasets
ONT-RNA001-HAP_wt_1	wubminimap2	ONT-RNA001-HAP_wt_3	wubminimap2	0.936094606329789	ONT-RNA001-HAP	ONT-RNA001-HAP	wt	wt	Nanopore	same dataset
ONT-RNA001-HAP_wt_2	wubminimap2	ONT-RNA001-HAP_wt_3	wubminimap2	0.935003341237517	ONT-RNA001-HAP	ONT-RNA001-HAP	wt	wt	Nanopore	same dataset
ONT-NSK007-HAP_wt_1	wubminimap2	ONT-RNA001-HAP_wt_3	wubminimap2	0.785182787687228	ONT-NSK007-HAP	ONT-RNA001-HAP	wt	wt	Nanopore	different datasets
ONT-NSK007-HAP_wt_2	wubminimap2	ONT-RNA001-HAP_wt_3	wubminimap2	0.773018301238588	ONT-NSK007-HAP	ONT-RNA001-HAP	wt	wt	Nanopore	different datasets
ONT-DCS108-HAP_wt_1	wubminimap2	ONT-RNA001-HAP_wt_4	wubminimap2	0.823172684975114	ONT-DCS108-HAP	ONT-RNA001-HAP	wt	wt	Nanopore	different datasets
ONT-DCS108-HAP_wt_2	wubminimap2	ONT-RNA001-HAP_wt_4	wubminimap2	0.83466846510313	ONT-DCS108-HAP	ONT-RNA001-HAP	wt	wt	Nanopore	different datasets
ONT-RNA001-HAP_wt_1	wubminimap2	ONT-RNA001-HAP_wt_4	wubminimap2	0.924138613791763	ONT-RNA001-HAP	ONT-RNA001-HAP	wt	wt	Nanopore	same dataset
ONT-RNA001-HAP_wt_2	wubminimap2	ONT-RNA001-HAP_wt_4	wubminimap2	0.923328839324297	ONT-RNA001-HAP	ONT-RNA001-HAP	wt	wt	Nanopore	same dataset
ONT-RNA001-HAP_wt_3	wubminimap2	ONT-RNA001-HAP_wt_4	wubminimap2	0.955411878326271	ONT-RNA001-HAP	ONT-RNA001-HAP	wt	wt	Nanopore	same dataset
ONT-NSK007-HAP_wt_1	wubminimap2	ONT-RNA001-HAP_wt_4	wubminimap2	0.761750767221116	ONT-NSK007-HAP	ONT-RNA001-HAP	wt	wt	Nanopore	different datasets
ONT-NSK007-HAP_wt_2	wubminimap2	ONT-RNA001-HAP_wt_4	wubminimap2	0.748859624738401	ONT-NSK007-HAP	ONT-RNA001-HAP	wt	wt	Nanopore	different datasets
ONT-DCS108-HAP_wt_1	wubminimap2	ONT-RNA001-HAP_wt_5	wubminimap2	0.84010808957072	ONT-DCS108-HAP	ONT-RNA001-HAP	wt	wt	Nanopore	different datasets
ONT-DCS108-HAP_wt_2	wubminimap2	ONT-RNA001-HAP_wt_5	wubminimap2	0.852019287347679	ONT-DCS108-HAP	ONT-RNA001-HAP	wt	wt	Nanopore	different datasets
ONT-RNA001-HAP_wt_1	wubminimap2	ONT-RNA001-HAP_wt_5	wubminimap2	0.934519649708988	ONT-RNA001-HAP	ONT-RNA001-HAP	wt	wt	Nanopore	same dataset
ONT-RNA001-HAP_wt_2	wubminimap2	ONT-RNA001-HAP_wt_5	wubminimap2	0.933857998888082	ONT-RNA001-HAP	ONT-RNA001-HAP	wt	wt	Nanopore	same dataset
ONT-RNA001-HAP_wt_3	wubminimap2	ONT-RNA001-HAP_wt_5	wubminimap2	0.965030704507565	ONT-RNA001-HAP	ONT-RNA001-HAP	wt	wt	Nanopore	same dataset
ONT-RNA001-HAP_wt_4	wubminimap2	ONT-RNA001-HAP_wt_5	wubminimap2	0.955875296617433	ONT-RNA001-HAP	ONT-RNA001-HAP	wt	wt	Nanopore	same dataset
ONT-NSK007-HAP_wt_1	wubminimap2	ONT-RNA001-HAP_wt_5	wubminimap2	0.776344496503424	ONT-NSK007-HAP	ONT-RNA001-HAP	wt	wt	Nanopore	different datasets
ONT-NSK007-HAP_wt_2	wubminimap2	ONT-RNA001-HAP_wt_5	wubminimap2	0.764564768422916	ONT-NSK007-HAP	ONT-RNA001-HAP	wt	wt	Nanopore	different datasets
ONT-DCS108-HAP_wt_1	wubminimap2	ONT-RNA001-HAP_wt_6	wubminimap2	0.83746032687385	ONT-DCS108-HAP	ONT-RNA001-HAP	wt	wt	Nanopore	different datasets
ONT-DCS108-HAP_wt_2	wubminimap2	ONT-RNA001-HAP_wt_6	wubminimap2	0.849511004017183	ONT-DCS108-HAP	ONT-RNA001-HAP	wt	wt	Nanopore	different datasets
ONT-RNA001-HAP_wt_1	wubminimap2	ONT-RNA001-HAP_wt_6	wubminimap2	0.932787051450603	ONT-RNA001-HAP	ONT-RNA001-HAP	wt	wt	Nanopore	same dataset
ONT-RNA001-HAP_wt_2	wubminimap2	ONT-RNA001-HAP_wt_6	wubminimap2	0.932445286368101	ONT-RNA001-HAP	ONT-RNA001-HAP	wt	wt	Nanopore	same dataset
ONT-RNA001-HAP_wt_3	wubminimap2	ONT-RNA001-HAP_wt_6	wubminimap2	0.963205093424843	ONT-RNA001-HAP	ONT-RNA001-HAP	wt	wt	Nanopore	same dataset
ONT-RNA001-HAP_wt_4	wubminimap2	ONT-RNA001-HAP_wt_6	wubminimap2	0.954514341630864	ONT-RNA001-HAP	ONT-RNA001-HAP	wt	wt	Nanopore	same dataset
ONT-RNA001-HAP_wt_5	wubminimap2	ONT-RNA001-HAP_wt_6	wubminimap2	0.962850819250784	ONT-RNA001-HAP	ONT-RNA001-HAP	wt	wt	Nanopore	same dataset
ONT-NSK007-HAP_wt_1	wubminimap2	ONT-RNA001-HAP_wt_6	wubminimap2	0.774665372055977	ONT-NSK007-HAP	ONT-RNA001-HAP	wt	wt	Nanopore	different datasets
ONT-NSK007-HAP_wt_2	wubminimap2	ONT-RNA001-HAP_wt_6	wubminimap2	0.763496325501177	ONT-NSK007-HAP	ONT-RNA001-HAP	wt	wt	Nanopore	different datasets
ONT-DCS108-HAP_wt_1	salmon31	ONT-NSK007-HAP_wt_1	salmon31	0.753385785695627	ONT-DCS108-HAP	ONT-NSK007-HAP	wt	wt	Nanopore	different datasets
ONT-DCS108-HAP_wt_2	salmon31	ONT-NSK007-HAP_wt_1	salmon31	0.756714825074906	ONT-DCS108-HAP	ONT-NSK007-HAP	wt	wt	Nanopore	different datasets
Illumina_wt_1	salmon	ONT-NSK007-HAP_wt_1	salmon	0.64174861214659	Illumina	ONT-NSK007-HAP	wt	wt	Illumina-Nanopore	different datasets
Illumina_wt_2	salmon	ONT-NSK007-HAP_wt_1	salmon	0.639378982959367	Illumina	ONT-NSK007-HAP	wt	wt	Illumina-Nanopore	different datasets
Illumina_wt_3	salmon	ONT-NSK007-HAP_wt_1	salmon	0.63717521419929	Illumina	ONT-NSK007-HAP	wt	wt	Illumina-Nanopore	different datasets
Illumina_wt_4	salmon	ONT-NSK007-HAP_wt_1	salmon	0.637952003861596	Illumina	ONT-NSK007-HAP	wt	wt	Illumina-Nanopore	different datasets
ONT-DCS108-HAP_wt_1	salmon31	ONT-NSK007-HAP_wt_2	salmon31	0.740003146933598	ONT-DCS108-HAP	ONT-NSK007-HAP	wt	wt	Nanopore	different datasets
ONT-DCS108-HAP_wt_2	salmon31	ONT-NSK007-HAP_wt_2	salmon31	0.7401199022746	ONT-DCS108-HAP	ONT-NSK007-HAP	wt	wt	Nanopore	different datasets
ONT-NSK007-HAP_wt_1	salmon31	ONT-NSK007-HAP_wt_2	salmon31	0.880432476235326	ONT-NSK007-HAP	ONT-NSK007-HAP	wt	wt	Nanopore	same dataset
Illumina_wt_1	salmon	ONT-NSK007-HAP_wt_2	salmon	0.627443244367255	Illumina	ONT-NSK007-HAP	wt	wt	Illumina-Nanopore	different datasets
Illumina_wt_2	salmon	ONT-NSK007-HAP_wt_2	salmon	0.624799450566486	Illumina	ONT-NSK007-HAP	wt	wt	Illumina-Nanopore	different datasets
Illumina_wt_3	salmon	ONT-NSK007-HAP_wt_2	salmon	0.623103683462005	Illumina	ONT-NSK007-HAP	wt	wt	Illumina-Nanopore	different datasets
Illumina_wt_4	salmon	ONT-NSK007-HAP_wt_2	salmon	0.624105560711341	Illumina	ONT-NSK007-HAP	wt	wt	Illumina-Nanopore	different datasets
ONT-DCS108-HAP_wt_1	salmonminimap2_p0.99	ONT-NSK007-HAP_wt_1	salmonminimap2_p0.99	0.806037180558254	ONT-DCS108-HAP	ONT-NSK007-HAP	wt	wt	Nanopore	different datasets
ONT-DCS108-HAP_wt_2	salmonminimap2_p0.99	ONT-NSK007-HAP_wt_1	salmonminimap2_p0.99	0.804614315471879	ONT-DCS108-HAP	ONT-NSK007-HAP	wt	wt	Nanopore	different datasets
ONT-DCS108-HAP_wt_1	salmonminimap2_p0.99	ONT-NSK007-HAP_wt_2	salmonminimap2_p0.99	0.797811146223536	ONT-DCS108-HAP	ONT-NSK007-HAP	wt	wt	Nanopore	different datasets
ONT-DCS108-HAP_wt_2	salmonminimap2_p0.99	ONT-NSK007-HAP_wt_2	salmonminimap2_p0.99	0.797109019411507	ONT-DCS108-HAP	ONT-NSK007-HAP	wt	wt	Nanopore	different datasets
ONT-NSK007-HAP_wt_1	salmonminimap2_p0.99	ONT-NSK007-HAP_wt_2	salmonminimap2_p0.99	0.912166160229009	ONT-NSK007-HAP	ONT-NSK007-HAP	wt	wt	Nanopore	same dataset
ONT-DCS108-HAP_wt_1	wubminimap2	ONT-NSK007-HAP_wt_1	wubminimap2	0.872043680755376	ONT-DCS108-HAP	ONT-NSK007-HAP	wt	wt	Nanopore	different datasets
ONT-DCS108-HAP_wt_2	wubminimap2	ONT-NSK007-HAP_wt_1	wubminimap2	0.867157657632335	ONT-DCS108-HAP	ONT-NSK007-HAP	wt	wt	Nanopore	different datasets
ONT-DCS108-HAP_wt_1	wubminimap2	ONT-NSK007-HAP_wt_2	wubminimap2	0.85559216571012	ONT-DCS108-HAP	ONT-NSK007-HAP	wt	wt	Nanopore	different datasets
ONT-DCS108-HAP_wt_2	wubminimap2	ONT-NSK007-HAP_wt_2	wubminimap2	0.851112139285073	ONT-DCS108-HAP	ONT-NSK007-HAP	wt	wt	Nanopore	different datasets
ONT-NSK007-HAP_wt_1	wubminimap2	ONT-NSK007-HAP_wt_2	wubminimap2	0.928148152122923	ONT-NSK007-HAP	ONT-NSK007-HAP	wt	wt	Nanopore	same dataset
Illumina_wt_1	tpm__salmon	Illumina_wt_2	tpm__salmon	0.975900798441151	Illumina	Illumina	wt	wt	Illumina	same dataset
Illumina_wt_1	tpm__salmon	Illumina_wt_3	tpm__salmon	0.973226605215077	Illumina	Illumina	wt	wt	Illumina	same dataset
Illumina_wt_2	tpm__salmon	Illumina_wt_3	tpm__salmon	0.974329901068158	Illumina	Illumina	wt	wt	Illumina	same dataset
Illumina_wt_1	tpm__salmon	Illumina_wt_4	tpm__salmon	0.973945129613916	Illumina	Illumina	wt	wt	Illumina	same dataset
Illumina_wt_2	tpm__salmon	Illumina_wt_4	tpm__salmon	0.974585489467527	Illumina	Illumina	wt	wt	Illumina	same dataset
Illumina_wt_3	tpm__salmon	Illumina_wt_4	tpm__salmon	0.976154255075064	Illumina	Illumina	wt	wt	Illumina	same dataset
Illumina_wt_1	tpm__StringTie	Illumina_wt_2	tpm__StringTie	0.949220728235089	Illumina	Illumina	wt	wt	Illumina	same dataset
Illumina_wt_1	tpm__StringTie	Illumina_wt_3	tpm__StringTie	0.947885521691755	Illumina	Illumina	wt	wt	Illumina	same dataset
Illumina_wt_2	tpm__StringTie	Illumina_wt_3	tpm__StringTie	0.947511001027277	Illumina	Illumina	wt	wt	Illumina	same dataset
Illumina_wt_1	tpm__StringTie	Illumina_wt_4	tpm__StringTie	0.950972067346225	Illumina	Illumina	wt	wt	Illumina	same dataset
Illumina_wt_2	tpm__StringTie	Illumina_wt_4	tpm__StringTie	0.946505392739787	Illumina	Illumina	wt	wt	Illumina	same dataset
Illumina_wt_3	tpm__StringTie	Illumina_wt_4	tpm__StringTie	0.952611630215674	Illumina	Illumina	wt	wt	Illumina	same dataset
