# Supplementary material for: A comprehensive examination of Nanopore native RNA sequencing for characterization of complex transcriptomes
Source: Nat Commun. 2019 Jul 31;10:3359. doi: 10.1038/s41467-019-11272-z (PMC6668388; doi:10.1038/s41467-019-11272-z)
Supplement: Supplementary file 4 — Source Data [file 41467_2019_11272_MOESM4_ESM.zip › source_data_soneson/Figure6B.txt]

dataset	structural_category	exons	n
Illumina	antisense	>2	479
Illumina	antisense	1	10492
Illumina	antisense	2	1260
Illumina	full-splice_match	>2	79117
Illumina	full-splice_match	1	8616
Illumina	full-splice_match	2	16454
Illumina	fusion	>2	435
Illumina	fusion	2	13
Illumina	genic	>2	222
Illumina	genic	1	767
Illumina	genic	2	535
Illumina	genic_intron	>2	234
Illumina	genic_intron	1	34661
Illumina	genic_intron	2	867
Illumina	incomplete-splice_match	>2	1805
Illumina	incomplete-splice_match	1	776
Illumina	incomplete-splice_match	2	293
Illumina	intergenic	>2	825
Illumina	intergenic	1	42725
Illumina	intergenic	2	1460
Illumina	novel_in_catalog	>2	5859
Illumina	novel_in_catalog	1	1174
Illumina	novel_in_catalog	2	575
Illumina	novel_not_in_catalog	>2	6996
Illumina	novel_not_in_catalog	2	964
ONT-RNA001-HAP_ILMNjunc	antisense	>2	20
ONT-RNA001-HAP_ILMNjunc	antisense	1	1239
ONT-RNA001-HAP_ILMNjunc	antisense	2	54
ONT-RNA001-HAP_ILMNjunc	full-splice_match	>2	1656
ONT-RNA001-HAP_ILMNjunc	full-splice_match	1	536
ONT-RNA001-HAP_ILMNjunc	full-splice_match	2	962
ONT-RNA001-HAP_ILMNjunc	fusion	>2	28
ONT-RNA001-HAP_ILMNjunc	fusion	2	5
ONT-RNA001-HAP_ILMNjunc	genic	>2	6
ONT-RNA001-HAP_ILMNjunc	genic	1	358
ONT-RNA001-HAP_ILMNjunc	genic	2	24
ONT-RNA001-HAP_ILMNjunc	genic_intron	>2	6
ONT-RNA001-HAP_ILMNjunc	genic_intron	1	99
ONT-RNA001-HAP_ILMNjunc	genic_intron	2	8
ONT-RNA001-HAP_ILMNjunc	incomplete-splice_match	>2	354
ONT-RNA001-HAP_ILMNjunc	incomplete-splice_match	1	421
ONT-RNA001-HAP_ILMNjunc	incomplete-splice_match	2	306
ONT-RNA001-HAP_ILMNjunc	intergenic	>2	19
ONT-RNA001-HAP_ILMNjunc	intergenic	1	122
ONT-RNA001-HAP_ILMNjunc	intergenic	2	35
ONT-RNA001-HAP_ILMNjunc	novel_in_catalog	>2	1302
ONT-RNA001-HAP_ILMNjunc	novel_in_catalog	1	507
ONT-RNA001-HAP_ILMNjunc	novel_in_catalog	2	565
ONT-RNA001-HAP_ILMNjunc	novel_not_in_catalog	>2	1143
ONT-RNA001-HAP_ILMNjunc	novel_not_in_catalog	2	216
