# Supplementary material for: A comprehensive examination of Nanopore native RNA sequencing for characterization of complex transcriptomes
Source: Nat Commun. 2019 Jul 31;10:3359. doi: 10.1038/s41467-019-11272-z (PMC6668388; doi:10.1038/s41467-019-11272-z)
Supplement: Supplementary file 4 — Source Data [file 41467_2019_11272_MOESM4_ESM.zip › source_data_soneson/SupplementaryFigure21B.txt]

sample	dataset	jType	donorAcceptor	n
wt_1	Illumina	More than 5bp from annotated junction	other	1393
wt_1	Illumina	More than 5bp from annotated junction	GTAG	19471
wt_1	Illumina	Not identical, but less than 5bp from annotated junction	other	238
wt_1	Illumina	Not identical, but less than 5bp from annotated junction	GTAG	1473
wt_1	Illumina	Identical to annotated junction	other	1775
wt_1	Illumina	Identical to annotated junction	GTAG	152123
wt_1	ONT-NSK007-HAP	More than 5bp from annotated junction	other	189
wt_1	ONT-NSK007-HAP	More than 5bp from annotated junction	GTAG	994
wt_1	ONT-NSK007-HAP	Not identical, but less than 5bp from annotated junction	other	103
wt_1	ONT-NSK007-HAP	Not identical, but less than 5bp from annotated junction	GTAG	1358
wt_1	ONT-NSK007-HAP	Identical to annotated junction	other	82
wt_1	ONT-NSK007-HAP	Identical to annotated junction	GTAG	27522
wt_1	ONT-DCS108-HAP	More than 5bp from annotated junction	other	2524
wt_1	ONT-DCS108-HAP	More than 5bp from annotated junction	GTAG	7043
wt_1	ONT-DCS108-HAP	Not identical, but less than 5bp from annotated junction	other	129
wt_1	ONT-DCS108-HAP	Not identical, but less than 5bp from annotated junction	GTAG	2311
wt_1	ONT-DCS108-HAP	Identical to annotated junction	other	114
wt_1	ONT-DCS108-HAP	Identical to annotated junction	GTAG	47402
wt_1	ONT-RNA001-HAP	More than 5bp from annotated junction	other	283
wt_1	ONT-RNA001-HAP	More than 5bp from annotated junction	GTAG	1695
wt_1	ONT-RNA001-HAP	Not identical, but less than 5bp from annotated junction	other	112
wt_1	ONT-RNA001-HAP	Not identical, but less than 5bp from annotated junction	GTAG	1446
wt_1	ONT-RNA001-HAP	Identical to annotated junction	other	86
wt_1	ONT-RNA001-HAP	Identical to annotated junction	GTAG	36933
wt_1	ONT-RNA001-HEK	More than 5bp from annotated junction	other	241
wt_1	ONT-RNA001-HEK	More than 5bp from annotated junction	GTAG	1388
wt_1	ONT-RNA001-HEK	Not identical, but less than 5bp from annotated junction	other	88
wt_1	ONT-RNA001-HEK	Not identical, but less than 5bp from annotated junction	GTAG	1292
wt_1	ONT-RNA001-HEK	Identical to annotated junction	other	89
wt_1	ONT-RNA001-HEK	Identical to annotated junction	GTAG	33886
wt_2	Illumina	More than 5bp from annotated junction	other	1293
wt_2	Illumina	More than 5bp from annotated junction	GTAG	18182
wt_2	Illumina	Not identical, but less than 5bp from annotated junction	other	224
wt_2	Illumina	Not identical, but less than 5bp from annotated junction	GTAG	1300
wt_2	Illumina	Identical to annotated junction	other	1714
wt_2	Illumina	Identical to annotated junction	GTAG	148538
wt_2	ONT-NSK007-HAP	More than 5bp from annotated junction	other	104
wt_2	ONT-NSK007-HAP	More than 5bp from annotated junction	GTAG	695
wt_2	ONT-NSK007-HAP	Not identical, but less than 5bp from annotated junction	other	71
wt_2	ONT-NSK007-HAP	Not identical, but less than 5bp from annotated junction	GTAG	1113
wt_2	ONT-NSK007-HAP	Identical to annotated junction	other	58
wt_2	ONT-NSK007-HAP	Identical to annotated junction	GTAG	23069
wt_2	ONT-DCS108-HAP	More than 5bp from annotated junction	other	2484
wt_2	ONT-DCS108-HAP	More than 5bp from annotated junction	GTAG	5158
wt_2	ONT-DCS108-HAP	Not identical, but less than 5bp from annotated junction	other	129
wt_2	ONT-DCS108-HAP	Not identical, but less than 5bp from annotated junction	GTAG	2203
wt_2	ONT-DCS108-HAP	Identical to annotated junction	other	139
wt_2	ONT-DCS108-HAP	Identical to annotated junction	GTAG	48272
wt_2	ONT-RNA001-HAP	More than 5bp from annotated junction	other	212
wt_2	ONT-RNA001-HAP	More than 5bp from annotated junction	GTAG	1313
wt_2	ONT-RNA001-HAP	Not identical, but less than 5bp from annotated junction	other	97
wt_2	ONT-RNA001-HAP	Not identical, but less than 5bp from annotated junction	GTAG	1233
wt_2	ONT-RNA001-HAP	Identical to annotated junction	other	91
wt_2	ONT-RNA001-HAP	Identical to annotated junction	GTAG	34094
wt_2	ONT-RNA001-HEK	More than 5bp from annotated junction	other	127
wt_2	ONT-RNA001-HEK	More than 5bp from annotated junction	GTAG	893
wt_2	ONT-RNA001-HEK	Not identical, but less than 5bp from annotated junction	other	45
wt_2	ONT-RNA001-HEK	Not identical, but less than 5bp from annotated junction	GTAG	807
wt_2	ONT-RNA001-HEK	Identical to annotated junction	other	51
wt_2	ONT-RNA001-HEK	Identical to annotated junction	GTAG	22772
wt_3	Illumina	More than 5bp from annotated junction	other	1099
wt_3	Illumina	More than 5bp from annotated junction	GTAG	15423
wt_3	Illumina	Not identical, but less than 5bp from annotated junction	other	170
wt_3	Illumina	Not identical, but less than 5bp from annotated junction	GTAG	1197
wt_3	Illumina	Identical to annotated junction	other	1658
wt_3	Illumina	Identical to annotated junction	GTAG	145380
wt_3	ONT-RNA001-HAP	More than 5bp from annotated junction	other	325
wt_3	ONT-RNA001-HAP	More than 5bp from annotated junction	GTAG	2057
wt_3	ONT-RNA001-HAP	Not identical, but less than 5bp from annotated junction	other	138
wt_3	ONT-RNA001-HAP	Not identical, but less than 5bp from annotated junction	GTAG	1912
wt_3	ONT-RNA001-HAP	Identical to annotated junction	other	132
wt_3	ONT-RNA001-HAP	Identical to annotated junction	GTAG	43859
wt_3	ONT-RNA001-HEK	More than 5bp from annotated junction	other	165
wt_3	ONT-RNA001-HEK	More than 5bp from annotated junction	GTAG	1252
wt_3	ONT-RNA001-HEK	Not identical, but less than 5bp from annotated junction	other	71
wt_3	ONT-RNA001-HEK	Not identical, but less than 5bp from annotated junction	GTAG	1138
wt_3	ONT-RNA001-HEK	Identical to annotated junction	other	67
wt_3	ONT-RNA001-HEK	Identical to annotated junction	GTAG	29732
wt_4	Illumina	More than 5bp from annotated junction	other	1689
wt_4	Illumina	More than 5bp from annotated junction	GTAG	23130
wt_4	Illumina	Not identical, but less than 5bp from annotated junction	other	287
wt_4	Illumina	Not identical, but less than 5bp from annotated junction	GTAG	1627
wt_4	Illumina	Identical to annotated junction	other	1828
wt_4	Illumina	Identical to annotated junction	GTAG	152729
wt_4	ONT-RNA001-HAP	More than 5bp from annotated junction	other	166
wt_4	ONT-RNA001-HAP	More than 5bp from annotated junction	GTAG	964
wt_4	ONT-RNA001-HAP	Not identical, but less than 5bp from annotated junction	other	54
wt_4	ONT-RNA001-HAP	Not identical, but less than 5bp from annotated junction	GTAG	909
wt_4	ONT-RNA001-HAP	Identical to annotated junction	other	59
wt_4	ONT-RNA001-HAP	Identical to annotated junction	GTAG	25397
wt_4	ONT-RNA001-HEK	More than 5bp from annotated junction	other	169
wt_4	ONT-RNA001-HEK	More than 5bp from annotated junction	GTAG	960
wt_4	ONT-RNA001-HEK	Not identical, but less than 5bp from annotated junction	other	69
wt_4	ONT-RNA001-HEK	Not identical, but less than 5bp from annotated junction	GTAG	955
wt_4	ONT-RNA001-HEK	Identical to annotated junction	other	75
wt_4	ONT-RNA001-HEK	Identical to annotated junction	GTAG	28612
wt_5	ONT-RNA001-HAP	More than 5bp from annotated junction	other	254
wt_5	ONT-RNA001-HAP	More than 5bp from annotated junction	GTAG	1583
wt_5	ONT-RNA001-HAP	Not identical, but less than 5bp from annotated junction	other	109
wt_5	ONT-RNA001-HAP	Not identical, but less than 5bp from annotated junction	GTAG	1481
wt_5	ONT-RNA001-HAP	Identical to annotated junction	other	104
wt_5	ONT-RNA001-HAP	Identical to annotated junction	GTAG	35845
wt_5	ONT-RNA001-HEK	More than 5bp from annotated junction	other	143
wt_5	ONT-RNA001-HEK	More than 5bp from annotated junction	GTAG	759
wt_5	ONT-RNA001-HEK	Not identical, but less than 5bp from annotated junction	other	60
wt_5	ONT-RNA001-HEK	Not identical, but less than 5bp from annotated junction	GTAG	840
wt_5	ONT-RNA001-HEK	Identical to annotated junction	other	64
wt_5	ONT-RNA001-HEK	Identical to annotated junction	GTAG	26206
wt_6	ONT-RNA001-HAP	More than 5bp from annotated junction	other	252
wt_6	ONT-RNA001-HAP	More than 5bp from annotated junction	GTAG	1428
wt_6	ONT-RNA001-HAP	Not identical, but less than 5bp from annotated junction	other	96
wt_6	ONT-RNA001-HAP	Not identical, but less than 5bp from annotated junction	GTAG	1335
wt_6	ONT-RNA001-HAP	Identical to annotated junction	other	92
wt_6	ONT-RNA001-HAP	Identical to annotated junction	GTAG	33589
