# Supplementary material for: A comprehensive examination of Nanopore native RNA sequencing for characterization of complex transcriptomes
Source: Nat Commun. 2019 Jul 31;10:3359. doi: 10.1038/s41467-019-11272-z (PMC6668388; doi:10.1038/s41467-019-11272-z)
Supplement: Supplementary file 4 — Source Data [file 41467_2019_11272_MOESM4_ESM.zip › source_data_soneson/SupplementaryFigure17B.txt]

sample1	method1	sample2	method2	correlation	dataset1	dataset2	condition1	condition2	dtype	combination
Illumina_wt_1	salmon	ONT-DCS108-HAP_wt_1	salmon	0.88531324895395	Illumina	ONT-DCS108-HAP	wt	wt	Illumina-Nanopore	different datasets
Illumina_wt_2	salmon	ONT-DCS108-HAP_wt_1	salmon	0.885974455865166	Illumina	ONT-DCS108-HAP	wt	wt	Illumina-Nanopore	different datasets
Illumina_wt_3	salmon	ONT-DCS108-HAP_wt_1	salmon	0.88325374733657	Illumina	ONT-DCS108-HAP	wt	wt	Illumina-Nanopore	different datasets
Illumina_wt_4	salmon	ONT-DCS108-HAP_wt_1	salmon	0.883167996019288	Illumina	ONT-DCS108-HAP	wt	wt	Illumina-Nanopore	different datasets
ONT-DCS108-HAP_wt_1	salmon31	ONT-DCS108-HAP_wt_2	salmon31	0.966286073729096	ONT-DCS108-HAP	ONT-DCS108-HAP	wt	wt	Nanopore	same dataset
Illumina_wt_1	salmon	ONT-DCS108-HAP_wt_2	salmon	0.885607753609322	Illumina	ONT-DCS108-HAP	wt	wt	Illumina-Nanopore	different datasets
Illumina_wt_2	salmon	ONT-DCS108-HAP_wt_2	salmon	0.886247255612074	Illumina	ONT-DCS108-HAP	wt	wt	Illumina-Nanopore	different datasets
Illumina_wt_3	salmon	ONT-DCS108-HAP_wt_2	salmon	0.88345260781893	Illumina	ONT-DCS108-HAP	wt	wt	Illumina-Nanopore	different datasets
Illumina_wt_4	salmon	ONT-DCS108-HAP_wt_2	salmon	0.883074638406101	Illumina	ONT-DCS108-HAP	wt	wt	Illumina-Nanopore	different datasets
ONT-DCS108-HAP_wt_1	salmonminimap2_p0.99	ONT-DCS108-HAP_wt_2	salmonminimap2_p0.99	0.982211603788071	ONT-DCS108-HAP	ONT-DCS108-HAP	wt	wt	Nanopore	same dataset
ONT-DCS108-HAP_wt_1	wubminimap2	ONT-DCS108-HAP_wt_2	wubminimap2	0.974026178943366	ONT-DCS108-HAP	ONT-DCS108-HAP	wt	wt	Nanopore	same dataset
ONT-DCS108-HAP_wt_1	fCminimap2primary	ONT-DCS108-HAP_wt_2	fCminimap2primary	0.986199220696656	ONT-DCS108-HAP	ONT-DCS108-HAP	wt	wt	Nanopore	same dataset
ONT-DCS108-HAP_wt_1	salmon31	ONT-RNA001-HAP_wt_1	salmon31	0.864864247211535	ONT-DCS108-HAP	ONT-RNA001-HAP	wt	wt	Nanopore	different datasets
ONT-DCS108-HAP_wt_2	salmon31	ONT-RNA001-HAP_wt_1	salmon31	0.863066565985879	ONT-DCS108-HAP	ONT-RNA001-HAP	wt	wt	Nanopore	different datasets
ONT-NSK007-HAP_wt_1	salmon31	ONT-RNA001-HAP_wt_1	salmon31	0.923316871645745	ONT-NSK007-HAP	ONT-RNA001-HAP	wt	wt	Nanopore	different datasets
ONT-NSK007-HAP_wt_2	salmon31	ONT-RNA001-HAP_wt_1	salmon31	0.917931361565065	ONT-NSK007-HAP	ONT-RNA001-HAP	wt	wt	Nanopore	different datasets
Illumina_wt_1	salmon	ONT-RNA001-HAP_wt_1	salmon	0.883909851288666	Illumina	ONT-RNA001-HAP	wt	wt	Illumina-Nanopore	different datasets
Illumina_wt_2	salmon	ONT-RNA001-HAP_wt_1	salmon	0.881176949388627	Illumina	ONT-RNA001-HAP	wt	wt	Illumina-Nanopore	different datasets
Illumina_wt_3	salmon	ONT-RNA001-HAP_wt_1	salmon	0.876930818271735	Illumina	ONT-RNA001-HAP	wt	wt	Illumina-Nanopore	different datasets
Illumina_wt_4	salmon	ONT-RNA001-HAP_wt_1	salmon	0.878474214284396	Illumina	ONT-RNA001-HAP	wt	wt	Illumina-Nanopore	different datasets
ONT-DCS108-HAP_wt_1	salmon31	ONT-RNA001-HAP_wt_2	salmon31	0.864765917345076	ONT-DCS108-HAP	ONT-RNA001-HAP	wt	wt	Nanopore	different datasets
ONT-DCS108-HAP_wt_2	salmon31	ONT-RNA001-HAP_wt_2	salmon31	0.864146150416756	ONT-DCS108-HAP	ONT-RNA001-HAP	wt	wt	Nanopore	different datasets
ONT-RNA001-HAP_wt_1	salmon31	ONT-RNA001-HAP_wt_2	salmon31	0.975355971528135	ONT-RNA001-HAP	ONT-RNA001-HAP	wt	wt	Nanopore	same dataset
ONT-NSK007-HAP_wt_1	salmon31	ONT-RNA001-HAP_wt_2	salmon31	0.924387988624474	ONT-NSK007-HAP	ONT-RNA001-HAP	wt	wt	Nanopore	different datasets
ONT-NSK007-HAP_wt_2	salmon31	ONT-RNA001-HAP_wt_2	salmon31	0.917750419700391	ONT-NSK007-HAP	ONT-RNA001-HAP	wt	wt	Nanopore	different datasets
Illumina_wt_1	salmon	ONT-RNA001-HAP_wt_2	salmon	0.886724637213522	Illumina	ONT-RNA001-HAP	wt	wt	Illumina-Nanopore	different datasets
Illumina_wt_2	salmon	ONT-RNA001-HAP_wt_2	salmon	0.883937015624204	Illumina	ONT-RNA001-HAP	wt	wt	Illumina-Nanopore	different datasets
Illumina_wt_3	salmon	ONT-RNA001-HAP_wt_2	salmon	0.879805078449525	Illumina	ONT-RNA001-HAP	wt	wt	Illumina-Nanopore	different datasets
Illumina_wt_4	salmon	ONT-RNA001-HAP_wt_2	salmon	0.881438610932687	Illumina	ONT-RNA001-HAP	wt	wt	Illumina-Nanopore	different datasets
ONT-DCS108-HAP_wt_1	salmon31	ONT-RNA001-HAP_wt_3	salmon31	0.869439979887889	ONT-DCS108-HAP	ONT-RNA001-HAP	wt	wt	Nanopore	different datasets
ONT-DCS108-HAP_wt_2	salmon31	ONT-RNA001-HAP_wt_3	salmon31	0.86884392958812	ONT-DCS108-HAP	ONT-RNA001-HAP	wt	wt	Nanopore	different datasets
ONT-RNA001-HAP_wt_1	salmon31	ONT-RNA001-HAP_wt_3	salmon31	0.953966195133108	ONT-RNA001-HAP	ONT-RNA001-HAP	wt	wt	Nanopore	same dataset
ONT-RNA001-HAP_wt_2	salmon31	ONT-RNA001-HAP_wt_3	salmon31	0.954319831915203	ONT-RNA001-HAP	ONT-RNA001-HAP	wt	wt	Nanopore	same dataset
ONT-NSK007-HAP_wt_1	salmon31	ONT-RNA001-HAP_wt_3	salmon31	0.902374160927338	ONT-NSK007-HAP	ONT-RNA001-HAP	wt	wt	Nanopore	different datasets
ONT-NSK007-HAP_wt_2	salmon31	ONT-RNA001-HAP_wt_3	salmon31	0.893572282147109	ONT-NSK007-HAP	ONT-RNA001-HAP	wt	wt	Nanopore	different datasets
Illumina_wt_1	salmon	ONT-RNA001-HAP_wt_3	salmon	0.893484738710955	Illumina	ONT-RNA001-HAP	wt	wt	Illumina-Nanopore	different datasets
Illumina_wt_2	salmon	ONT-RNA001-HAP_wt_3	salmon	0.890001332209596	Illumina	ONT-RNA001-HAP	wt	wt	Illumina-Nanopore	different datasets
Illumina_wt_3	salmon	ONT-RNA001-HAP_wt_3	salmon	0.885530610976739	Illumina	ONT-RNA001-HAP	wt	wt	Illumina-Nanopore	different datasets
Illumina_wt_4	salmon	ONT-RNA001-HAP_wt_3	salmon	0.886431428922954	Illumina	ONT-RNA001-HAP	wt	wt	Illumina-Nanopore	different datasets
ONT-DCS108-HAP_wt_1	salmon31	ONT-RNA001-HAP_wt_4	salmon31	0.838768459308145	ONT-DCS108-HAP	ONT-RNA001-HAP	wt	wt	Nanopore	different datasets
ONT-DCS108-HAP_wt_2	salmon31	ONT-RNA001-HAP_wt_4	salmon31	0.836875090758949	ONT-DCS108-HAP	ONT-RNA001-HAP	wt	wt	Nanopore	different datasets
ONT-RNA001-HAP_wt_1	salmon31	ONT-RNA001-HAP_wt_4	salmon31	0.947351721430757	ONT-RNA001-HAP	ONT-RNA001-HAP	wt	wt	Nanopore	same dataset
ONT-RNA001-HAP_wt_2	salmon31	ONT-RNA001-HAP_wt_4	salmon31	0.947082963960156	ONT-RNA001-HAP	ONT-RNA001-HAP	wt	wt	Nanopore	same dataset
ONT-RNA001-HAP_wt_3	salmon31	ONT-RNA001-HAP_wt_4	salmon31	0.97304575825817	ONT-RNA001-HAP	ONT-RNA001-HAP	wt	wt	Nanopore	same dataset
ONT-NSK007-HAP_wt_1	salmon31	ONT-RNA001-HAP_wt_4	salmon31	0.880009045367343	ONT-NSK007-HAP	ONT-RNA001-HAP	wt	wt	Nanopore	different datasets
ONT-NSK007-HAP_wt_2	salmon31	ONT-RNA001-HAP_wt_4	salmon31	0.873440867144641	ONT-NSK007-HAP	ONT-RNA001-HAP	wt	wt	Nanopore	different datasets
Illumina_wt_1	salmon	ONT-RNA001-HAP_wt_4	salmon	0.866812369877772	Illumina	ONT-RNA001-HAP	wt	wt	Illumina-Nanopore	different datasets
Illumina_wt_2	salmon	ONT-RNA001-HAP_wt_4	salmon	0.862884532706962	Illumina	ONT-RNA001-HAP	wt	wt	Illumina-Nanopore	different datasets
Illumina_wt_3	salmon	ONT-RNA001-HAP_wt_4	salmon	0.858239016861423	Illumina	ONT-RNA001-HAP	wt	wt	Illumina-Nanopore	different datasets
Illumina_wt_4	salmon	ONT-RNA001-HAP_wt_4	salmon	0.859450848820903	Illumina	ONT-RNA001-HAP	wt	wt	Illumina-Nanopore	different datasets
ONT-DCS108-HAP_wt_1	salmon31	ONT-RNA001-HAP_wt_5	salmon31	0.857689710826303	ONT-DCS108-HAP	ONT-RNA001-HAP	wt	wt	Nanopore	different datasets
ONT-DCS108-HAP_wt_2	salmon31	ONT-RNA001-HAP_wt_5	salmon31	0.856800025527626	ONT-DCS108-HAP	ONT-RNA001-HAP	wt	wt	Nanopore	different datasets
ONT-RNA001-HAP_wt_1	salmon31	ONT-RNA001-HAP_wt_5	salmon31	0.953879499492841	ONT-RNA001-HAP	ONT-RNA001-HAP	wt	wt	Nanopore	same dataset
ONT-RNA001-HAP_wt_2	salmon31	ONT-RNA001-HAP_wt_5	salmon31	0.953943639669248	ONT-RNA001-HAP	ONT-RNA001-HAP	wt	wt	Nanopore	same dataset
ONT-RNA001-HAP_wt_3	salmon31	ONT-RNA001-HAP_wt_5	salmon31	0.981771826572369	ONT-RNA001-HAP	ONT-RNA001-HAP	wt	wt	Nanopore	same dataset
ONT-RNA001-HAP_wt_4	salmon31	ONT-RNA001-HAP_wt_5	salmon31	0.974405495082435	ONT-RNA001-HAP	ONT-RNA001-HAP	wt	wt	Nanopore	same dataset
ONT-NSK007-HAP_wt_1	salmon31	ONT-RNA001-HAP_wt_5	salmon31	0.894145239304968	ONT-NSK007-HAP	ONT-RNA001-HAP	wt	wt	Nanopore	different datasets
ONT-NSK007-HAP_wt_2	salmon31	ONT-RNA001-HAP_wt_5	salmon31	0.887127277781821	ONT-NSK007-HAP	ONT-RNA001-HAP	wt	wt	Nanopore	different datasets
Illumina_wt_1	salmon	ONT-RNA001-HAP_wt_5	salmon	0.885633772916706	Illumina	ONT-RNA001-HAP	wt	wt	Illumina-Nanopore	different datasets
Illumina_wt_2	salmon	ONT-RNA001-HAP_wt_5	salmon	0.881794225041514	Illumina	ONT-RNA001-HAP	wt	wt	Illumina-Nanopore	different datasets
Illumina_wt_3	salmon	ONT-RNA001-HAP_wt_5	salmon	0.877547212485233	Illumina	ONT-RNA001-HAP	wt	wt	Illumina-Nanopore	different datasets
Illumina_wt_4	salmon	ONT-RNA001-HAP_wt_5	salmon	0.878616724483444	Illumina	ONT-RNA001-HAP	wt	wt	Illumina-Nanopore	different datasets
ONT-DCS108-HAP_wt_1	salmon31	ONT-RNA001-HAP_wt_6	salmon31	0.853705232043627	ONT-DCS108-HAP	ONT-RNA001-HAP	wt	wt	Nanopore	different datasets
ONT-DCS108-HAP_wt_2	salmon31	ONT-RNA001-HAP_wt_6	salmon31	0.852530411756064	ONT-DCS108-HAP	ONT-RNA001-HAP	wt	wt	Nanopore	different datasets
ONT-RNA001-HAP_wt_1	salmon31	ONT-RNA001-HAP_wt_6	salmon31	0.951924479377603	ONT-RNA001-HAP	ONT-RNA001-HAP	wt	wt	Nanopore	same dataset
ONT-RNA001-HAP_wt_2	salmon31	ONT-RNA001-HAP_wt_6	salmon31	0.952288811041818	ONT-RNA001-HAP	ONT-RNA001-HAP	wt	wt	Nanopore	same dataset
ONT-RNA001-HAP_wt_3	salmon31	ONT-RNA001-HAP_wt_6	salmon31	0.980227118311718	ONT-RNA001-HAP	ONT-RNA001-HAP	wt	wt	Nanopore	same dataset
ONT-RNA001-HAP_wt_4	salmon31	ONT-RNA001-HAP_wt_6	salmon31	0.973568751165262	ONT-RNA001-HAP	ONT-RNA001-HAP	wt	wt	Nanopore	same dataset
ONT-RNA001-HAP_wt_5	salmon31	ONT-RNA001-HAP_wt_6	salmon31	0.979945450200594	ONT-RNA001-HAP	ONT-RNA001-HAP	wt	wt	Nanopore	same dataset
ONT-NSK007-HAP_wt_1	salmon31	ONT-RNA001-HAP_wt_6	salmon31	0.890989051385302	ONT-NSK007-HAP	ONT-RNA001-HAP	wt	wt	Nanopore	different datasets
ONT-NSK007-HAP_wt_2	salmon31	ONT-RNA001-HAP_wt_6	salmon31	0.883589560538383	ONT-NSK007-HAP	ONT-RNA001-HAP	wt	wt	Nanopore	different datasets
Illumina_wt_1	salmon	ONT-RNA001-HAP_wt_6	salmon	0.881621002374713	Illumina	ONT-RNA001-HAP	wt	wt	Illumina-Nanopore	different datasets
Illumina_wt_2	salmon	ONT-RNA001-HAP_wt_6	salmon	0.87778712076048	Illumina	ONT-RNA001-HAP	wt	wt	Illumina-Nanopore	different datasets
Illumina_wt_3	salmon	ONT-RNA001-HAP_wt_6	salmon	0.873689819971367	Illumina	ONT-RNA001-HAP	wt	wt	Illumina-Nanopore	different datasets
Illumina_wt_4	salmon	ONT-RNA001-HAP_wt_6	salmon	0.874697525633665	Illumina	ONT-RNA001-HAP	wt	wt	Illumina-Nanopore	different datasets
ONT-DCS108-HAP_wt_1	salmonminimap2_p0.99	ONT-RNA001-HAP_wt_1	salmonminimap2_p0.99	0.908013568109967	ONT-DCS108-HAP	ONT-RNA001-HAP	wt	wt	Nanopore	different datasets
ONT-DCS108-HAP_wt_2	salmonminimap2_p0.99	ONT-RNA001-HAP_wt_1	salmonminimap2_p0.99	0.910614384622013	ONT-DCS108-HAP	ONT-RNA001-HAP	wt	wt	Nanopore	different datasets
ONT-NSK007-HAP_wt_1	salmonminimap2_p0.99	ONT-RNA001-HAP_wt_1	salmonminimap2_p0.99	0.926848835360172	ONT-NSK007-HAP	ONT-RNA001-HAP	wt	wt	Nanopore	different datasets
ONT-NSK007-HAP_wt_2	salmonminimap2_p0.99	ONT-RNA001-HAP_wt_1	salmonminimap2_p0.99	0.923770905812452	ONT-NSK007-HAP	ONT-RNA001-HAP	wt	wt	Nanopore	different datasets
ONT-DCS108-HAP_wt_1	salmonminimap2_p0.99	ONT-RNA001-HAP_wt_2	salmonminimap2_p0.99	0.908950817730932	ONT-DCS108-HAP	ONT-RNA001-HAP	wt	wt	Nanopore	different datasets
ONT-DCS108-HAP_wt_2	salmonminimap2_p0.99	ONT-RNA001-HAP_wt_2	salmonminimap2_p0.99	0.912241551948474	ONT-DCS108-HAP	ONT-RNA001-HAP	wt	wt	Nanopore	different datasets
ONT-RNA001-HAP_wt_1	salmonminimap2_p0.99	ONT-RNA001-HAP_wt_2	salmonminimap2_p0.99	0.982762670063822	ONT-RNA001-HAP	ONT-RNA001-HAP	wt	wt	Nanopore	same dataset
ONT-NSK007-HAP_wt_1	salmonminimap2_p0.99	ONT-RNA001-HAP_wt_2	salmonminimap2_p0.99	0.927441083565023	ONT-NSK007-HAP	ONT-RNA001-HAP	wt	wt	Nanopore	different datasets
ONT-NSK007-HAP_wt_2	salmonminimap2_p0.99	ONT-RNA001-HAP_wt_2	salmonminimap2_p0.99	0.922954776012684	ONT-NSK007-HAP	ONT-RNA001-HAP	wt	wt	Nanopore	different datasets
ONT-DCS108-HAP_wt_1	salmonminimap2_p0.99	ONT-RNA001-HAP_wt_3	salmonminimap2_p0.99	0.914063641714329	ONT-DCS108-HAP	ONT-RNA001-HAP	wt	wt	Nanopore	different datasets
ONT-DCS108-HAP_wt_2	salmonminimap2_p0.99	ONT-RNA001-HAP_wt_3	salmonminimap2_p0.99	0.915769974275623	ONT-DCS108-HAP	ONT-RNA001-HAP	wt	wt	Nanopore	different datasets
ONT-RNA001-HAP_wt_1	salmonminimap2_p0.99	ONT-RNA001-HAP_wt_3	salmonminimap2_p0.99	0.961547573667696	ONT-RNA001-HAP	ONT-RNA001-HAP	wt	wt	Nanopore	same dataset
ONT-RNA001-HAP_wt_2	salmonminimap2_p0.99	ONT-RNA001-HAP_wt_3	salmonminimap2_p0.99	0.962389997835378	ONT-RNA001-HAP	ONT-RNA001-HAP	wt	wt	Nanopore	same dataset
ONT-NSK007-HAP_wt_1	salmonminimap2_p0.99	ONT-RNA001-HAP_wt_3	salmonminimap2_p0.99	0.904127803700352	ONT-NSK007-HAP	ONT-RNA001-HAP	wt	wt	Nanopore	different datasets
ONT-NSK007-HAP_wt_2	salmonminimap2_p0.99	ONT-RNA001-HAP_wt_3	salmonminimap2_p0.99	0.897895618786719	ONT-NSK007-HAP	ONT-RNA001-HAP	wt	wt	Nanopore	different datasets
ONT-DCS108-HAP_wt_1	salmonminimap2_p0.99	ONT-RNA001-HAP_wt_4	salmonminimap2_p0.99	0.888929333810802	ONT-DCS108-HAP	ONT-RNA001-HAP	wt	wt	Nanopore	different datasets
ONT-DCS108-HAP_wt_2	salmonminimap2_p0.99	ONT-RNA001-HAP_wt_4	salmonminimap2_p0.99	0.890192594809153	ONT-DCS108-HAP	ONT-RNA001-HAP	wt	wt	Nanopore	different datasets
ONT-RNA001-HAP_wt_1	salmonminimap2_p0.99	ONT-RNA001-HAP_wt_4	salmonminimap2_p0.99	0.95786104119328	ONT-RNA001-HAP	ONT-RNA001-HAP	wt	wt	Nanopore	same dataset
ONT-RNA001-HAP_wt_2	salmonminimap2_p0.99	ONT-RNA001-HAP_wt_4	salmonminimap2_p0.99	0.957410546634882	ONT-RNA001-HAP	ONT-RNA001-HAP	wt	wt	Nanopore	same dataset
ONT-RNA001-HAP_wt_3	salmonminimap2_p0.99	ONT-RNA001-HAP_wt_4	salmonminimap2_p0.99	0.980357176497735	ONT-RNA001-HAP	ONT-RNA001-HAP	wt	wt	Nanopore	same dataset
ONT-NSK007-HAP_wt_1	salmonminimap2_p0.99	ONT-RNA001-HAP_wt_4	salmonminimap2_p0.99	0.886638645345432	ONT-NSK007-HAP	ONT-RNA001-HAP	wt	wt	Nanopore	different datasets
ONT-NSK007-HAP_wt_2	salmonminimap2_p0.99	ONT-RNA001-HAP_wt_4	salmonminimap2_p0.99	0.882777444767484	ONT-NSK007-HAP	ONT-RNA001-HAP	wt	wt	Nanopore	different datasets
ONT-DCS108-HAP_wt_1	salmonminimap2_p0.99	ONT-RNA001-HAP_wt_5	salmonminimap2_p0.99	0.902797716787005	ONT-DCS108-HAP	ONT-RNA001-HAP	wt	wt	Nanopore	different datasets
ONT-DCS108-HAP_wt_2	salmonminimap2_p0.99	ONT-RNA001-HAP_wt_5	salmonminimap2_p0.99	0.904953266756097	ONT-DCS108-HAP	ONT-RNA001-HAP	wt	wt	Nanopore	different datasets
ONT-RNA001-HAP_wt_1	salmonminimap2_p0.99	ONT-RNA001-HAP_wt_5	salmonminimap2_p0.99	0.96231148250243	ONT-RNA001-HAP	ONT-RNA001-HAP	wt	wt	Nanopore	same dataset
ONT-RNA001-HAP_wt_2	salmonminimap2_p0.99	ONT-RNA001-HAP_wt_5	salmonminimap2_p0.99	0.962841994005653	ONT-RNA001-HAP	ONT-RNA001-HAP	wt	wt	Nanopore	same dataset
ONT-RNA001-HAP_wt_3	salmonminimap2_p0.99	ONT-RNA001-HAP_wt_5	salmonminimap2_p0.99	0.986878091832153	ONT-RNA001-HAP	ONT-RNA001-HAP	wt	wt	Nanopore	same dataset
ONT-RNA001-HAP_wt_4	salmonminimap2_p0.99	ONT-RNA001-HAP_wt_5	salmonminimap2_p0.99	0.982297359687399	ONT-RNA001-HAP	ONT-RNA001-HAP	wt	wt	Nanopore	same dataset
ONT-NSK007-HAP_wt_1	salmonminimap2_p0.99	ONT-RNA001-HAP_wt_5	salmonminimap2_p0.99	0.897613076360992	ONT-NSK007-HAP	ONT-RNA001-HAP	wt	wt	Nanopore	different datasets
ONT-NSK007-HAP_wt_2	salmonminimap2_p0.99	ONT-RNA001-HAP_wt_5	salmonminimap2_p0.99	0.892177329336482	ONT-NSK007-HAP	ONT-RNA001-HAP	wt	wt	Nanopore	different datasets
ONT-DCS108-HAP_wt_1	salmonminimap2_p0.99	ONT-RNA001-HAP_wt_6	salmonminimap2_p0.99	0.899948246463176	ONT-DCS108-HAP	ONT-RNA001-HAP	wt	wt	Nanopore	different datasets
ONT-DCS108-HAP_wt_2	salmonminimap2_p0.99	ONT-RNA001-HAP_wt_6	salmonminimap2_p0.99	0.901982308620804	ONT-DCS108-HAP	ONT-RNA001-HAP	wt	wt	Nanopore	different datasets
ONT-RNA001-HAP_wt_1	salmonminimap2_p0.99	ONT-RNA001-HAP_wt_6	salmonminimap2_p0.99	0.960880756796493	ONT-RNA001-HAP	ONT-RNA001-HAP	wt	wt	Nanopore	same dataset
ONT-RNA001-HAP_wt_2	salmonminimap2_p0.99	ONT-RNA001-HAP_wt_6	salmonminimap2_p0.99	0.961242867654836	ONT-RNA001-HAP	ONT-RNA001-HAP	wt	wt	Nanopore	same dataset
ONT-RNA001-HAP_wt_3	salmonminimap2_p0.99	ONT-RNA001-HAP_wt_6	salmonminimap2_p0.99	0.985800981608636	ONT-RNA001-HAP	ONT-RNA001-HAP	wt	wt	Nanopore	same dataset
ONT-RNA001-HAP_wt_4	salmonminimap2_p0.99	ONT-RNA001-HAP_wt_6	salmonminimap2_p0.99	0.981907300738313	ONT-RNA001-HAP	ONT-RNA001-HAP	wt	wt	Nanopore	same dataset
ONT-RNA001-HAP_wt_5	salmonminimap2_p0.99	ONT-RNA001-HAP_wt_6	salmonminimap2_p0.99	0.986600663640754	ONT-RNA001-HAP	ONT-RNA001-HAP	wt	wt	Nanopore	same dataset
ONT-NSK007-HAP_wt_1	salmonminimap2_p0.99	ONT-RNA001-HAP_wt_6	salmonminimap2_p0.99	0.895092765846519	ONT-NSK007-HAP	ONT-RNA001-HAP	wt	wt	Nanopore	different datasets
ONT-NSK007-HAP_wt_2	salmonminimap2_p0.99	ONT-RNA001-HAP_wt_6	salmonminimap2_p0.99	0.889929687168901	ONT-NSK007-HAP	ONT-RNA001-HAP	wt	wt	Nanopore	different datasets
ONT-DCS108-HAP_wt_1	wubminimap2	ONT-RNA001-HAP_wt_1	wubminimap2	0.880420410524043	ONT-DCS108-HAP	ONT-RNA001-HAP	wt	wt	Nanopore	different datasets
ONT-DCS108-HAP_wt_2	wubminimap2	ONT-RNA001-HAP_wt_1	wubminimap2	0.891649373608413	ONT-DCS108-HAP	ONT-RNA001-HAP	wt	wt	Nanopore	different datasets
ONT-NSK007-HAP_wt_1	wubminimap2	ONT-RNA001-HAP_wt_1	wubminimap2	0.840014263996198	ONT-NSK007-HAP	ONT-RNA001-HAP	wt	wt	Nanopore	different datasets
ONT-NSK007-HAP_wt_2	wubminimap2	ONT-RNA001-HAP_wt_1	wubminimap2	0.83333496341002	ONT-NSK007-HAP	ONT-RNA001-HAP	wt	wt	Nanopore	different datasets
ONT-DCS108-HAP_wt_1	wubminimap2	ONT-RNA001-HAP_wt_2	wubminimap2	0.87807386705207	ONT-DCS108-HAP	ONT-RNA001-HAP	wt	wt	Nanopore	different datasets
ONT-DCS108-HAP_wt_2	wubminimap2	ONT-RNA001-HAP_wt_2	wubminimap2	0.889595664569356	ONT-DCS108-HAP	ONT-RNA001-HAP	wt	wt	Nanopore	different datasets
ONT-RNA001-HAP_wt_1	wubminimap2	ONT-RNA001-HAP_wt_2	wubminimap2	0.977844961200115	ONT-RNA001-HAP	ONT-RNA001-HAP	wt	wt	Nanopore	same dataset
ONT-NSK007-HAP_wt_1	wubminimap2	ONT-RNA001-HAP_wt_2	wubminimap2	0.837984260706323	ONT-NSK007-HAP	ONT-RNA001-HAP	wt	wt	Nanopore	different datasets
ONT-NSK007-HAP_wt_2	wubminimap2	ONT-RNA001-HAP_wt_2	wubminimap2	0.83062736794572	ONT-NSK007-HAP	ONT-RNA001-HAP	wt	wt	Nanopore	different datasets
ONT-DCS108-HAP_wt_1	wubminimap2	ONT-RNA001-HAP_wt_3	wubminimap2	0.878941445933673	ONT-DCS108-HAP	ONT-RNA001-HAP	wt	wt	Nanopore	different datasets
ONT-DCS108-HAP_wt_2	wubminimap2	ONT-RNA001-HAP_wt_3	wubminimap2	0.89016536700082	ONT-DCS108-HAP	ONT-RNA001-HAP	wt	wt	Nanopore	different datasets
ONT-RNA001-HAP_wt_1	wubminimap2	ONT-RNA001-HAP_wt_3	wubminimap2	0.955313212661292	ONT-RNA001-HAP	ONT-RNA001-HAP	wt	wt	Nanopore	same dataset
ONT-RNA001-HAP_wt_2	wubminimap2	ONT-RNA001-HAP_wt_3	wubminimap2	0.95390653016563	ONT-RNA001-HAP	ONT-RNA001-HAP	wt	wt	Nanopore	same dataset
ONT-NSK007-HAP_wt_1	wubminimap2	ONT-RNA001-HAP_wt_3	wubminimap2	0.818724062267652	ONT-NSK007-HAP	ONT-RNA001-HAP	wt	wt	Nanopore	different datasets
ONT-NSK007-HAP_wt_2	wubminimap2	ONT-RNA001-HAP_wt_3	wubminimap2	0.811642969816261	ONT-NSK007-HAP	ONT-RNA001-HAP	wt	wt	Nanopore	different datasets
ONT-DCS108-HAP_wt_1	wubminimap2	ONT-RNA001-HAP_wt_4	wubminimap2	0.851694722030277	ONT-DCS108-HAP	ONT-RNA001-HAP	wt	wt	Nanopore	different datasets
ONT-DCS108-HAP_wt_2	wubminimap2	ONT-RNA001-HAP_wt_4	wubminimap2	0.863658383250862	ONT-DCS108-HAP	ONT-RNA001-HAP	wt	wt	Nanopore	different datasets
ONT-RNA001-HAP_wt_1	wubminimap2	ONT-RNA001-HAP_wt_4	wubminimap2	0.946330655456988	ONT-RNA001-HAP	ONT-RNA001-HAP	wt	wt	Nanopore	same dataset
ONT-RNA001-HAP_wt_2	wubminimap2	ONT-RNA001-HAP_wt_4	wubminimap2	0.945514752367265	ONT-RNA001-HAP	ONT-RNA001-HAP	wt	wt	Nanopore	same dataset
ONT-RNA001-HAP_wt_3	wubminimap2	ONT-RNA001-HAP_wt_4	wubminimap2	0.975435402542494	ONT-RNA001-HAP	ONT-RNA001-HAP	wt	wt	Nanopore	same dataset
ONT-NSK007-HAP_wt_1	wubminimap2	ONT-RNA001-HAP_wt_4	wubminimap2	0.798365636637589	ONT-NSK007-HAP	ONT-RNA001-HAP	wt	wt	Nanopore	different datasets
ONT-NSK007-HAP_wt_2	wubminimap2	ONT-RNA001-HAP_wt_4	wubminimap2	0.790792943111576	ONT-NSK007-HAP	ONT-RNA001-HAP	wt	wt	Nanopore	different datasets
ONT-DCS108-HAP_wt_1	wubminimap2	ONT-RNA001-HAP_wt_5	wubminimap2	0.866497625900795	ONT-DCS108-HAP	ONT-RNA001-HAP	wt	wt	Nanopore	different datasets
ONT-DCS108-HAP_wt_2	wubminimap2	ONT-RNA001-HAP_wt_5	wubminimap2	0.878831432859606	ONT-DCS108-HAP	ONT-RNA001-HAP	wt	wt	Nanopore	different datasets
ONT-RNA001-HAP_wt_1	wubminimap2	ONT-RNA001-HAP_wt_5	wubminimap2	0.954539480853604	ONT-RNA001-HAP	ONT-RNA001-HAP	wt	wt	Nanopore	same dataset
ONT-RNA001-HAP_wt_2	wubminimap2	ONT-RNA001-HAP_wt_5	wubminimap2	0.953580640156052	ONT-RNA001-HAP	ONT-RNA001-HAP	wt	wt	Nanopore	same dataset
ONT-RNA001-HAP_wt_3	wubminimap2	ONT-RNA001-HAP_wt_5	wubminimap2	0.982449714497022	ONT-RNA001-HAP	ONT-RNA001-HAP	wt	wt	Nanopore	same dataset
ONT-RNA001-HAP_wt_4	wubminimap2	ONT-RNA001-HAP_wt_5	wubminimap2	0.976378592872514	ONT-RNA001-HAP	ONT-RNA001-HAP	wt	wt	Nanopore	same dataset
ONT-NSK007-HAP_wt_1	wubminimap2	ONT-RNA001-HAP_wt_5	wubminimap2	0.811016254803736	ONT-NSK007-HAP	ONT-RNA001-HAP	wt	wt	Nanopore	different datasets
ONT-NSK007-HAP_wt_2	wubminimap2	ONT-RNA001-HAP_wt_5	wubminimap2	0.80414424556146	ONT-NSK007-HAP	ONT-RNA001-HAP	wt	wt	Nanopore	different datasets
ONT-DCS108-HAP_wt_1	wubminimap2	ONT-RNA001-HAP_wt_6	wubminimap2	0.863813498627111	ONT-DCS108-HAP	ONT-RNA001-HAP	wt	wt	Nanopore	different datasets
ONT-DCS108-HAP_wt_2	wubminimap2	ONT-RNA001-HAP_wt_6	wubminimap2	0.876026292058518	ONT-DCS108-HAP	ONT-RNA001-HAP	wt	wt	Nanopore	different datasets
ONT-RNA001-HAP_wt_1	wubminimap2	ONT-RNA001-HAP_wt_6	wubminimap2	0.952743436760288	ONT-RNA001-HAP	ONT-RNA001-HAP	wt	wt	Nanopore	same dataset
ONT-RNA001-HAP_wt_2	wubminimap2	ONT-RNA001-HAP_wt_6	wubminimap2	0.952086082932228	ONT-RNA001-HAP	ONT-RNA001-HAP	wt	wt	Nanopore	same dataset
ONT-RNA001-HAP_wt_3	wubminimap2	ONT-RNA001-HAP_wt_6	wubminimap2	0.981089241527839	ONT-RNA001-HAP	ONT-RNA001-HAP	wt	wt	Nanopore	same dataset
ONT-RNA001-HAP_wt_4	wubminimap2	ONT-RNA001-HAP_wt_6	wubminimap2	0.97527526121362	ONT-RNA001-HAP	ONT-RNA001-HAP	wt	wt	Nanopore	same dataset
ONT-RNA001-HAP_wt_5	wubminimap2	ONT-RNA001-HAP_wt_6	wubminimap2	0.9813051049915	ONT-RNA001-HAP	ONT-RNA001-HAP	wt	wt	Nanopore	same dataset
ONT-NSK007-HAP_wt_1	wubminimap2	ONT-RNA001-HAP_wt_6	wubminimap2	0.808748886847934	ONT-NSK007-HAP	ONT-RNA001-HAP	wt	wt	Nanopore	different datasets
ONT-NSK007-HAP_wt_2	wubminimap2	ONT-RNA001-HAP_wt_6	wubminimap2	0.802660626972844	ONT-NSK007-HAP	ONT-RNA001-HAP	wt	wt	Nanopore	different datasets
ONT-DCS108-HAP_wt_1	fCminimap2primary	ONT-RNA001-HAP_wt_1	fCminimap2primary	0.880326613778401	ONT-DCS108-HAP	ONT-RNA001-HAP	wt	wt	Nanopore	different datasets
ONT-DCS108-HAP_wt_2	fCminimap2primary	ONT-RNA001-HAP_wt_1	fCminimap2primary	0.885524108166416	ONT-DCS108-HAP	ONT-RNA001-HAP	wt	wt	Nanopore	different datasets
ONT-NSK007-HAP_wt_1	fCminimap2primary	ONT-RNA001-HAP_wt_1	fCminimap2primary	0.903223340813491	ONT-NSK007-HAP	ONT-RNA001-HAP	wt	wt	Nanopore	different datasets
ONT-NSK007-HAP_wt_2	fCminimap2primary	ONT-RNA001-HAP_wt_1	fCminimap2primary	0.900626922929172	ONT-NSK007-HAP	ONT-RNA001-HAP	wt	wt	Nanopore	different datasets
ONT-DCS108-HAP_wt_1	fCminimap2primary	ONT-RNA001-HAP_wt_2	fCminimap2primary	0.878716423025958	ONT-DCS108-HAP	ONT-RNA001-HAP	wt	wt	Nanopore	different datasets
ONT-DCS108-HAP_wt_2	fCminimap2primary	ONT-RNA001-HAP_wt_2	fCminimap2primary	0.884299350506415	ONT-DCS108-HAP	ONT-RNA001-HAP	wt	wt	Nanopore	different datasets
ONT-RNA001-HAP_wt_1	fCminimap2primary	ONT-RNA001-HAP_wt_2	fCminimap2primary	0.985532921109887	ONT-RNA001-HAP	ONT-RNA001-HAP	wt	wt	Nanopore	same dataset
ONT-NSK007-HAP_wt_1	fCminimap2primary	ONT-RNA001-HAP_wt_2	fCminimap2primary	0.904486511117704	ONT-NSK007-HAP	ONT-RNA001-HAP	wt	wt	Nanopore	different datasets
ONT-NSK007-HAP_wt_2	fCminimap2primary	ONT-RNA001-HAP_wt_2	fCminimap2primary	0.900620925597026	ONT-NSK007-HAP	ONT-RNA001-HAP	wt	wt	Nanopore	different datasets
ONT-DCS108-HAP_wt_1	fCminimap2primary	ONT-RNA001-HAP_wt_3	fCminimap2primary	0.88117307184068	ONT-DCS108-HAP	ONT-RNA001-HAP	wt	wt	Nanopore	different datasets
ONT-DCS108-HAP_wt_2	fCminimap2primary	ONT-RNA001-HAP_wt_3	fCminimap2primary	0.885619089661225	ONT-DCS108-HAP	ONT-RNA001-HAP	wt	wt	Nanopore	different datasets
ONT-RNA001-HAP_wt_1	fCminimap2primary	ONT-RNA001-HAP_wt_3	fCminimap2primary	0.963558442355559	ONT-RNA001-HAP	ONT-RNA001-HAP	wt	wt	Nanopore	same dataset
ONT-RNA001-HAP_wt_2	fCminimap2primary	ONT-RNA001-HAP_wt_3	fCminimap2primary	0.963661998968764	ONT-RNA001-HAP	ONT-RNA001-HAP	wt	wt	Nanopore	same dataset
ONT-NSK007-HAP_wt_1	fCminimap2primary	ONT-RNA001-HAP_wt_3	fCminimap2primary	0.881840378144602	ONT-NSK007-HAP	ONT-RNA001-HAP	wt	wt	Nanopore	different datasets
ONT-NSK007-HAP_wt_2	fCminimap2primary	ONT-RNA001-HAP_wt_3	fCminimap2primary	0.875407214260321	ONT-NSK007-HAP	ONT-RNA001-HAP	wt	wt	Nanopore	different datasets
ONT-DCS108-HAP_wt_1	fCminimap2primary	ONT-RNA001-HAP_wt_4	fCminimap2primary	0.858242559167114	ONT-DCS108-HAP	ONT-RNA001-HAP	wt	wt	Nanopore	different datasets
ONT-DCS108-HAP_wt_2	fCminimap2primary	ONT-RNA001-HAP_wt_4	fCminimap2primary	0.86262709783375	ONT-DCS108-HAP	ONT-RNA001-HAP	wt	wt	Nanopore	different datasets
ONT-RNA001-HAP_wt_1	fCminimap2primary	ONT-RNA001-HAP_wt_4	fCminimap2primary	0.959536797397363	ONT-RNA001-HAP	ONT-RNA001-HAP	wt	wt	Nanopore	same dataset
ONT-RNA001-HAP_wt_2	fCminimap2primary	ONT-RNA001-HAP_wt_4	fCminimap2primary	0.958785834605648	ONT-RNA001-HAP	ONT-RNA001-HAP	wt	wt	Nanopore	same dataset
ONT-RNA001-HAP_wt_3	fCminimap2primary	ONT-RNA001-HAP_wt_4	fCminimap2primary	0.982908299991702	ONT-RNA001-HAP	ONT-RNA001-HAP	wt	wt	Nanopore	same dataset
ONT-NSK007-HAP_wt_1	fCminimap2primary	ONT-RNA001-HAP_wt_4	fCminimap2primary	0.862624815821022	ONT-NSK007-HAP	ONT-RNA001-HAP	wt	wt	Nanopore	different datasets
ONT-NSK007-HAP_wt_2	fCminimap2primary	ONT-RNA001-HAP_wt_4	fCminimap2primary	0.859438895885821	ONT-NSK007-HAP	ONT-RNA001-HAP	wt	wt	Nanopore	different datasets
ONT-DCS108-HAP_wt_1	fCminimap2primary	ONT-RNA001-HAP_wt_5	fCminimap2primary	0.869771610872693	ONT-DCS108-HAP	ONT-RNA001-HAP	wt	wt	Nanopore	different datasets
ONT-DCS108-HAP_wt_2	fCminimap2primary	ONT-RNA001-HAP_wt_5	fCminimap2primary	0.874327862742044	ONT-DCS108-HAP	ONT-RNA001-HAP	wt	wt	Nanopore	different datasets
ONT-RNA001-HAP_wt_1	fCminimap2primary	ONT-RNA001-HAP_wt_5	fCminimap2primary	0.963540167193272	ONT-RNA001-HAP	ONT-RNA001-HAP	wt	wt	Nanopore	same dataset
ONT-RNA001-HAP_wt_2	fCminimap2primary	ONT-RNA001-HAP_wt_5	fCminimap2primary	0.963436266315596	ONT-RNA001-HAP	ONT-RNA001-HAP	wt	wt	Nanopore	same dataset
ONT-RNA001-HAP_wt_3	fCminimap2primary	ONT-RNA001-HAP_wt_5	fCminimap2primary	0.988873643828259	ONT-RNA001-HAP	ONT-RNA001-HAP	wt	wt	Nanopore	same dataset
ONT-RNA001-HAP_wt_4	fCminimap2primary	ONT-RNA001-HAP_wt_5	fCminimap2primary	0.984595607147026	ONT-RNA001-HAP	ONT-RNA001-HAP	wt	wt	Nanopore	same dataset
ONT-NSK007-HAP_wt_1	fCminimap2primary	ONT-RNA001-HAP_wt_5	fCminimap2primary	0.874147413416264	ONT-NSK007-HAP	ONT-RNA001-HAP	wt	wt	Nanopore	different datasets
ONT-NSK007-HAP_wt_2	fCminimap2primary	ONT-RNA001-HAP_wt_5	fCminimap2primary	0.869256844138189	ONT-NSK007-HAP	ONT-RNA001-HAP	wt	wt	Nanopore	different datasets
ONT-DCS108-HAP_wt_1	fCminimap2primary	ONT-RNA001-HAP_wt_6	fCminimap2primary	0.867599364389386	ONT-DCS108-HAP	ONT-RNA001-HAP	wt	wt	Nanopore	different datasets
ONT-DCS108-HAP_wt_2	fCminimap2primary	ONT-RNA001-HAP_wt_6	fCminimap2primary	0.872157552963496	ONT-DCS108-HAP	ONT-RNA001-HAP	wt	wt	Nanopore	different datasets
ONT-RNA001-HAP_wt_1	fCminimap2primary	ONT-RNA001-HAP_wt_6	fCminimap2primary	0.96226004704131	ONT-RNA001-HAP	ONT-RNA001-HAP	wt	wt	Nanopore	same dataset
ONT-RNA001-HAP_wt_2	fCminimap2primary	ONT-RNA001-HAP_wt_6	fCminimap2primary	0.962095504762375	ONT-RNA001-HAP	ONT-RNA001-HAP	wt	wt	Nanopore	same dataset
ONT-RNA001-HAP_wt_3	fCminimap2primary	ONT-RNA001-HAP_wt_6	fCminimap2primary	0.987475974779177	ONT-RNA001-HAP	ONT-RNA001-HAP	wt	wt	Nanopore	same dataset
ONT-RNA001-HAP_wt_4	fCminimap2primary	ONT-RNA001-HAP_wt_6	fCminimap2primary	0.984009067825822	ONT-RNA001-HAP	ONT-RNA001-HAP	wt	wt	Nanopore	same dataset
ONT-RNA001-HAP_wt_5	fCminimap2primary	ONT-RNA001-HAP_wt_6	fCminimap2primary	0.988093217139057	ONT-RNA001-HAP	ONT-RNA001-HAP	wt	wt	Nanopore	same dataset
ONT-NSK007-HAP_wt_1	fCminimap2primary	ONT-RNA001-HAP_wt_6	fCminimap2primary	0.871276272837648	ONT-NSK007-HAP	ONT-RNA001-HAP	wt	wt	Nanopore	different datasets
ONT-NSK007-HAP_wt_2	fCminimap2primary	ONT-RNA001-HAP_wt_6	fCminimap2primary	0.866806856510829	ONT-NSK007-HAP	ONT-RNA001-HAP	wt	wt	Nanopore	different datasets
ONT-DCS108-HAP_wt_1	salmon31	ONT-NSK007-HAP_wt_1	salmon31	0.904816725634967	ONT-DCS108-HAP	ONT-NSK007-HAP	wt	wt	Nanopore	different datasets
ONT-DCS108-HAP_wt_2	salmon31	ONT-NSK007-HAP_wt_1	salmon31	0.901029938863206	ONT-DCS108-HAP	ONT-NSK007-HAP	wt	wt	Nanopore	different datasets
Illumina_wt_1	salmon	ONT-NSK007-HAP_wt_1	salmon	0.888862671902758	Illumina	ONT-NSK007-HAP	wt	wt	Illumina-Nanopore	different datasets
Illumina_wt_2	salmon	ONT-NSK007-HAP_wt_1	salmon	0.889494342689549	Illumina	ONT-NSK007-HAP	wt	wt	Illumina-Nanopore	different datasets
Illumina_wt_3	salmon	ONT-NSK007-HAP_wt_1	salmon	0.88496306651723	Illumina	ONT-NSK007-HAP	wt	wt	Illumina-Nanopore	different datasets
Illumina_wt_4	salmon	ONT-NSK007-HAP_wt_1	salmon	0.886499247676717	Illumina	ONT-NSK007-HAP	wt	wt	Illumina-Nanopore	different datasets
ONT-DCS108-HAP_wt_1	salmon31	ONT-NSK007-HAP_wt_2	salmon31	0.888616813418306	ONT-DCS108-HAP	ONT-NSK007-HAP	wt	wt	Nanopore	different datasets
ONT-DCS108-HAP_wt_2	salmon31	ONT-NSK007-HAP_wt_2	salmon31	0.884933148587434	ONT-DCS108-HAP	ONT-NSK007-HAP	wt	wt	Nanopore	different datasets
ONT-NSK007-HAP_wt_1	salmon31	ONT-NSK007-HAP_wt_2	salmon31	0.967705551396212	ONT-NSK007-HAP	ONT-NSK007-HAP	wt	wt	Nanopore	same dataset
Illumina_wt_1	salmon	ONT-NSK007-HAP_wt_2	salmon	0.880994971701755	Illumina	ONT-NSK007-HAP	wt	wt	Illumina-Nanopore	different datasets
Illumina_wt_2	salmon	ONT-NSK007-HAP_wt_2	salmon	0.881502460903165	Illumina	ONT-NSK007-HAP	wt	wt	Illumina-Nanopore	different datasets
Illumina_wt_3	salmon	ONT-NSK007-HAP_wt_2	salmon	0.87725337478644	Illumina	ONT-NSK007-HAP	wt	wt	Illumina-Nanopore	different datasets
Illumina_wt_4	salmon	ONT-NSK007-HAP_wt_2	salmon	0.878987304077959	Illumina	ONT-NSK007-HAP	wt	wt	Illumina-Nanopore	different datasets
ONT-DCS108-HAP_wt_1	salmonminimap2_p0.99	ONT-NSK007-HAP_wt_1	salmonminimap2_p0.99	0.929000990346701	ONT-DCS108-HAP	ONT-NSK007-HAP	wt	wt	Nanopore	different datasets
ONT-DCS108-HAP_wt_2	salmonminimap2_p0.99	ONT-NSK007-HAP_wt_1	salmonminimap2_p0.99	0.928445282452325	ONT-DCS108-HAP	ONT-NSK007-HAP	wt	wt	Nanopore	different datasets
ONT-DCS108-HAP_wt_1	salmonminimap2_p0.99	ONT-NSK007-HAP_wt_2	salmonminimap2_p0.99	0.916113148906337	ONT-DCS108-HAP	ONT-NSK007-HAP	wt	wt	Nanopore	different datasets
ONT-DCS108-HAP_wt_2	salmonminimap2_p0.99	ONT-NSK007-HAP_wt_2	salmonminimap2_p0.99	0.915870497551774	ONT-DCS108-HAP	ONT-NSK007-HAP	wt	wt	Nanopore	different datasets
ONT-NSK007-HAP_wt_1	salmonminimap2_p0.99	ONT-NSK007-HAP_wt_2	salmonminimap2_p0.99	0.974530954321922	ONT-NSK007-HAP	ONT-NSK007-HAP	wt	wt	Nanopore	same dataset
ONT-DCS108-HAP_wt_1	wubminimap2	ONT-NSK007-HAP_wt_1	wubminimap2	0.90603924728753	ONT-DCS108-HAP	ONT-NSK007-HAP	wt	wt	Nanopore	different datasets
ONT-DCS108-HAP_wt_2	wubminimap2	ONT-NSK007-HAP_wt_1	wubminimap2	0.902006068637282	ONT-DCS108-HAP	ONT-NSK007-HAP	wt	wt	Nanopore	different datasets
ONT-DCS108-HAP_wt_1	wubminimap2	ONT-NSK007-HAP_wt_2	wubminimap2	0.892431554606721	ONT-DCS108-HAP	ONT-NSK007-HAP	wt	wt	Nanopore	different datasets
ONT-DCS108-HAP_wt_2	wubminimap2	ONT-NSK007-HAP_wt_2	wubminimap2	0.888891002017022	ONT-DCS108-HAP	ONT-NSK007-HAP	wt	wt	Nanopore	different datasets
ONT-NSK007-HAP_wt_1	wubminimap2	ONT-NSK007-HAP_wt_2	wubminimap2	0.955771884719633	ONT-NSK007-HAP	ONT-NSK007-HAP	wt	wt	Nanopore	same dataset
ONT-DCS108-HAP_wt_1	fCminimap2primary	ONT-NSK007-HAP_wt_1	fCminimap2primary	0.926462951980476	ONT-DCS108-HAP	ONT-NSK007-HAP	wt	wt	Nanopore	different datasets
ONT-DCS108-HAP_wt_2	fCminimap2primary	ONT-NSK007-HAP_wt_1	fCminimap2primary	0.929254527320949	ONT-DCS108-HAP	ONT-NSK007-HAP	wt	wt	Nanopore	different datasets
ONT-DCS108-HAP_wt_1	fCminimap2primary	ONT-NSK007-HAP_wt_2	fCminimap2primary	0.916640929830819	ONT-DCS108-HAP	ONT-NSK007-HAP	wt	wt	Nanopore	different datasets
ONT-DCS108-HAP_wt_2	fCminimap2primary	ONT-NSK007-HAP_wt_2	fCminimap2primary	0.919393387348503	ONT-DCS108-HAP	ONT-NSK007-HAP	wt	wt	Nanopore	different datasets
ONT-NSK007-HAP_wt_1	fCminimap2primary	ONT-NSK007-HAP_wt_2	fCminimap2primary	0.976754266187722	ONT-NSK007-HAP	ONT-NSK007-HAP	wt	wt	Nanopore	same dataset
Illumina_wt_1	tpm__salmon	Illumina_wt_2	tpm__salmon	0.994713198011889	Illumina	Illumina	wt	wt	Illumina	same dataset
Illumina_wt_1	tpm__salmon	Illumina_wt_3	tpm__salmon	0.994063114154745	Illumina	Illumina	wt	wt	Illumina	same dataset
Illumina_wt_2	tpm__salmon	Illumina_wt_3	tpm__salmon	0.99415113013843	Illumina	Illumina	wt	wt	Illumina	same dataset
Illumina_wt_1	tpm__salmon	Illumina_wt_4	tpm__salmon	0.994424011412315	Illumina	Illumina	wt	wt	Illumina	same dataset
Illumina_wt_2	tpm__salmon	Illumina_wt_4	tpm__salmon	0.99454973078525	Illumina	Illumina	wt	wt	Illumina	same dataset
Illumina_wt_3	tpm__salmon	Illumina_wt_4	tpm__salmon	0.99488116635698	Illumina	Illumina	wt	wt	Illumina	same dataset
Illumina_wt_1	tpm__StringTie	Illumina_wt_2	tpm__StringTie	0.995266590744417	Illumina	Illumina	wt	wt	Illumina	same dataset
Illumina_wt_1	tpm__StringTie	Illumina_wt_3	tpm__StringTie	0.994140370025901	Illumina	Illumina	wt	wt	Illumina	same dataset
Illumina_wt_2	tpm__StringTie	Illumina_wt_3	tpm__StringTie	0.99522344595461	Illumina	Illumina	wt	wt	Illumina	same dataset
Illumina_wt_1	tpm__StringTie	Illumina_wt_4	tpm__StringTie	0.995082613419606	Illumina	Illumina	wt	wt	Illumina	same dataset
Illumina_wt_2	tpm__StringTie	Illumina_wt_4	tpm__StringTie	0.994799144963267	Illumina	Illumina	wt	wt	Illumina	same dataset
Illumina_wt_3	tpm__StringTie	Illumina_wt_4	tpm__StringTie	0.995627656841617	Illumina	Illumina	wt	wt	Illumina	same dataset
