# Supplementary material for: A comprehensive examination of Nanopore native RNA sequencing for characterization of complex transcriptomes
Source: Nat Commun. 2019 Jul 31;10:3359. doi: 10.1038/s41467-019-11272-z (PMC6668388; doi:10.1038/s41467-019-11272-z)
Supplement: Supplementary file 4 — Source Data [file 41467_2019_11272_MOESM4_ESM.zip › source_data_soneson/Figure6A.txt]

structural_category	Freq	dataset
antisense	1470	ONT-DCS108-HAP
full-splice_match	1910	ONT-DCS108-HAP
fusion	7	ONT-DCS108-HAP
genic	304	ONT-DCS108-HAP
genic_intron	254	ONT-DCS108-HAP
incomplete-splice_match	1614	ONT-DCS108-HAP
intergenic	137	ONT-DCS108-HAP
novel_in_catalog	1386	ONT-DCS108-HAP
novel_not_in_catalog	221	ONT-DCS108-HAP
antisense	1392	ONT-DCS108-HAP_ILMNjunc
full-splice_match	2460	ONT-DCS108-HAP_ILMNjunc
fusion	20	ONT-DCS108-HAP_ILMNjunc
genic	287	ONT-DCS108-HAP_ILMNjunc
genic_intron	266	ONT-DCS108-HAP_ILMNjunc
incomplete-splice_match	1870	ONT-DCS108-HAP_ILMNjunc
intergenic	153	ONT-DCS108-HAP_ILMNjunc
novel_in_catalog	1706	ONT-DCS108-HAP_ILMNjunc
novel_not_in_catalog	1078	ONT-DCS108-HAP_ILMNjunc
antisense	1280	ONT-RNA001-HEK
full-splice_match	2081	ONT-RNA001-HEK
fusion	13	ONT-RNA001-HEK
genic	313	ONT-RNA001-HEK
genic_intron	114	ONT-RNA001-HEK
incomplete-splice_match	928	ONT-RNA001-HEK
intergenic	116	ONT-RNA001-HEK
novel_in_catalog	1419	ONT-RNA001-HEK
novel_not_in_catalog	142	ONT-RNA001-HEK
antisense	1410	ONT-RNA001-HAP
full-splice_match	2336	ONT-RNA001-HAP
fusion	21	ONT-RNA001-HAP
genic	410	ONT-RNA001-HAP
genic_intron	117	ONT-RNA001-HAP
incomplete-splice_match	1001	ONT-RNA001-HAP
intergenic	139	ONT-RNA001-HAP
novel_in_catalog	1901	ONT-RNA001-HAP
novel_not_in_catalog	208	ONT-RNA001-HAP
antisense	1313	ONT-RNA001-HAP_ILMNjunc
full-splice_match	3154	ONT-RNA001-HAP_ILMNjunc
fusion	33	ONT-RNA001-HAP_ILMNjunc
genic	388	ONT-RNA001-HAP_ILMNjunc
genic_intron	113	ONT-RNA001-HAP_ILMNjunc
incomplete-splice_match	1081	ONT-RNA001-HAP_ILMNjunc
intergenic	176	ONT-RNA001-HAP_ILMNjunc
novel_in_catalog	2374	ONT-RNA001-HAP_ILMNjunc
novel_not_in_catalog	1359	ONT-RNA001-HAP_ILMNjunc
antisense	867	ONT-NSK007-HAP
full-splice_match	1109	ONT-NSK007-HAP
fusion	5	ONT-NSK007-HAP
genic	119	ONT-NSK007-HAP
genic_intron	112	ONT-NSK007-HAP
incomplete-splice_match	945	ONT-NSK007-HAP
intergenic	72	ONT-NSK007-HAP
novel_in_catalog	662	ONT-NSK007-HAP
novel_not_in_catalog	47	ONT-NSK007-HAP
antisense	818	ONT-NSK007-HAP_ILMNjunc
full-splice_match	1411	ONT-NSK007-HAP_ILMNjunc
fusion	10	ONT-NSK007-HAP_ILMNjunc
genic	118	ONT-NSK007-HAP_ILMNjunc
genic_intron	105	ONT-NSK007-HAP_ILMNjunc
incomplete-splice_match	1049	ONT-NSK007-HAP_ILMNjunc
intergenic	91	ONT-NSK007-HAP_ILMNjunc
novel_in_catalog	781	ONT-NSK007-HAP_ILMNjunc
novel_not_in_catalog	433	ONT-NSK007-HAP_ILMNjunc
antisense	12231	Illumina
full-splice_match	104187	Illumina
fusion	448	Illumina
genic	1524	Illumina
genic_intron	35762	Illumina
incomplete-splice_match	2874	Illumina
intergenic	45010	Illumina
novel_in_catalog	7608	Illumina
novel_not_in_catalog	7960	Illumina
