# Supplementary material for: A comprehensive examination of Nanopore native RNA sequencing for characterization of complex transcriptomes
Source: Nat Commun. 2019 Jul 31;10:3359. doi: 10.1038/s41467-019-11272-z (PMC6668388; doi:10.1038/s41467-019-11272-z)
Supplement: Supplementary file 4 — Source Data [file 41467_2019_11272_MOESM4_ESM.zip › source_data_soneson/SupplementaryFigure25.txt]

gffcompare	SQANTI	Freq
other (u)	intergenic	697
repeat (r)	intergenic	0
possible polymerase run-on (no overlap) (p)	intergenic	84
contains a reference within its introns (y)	intergenic	7
fully contained within a reference intron (i)	intergenic	0
exonic overlap on opposite strand (x)	intergenic	42
intron matching on opposite strand (s)	intergenic	0
other same strand overlap with reference exons (o)	intergenic	9
single exon transfrag partially covering an intron (e)	intergenic	2
multi-exon with at least one junction match (j)	intergenic	0
retained intron(s), partial or no intron chain match (n)	intergenic	0
retained intron(s), full intron chain overlap (m)	intergenic	0
containment of reference (k)	intergenic	31
contained in reference (intron compatible) (c)	intergenic	0
complete, exact match of intron chain (=)	intergenic	12
other (u)	genic_intron	0
repeat (r)	genic_intron	0
possible polymerase run-on (no overlap) (p)	genic_intron	0
contains a reference within its introns (y)	genic_intron	0
fully contained within a reference intron (i)	genic_intron	956
exonic overlap on opposite strand (x)	genic_intron	71
intron matching on opposite strand (s)	genic_intron	0
other same strand overlap with reference exons (o)	genic_intron	3
single exon transfrag partially covering an intron (e)	genic_intron	0
multi-exon with at least one junction match (j)	genic_intron	0
retained intron(s), partial or no intron chain match (n)	genic_intron	0
retained intron(s), full intron chain overlap (m)	genic_intron	0
containment of reference (k)	genic_intron	42
contained in reference (intron compatible) (c)	genic_intron	3
complete, exact match of intron chain (=)	genic_intron	6
other (u)	antisense	2
repeat (r)	antisense	0
possible polymerase run-on (no overlap) (p)	antisense	1
contains a reference within its introns (y)	antisense	0
fully contained within a reference intron (i)	antisense	488
exonic overlap on opposite strand (x)	antisense	2721
intron matching on opposite strand (s)	antisense	11
other same strand overlap with reference exons (o)	antisense	369
single exon transfrag partially covering an intron (e)	antisense	559
multi-exon with at least one junction match (j)	antisense	109
retained intron(s), partial or no intron chain match (n)	antisense	492
retained intron(s), full intron chain overlap (m)	antisense	142
containment of reference (k)	antisense	275
contained in reference (intron compatible) (c)	antisense	2626
complete, exact match of intron chain (=)	antisense	755
other (u)	novel_not_in_catalog	0
repeat (r)	novel_not_in_catalog	0
possible polymerase run-on (no overlap) (p)	novel_not_in_catalog	0
contains a reference within its introns (y)	novel_not_in_catalog	0
fully contained within a reference intron (i)	novel_not_in_catalog	2
exonic overlap on opposite strand (x)	novel_not_in_catalog	20
intron matching on opposite strand (s)	novel_not_in_catalog	4
other same strand overlap with reference exons (o)	novel_not_in_catalog	44
single exon transfrag partially covering an intron (e)	novel_not_in_catalog	0
multi-exon with at least one junction match (j)	novel_not_in_catalog	3091
retained intron(s), partial or no intron chain match (n)	novel_not_in_catalog	128
retained intron(s), full intron chain overlap (m)	novel_not_in_catalog	7
containment of reference (k)	novel_not_in_catalog	154
contained in reference (intron compatible) (c)	novel_not_in_catalog	11
complete, exact match of intron chain (=)	novel_not_in_catalog	27
other (u)	novel_in_catalog	0
repeat (r)	novel_in_catalog	0
possible polymerase run-on (no overlap) (p)	novel_in_catalog	0
contains a reference within its introns (y)	novel_in_catalog	0
fully contained within a reference intron (i)	novel_in_catalog	196
exonic overlap on opposite strand (x)	novel_in_catalog	679
intron matching on opposite strand (s)	novel_in_catalog	12
other same strand overlap with reference exons (o)	novel_in_catalog	156
single exon transfrag partially covering an intron (e)	novel_in_catalog	756
multi-exon with at least one junction match (j)	novel_in_catalog	4571
retained intron(s), partial or no intron chain match (n)	novel_in_catalog	1352
retained intron(s), full intron chain overlap (m)	novel_in_catalog	550
containment of reference (k)	novel_in_catalog	468
contained in reference (intron compatible) (c)	novel_in_catalog	1426
complete, exact match of intron chain (=)	novel_in_catalog	63
other (u)	genic	2
repeat (r)	genic	0
possible polymerase run-on (no overlap) (p)	genic	0
contains a reference within its introns (y)	genic	0
fully contained within a reference intron (i)	genic	19
exonic overlap on opposite strand (x)	genic	295
intron matching on opposite strand (s)	genic	0
other same strand overlap with reference exons (o)	genic	439
single exon transfrag partially covering an intron (e)	genic	364
multi-exon with at least one junction match (j)	genic	29
retained intron(s), partial or no intron chain match (n)	genic	182
retained intron(s), full intron chain overlap (m)	genic	132
containment of reference (k)	genic	108
contained in reference (intron compatible) (c)	genic	266
complete, exact match of intron chain (=)	genic	103
other (u)	fusion	0
repeat (r)	fusion	0
possible polymerase run-on (no overlap) (p)	fusion	0
contains a reference within its introns (y)	fusion	0
fully contained within a reference intron (i)	fusion	0
exonic overlap on opposite strand (x)	fusion	0
intron matching on opposite strand (s)	fusion	0
other same strand overlap with reference exons (o)	fusion	0
single exon transfrag partially covering an intron (e)	fusion	0
multi-exon with at least one junction match (j)	fusion	101
retained intron(s), partial or no intron chain match (n)	fusion	2
retained intron(s), full intron chain overlap (m)	fusion	1
containment of reference (k)	fusion	5
contained in reference (intron compatible) (c)	fusion	0
complete, exact match of intron chain (=)	fusion	0
other (u)	incomplete-splice_match	0
repeat (r)	incomplete-splice_match	0
possible polymerase run-on (no overlap) (p)	incomplete-splice_match	0
contains a reference within its introns (y)	incomplete-splice_match	0
fully contained within a reference intron (i)	incomplete-splice_match	212
exonic overlap on opposite strand (x)	incomplete-splice_match	1017
intron matching on opposite strand (s)	incomplete-splice_match	36
other same strand overlap with reference exons (o)	incomplete-splice_match	120
single exon transfrag partially covering an intron (e)	incomplete-splice_match	62
multi-exon with at least one junction match (j)	incomplete-splice_match	69
retained intron(s), partial or no intron chain match (n)	incomplete-splice_match	43
retained intron(s), full intron chain overlap (m)	incomplete-splice_match	12
containment of reference (k)	incomplete-splice_match	9
contained in reference (intron compatible) (c)	incomplete-splice_match	6889
complete, exact match of intron chain (=)	incomplete-splice_match	19
other (u)	full-splice_match	0
repeat (r)	full-splice_match	0
possible polymerase run-on (no overlap) (p)	full-splice_match	0
contains a reference within its introns (y)	full-splice_match	0
fully contained within a reference intron (i)	full-splice_match	63
exonic overlap on opposite strand (x)	full-splice_match	1026
intron matching on opposite strand (s)	full-splice_match	35
other same strand overlap with reference exons (o)	full-splice_match	240
single exon transfrag partially covering an intron (e)	full-splice_match	115
multi-exon with at least one junction match (j)	full-splice_match	108
retained intron(s), partial or no intron chain match (n)	full-splice_match	48
retained intron(s), full intron chain overlap (m)	full-splice_match	19
containment of reference (k)	full-splice_match	322
contained in reference (intron compatible) (c)	full-splice_match	824
complete, exact match of intron chain (=)	full-splice_match	11661
