# Supplementary material for: A comprehensive examination of Nanopore native RNA sequencing for characterization of complex transcriptomes
Source: Nat Commun. 2019 Jul 31;10:3359. doi: 10.1038/s41467-019-11272-z (PMC6668388; doi:10.1038/s41467-019-11272-z)
Supplement: Supplementary file 4 — Source Data [file 41467_2019_11272_MOESM4_ESM.zip › source_data_soneson/SupplementaryFigure21A.txt]

dataset	sample	detByIllumina	jType	nbrJunctions
Illumina	Illumina_wt_1	TRUE	Identical to annotated junction	153898
Illumina	Illumina_wt_2	TRUE	Identical to annotated junction	150252
Illumina	Illumina_wt_3	TRUE	Identical to annotated junction	147038
Illumina	Illumina_wt_4	TRUE	Identical to annotated junction	154557
ONT-DCS108-HAP	ONT-DCS108-HAP_wt_1	FALSE	Identical to annotated junction	190
ONT-DCS108-HAP	ONT-DCS108-HAP_wt_1	TRUE	Identical to annotated junction	47326
ONT-DCS108-HAP	ONT-DCS108-HAP_wt_2	FALSE	Identical to annotated junction	183
ONT-DCS108-HAP	ONT-DCS108-HAP_wt_2	TRUE	Identical to annotated junction	48228
ONT-NSK007-HAP	ONT-NSK007-HAP_wt_1	FALSE	Identical to annotated junction	36
ONT-NSK007-HAP	ONT-NSK007-HAP_wt_1	TRUE	Identical to annotated junction	27568
ONT-NSK007-HAP	ONT-NSK007-HAP_wt_2	FALSE	Identical to annotated junction	28
ONT-NSK007-HAP	ONT-NSK007-HAP_wt_2	TRUE	Identical to annotated junction	23099
ONT-RNA001-HAP	ONT-RNA001-HAP_wt_1	FALSE	Identical to annotated junction	70
ONT-RNA001-HAP	ONT-RNA001-HAP_wt_1	TRUE	Identical to annotated junction	36949
ONT-RNA001-HAP	ONT-RNA001-HAP_wt_2	FALSE	Identical to annotated junction	62
ONT-RNA001-HAP	ONT-RNA001-HAP_wt_2	TRUE	Identical to annotated junction	34123
ONT-RNA001-HAP	ONT-RNA001-HAP_wt_3	FALSE	Identical to annotated junction	122
ONT-RNA001-HAP	ONT-RNA001-HAP_wt_3	TRUE	Identical to annotated junction	43869
ONT-RNA001-HAP	ONT-RNA001-HAP_wt_4	FALSE	Identical to annotated junction	50
ONT-RNA001-HAP	ONT-RNA001-HAP_wt_4	TRUE	Identical to annotated junction	25406
ONT-RNA001-HAP	ONT-RNA001-HAP_wt_5	FALSE	Identical to annotated junction	79
ONT-RNA001-HAP	ONT-RNA001-HAP_wt_5	TRUE	Identical to annotated junction	35870
ONT-RNA001-HAP	ONT-RNA001-HAP_wt_6	FALSE	Identical to annotated junction	82
ONT-RNA001-HAP	ONT-RNA001-HAP_wt_6	TRUE	Identical to annotated junction	33599
ONT-RNA001-HEK	ONT-RNA001-HEK_wt_1	FALSE	Identical to annotated junction	218
ONT-RNA001-HEK	ONT-RNA001-HEK_wt_1	TRUE	Identical to annotated junction	33757
ONT-RNA001-HEK	ONT-RNA001-HEK_wt_2	FALSE	Identical to annotated junction	109
ONT-RNA001-HEK	ONT-RNA001-HEK_wt_2	TRUE	Identical to annotated junction	22714
ONT-RNA001-HEK	ONT-RNA001-HEK_wt_3	FALSE	Identical to annotated junction	148
ONT-RNA001-HEK	ONT-RNA001-HEK_wt_3	TRUE	Identical to annotated junction	29651
ONT-RNA001-HEK	ONT-RNA001-HEK_wt_4	FALSE	Identical to annotated junction	182
ONT-RNA001-HEK	ONT-RNA001-HEK_wt_4	TRUE	Identical to annotated junction	28505
ONT-RNA001-HEK	ONT-RNA001-HEK_wt_5	FALSE	Identical to annotated junction	147
ONT-RNA001-HEK	ONT-RNA001-HEK_wt_5	TRUE	Identical to annotated junction	26123
Illumina	Illumina_wt_1	TRUE	Not identical, but less than 5bp from annotated junction	1711
Illumina	Illumina_wt_2	TRUE	Not identical, but less than 5bp from annotated junction	1524
Illumina	Illumina_wt_3	TRUE	Not identical, but less than 5bp from annotated junction	1367
Illumina	Illumina_wt_4	TRUE	Not identical, but less than 5bp from annotated junction	1914
ONT-DCS108-HAP	ONT-DCS108-HAP_wt_1	FALSE	Not identical, but less than 5bp from annotated junction	1762
ONT-DCS108-HAP	ONT-DCS108-HAP_wt_1	TRUE	Not identical, but less than 5bp from annotated junction	678
ONT-DCS108-HAP	ONT-DCS108-HAP_wt_2	FALSE	Not identical, but less than 5bp from annotated junction	1778
ONT-DCS108-HAP	ONT-DCS108-HAP_wt_2	TRUE	Not identical, but less than 5bp from annotated junction	554
ONT-NSK007-HAP	ONT-NSK007-HAP_wt_1	FALSE	Not identical, but less than 5bp from annotated junction	1230
ONT-NSK007-HAP	ONT-NSK007-HAP_wt_1	TRUE	Not identical, but less than 5bp from annotated junction	231
ONT-NSK007-HAP	ONT-NSK007-HAP_wt_2	FALSE	Not identical, but less than 5bp from annotated junction	989
ONT-NSK007-HAP	ONT-NSK007-HAP_wt_2	TRUE	Not identical, but less than 5bp from annotated junction	195
ONT-RNA001-HAP	ONT-RNA001-HAP_wt_1	FALSE	Not identical, but less than 5bp from annotated junction	1190
ONT-RNA001-HAP	ONT-RNA001-HAP_wt_1	TRUE	Not identical, but less than 5bp from annotated junction	368
ONT-RNA001-HAP	ONT-RNA001-HAP_wt_2	FALSE	Not identical, but less than 5bp from annotated junction	1031
ONT-RNA001-HAP	ONT-RNA001-HAP_wt_2	TRUE	Not identical, but less than 5bp from annotated junction	299
ONT-RNA001-HAP	ONT-RNA001-HAP_wt_3	FALSE	Not identical, but less than 5bp from annotated junction	1633
ONT-RNA001-HAP	ONT-RNA001-HAP_wt_3	TRUE	Not identical, but less than 5bp from annotated junction	417
ONT-RNA001-HAP	ONT-RNA001-HAP_wt_4	FALSE	Not identical, but less than 5bp from annotated junction	751
ONT-RNA001-HAP	ONT-RNA001-HAP_wt_4	TRUE	Not identical, but less than 5bp from annotated junction	212
ONT-RNA001-HAP	ONT-RNA001-HAP_wt_5	FALSE	Not identical, but less than 5bp from annotated junction	1238
ONT-RNA001-HAP	ONT-RNA001-HAP_wt_5	TRUE	Not identical, but less than 5bp from annotated junction	352
ONT-RNA001-HAP	ONT-RNA001-HAP_wt_6	FALSE	Not identical, but less than 5bp from annotated junction	1100
ONT-RNA001-HAP	ONT-RNA001-HAP_wt_6	TRUE	Not identical, but less than 5bp from annotated junction	331
ONT-RNA001-HEK	ONT-RNA001-HEK_wt_1	FALSE	Not identical, but less than 5bp from annotated junction	1090
ONT-RNA001-HEK	ONT-RNA001-HEK_wt_1	TRUE	Not identical, but less than 5bp from annotated junction	290
ONT-RNA001-HEK	ONT-RNA001-HEK_wt_2	FALSE	Not identical, but less than 5bp from annotated junction	649
ONT-RNA001-HEK	ONT-RNA001-HEK_wt_2	TRUE	Not identical, but less than 5bp from annotated junction	203
ONT-RNA001-HEK	ONT-RNA001-HEK_wt_3	FALSE	Not identical, but less than 5bp from annotated junction	926
ONT-RNA001-HEK	ONT-RNA001-HEK_wt_3	TRUE	Not identical, but less than 5bp from annotated junction	283
ONT-RNA001-HEK	ONT-RNA001-HEK_wt_4	FALSE	Not identical, but less than 5bp from annotated junction	789
ONT-RNA001-HEK	ONT-RNA001-HEK_wt_4	TRUE	Not identical, but less than 5bp from annotated junction	235
ONT-RNA001-HEK	ONT-RNA001-HEK_wt_5	FALSE	Not identical, but less than 5bp from annotated junction	703
ONT-RNA001-HEK	ONT-RNA001-HEK_wt_5	TRUE	Not identical, but less than 5bp from annotated junction	197
Illumina	Illumina_wt_1	TRUE	More than 5bp from annotated junction	20864
Illumina	Illumina_wt_2	TRUE	More than 5bp from annotated junction	19475
Illumina	Illumina_wt_3	TRUE	More than 5bp from annotated junction	16522
Illumina	Illumina_wt_4	TRUE	More than 5bp from annotated junction	24819
ONT-DCS108-HAP	ONT-DCS108-HAP_wt_1	FALSE	More than 5bp from annotated junction	8673
ONT-DCS108-HAP	ONT-DCS108-HAP_wt_1	TRUE	More than 5bp from annotated junction	894
ONT-DCS108-HAP	ONT-DCS108-HAP_wt_2	FALSE	More than 5bp from annotated junction	6903
ONT-DCS108-HAP	ONT-DCS108-HAP_wt_2	TRUE	More than 5bp from annotated junction	739
ONT-NSK007-HAP	ONT-NSK007-HAP_wt_1	FALSE	More than 5bp from annotated junction	915
ONT-NSK007-HAP	ONT-NSK007-HAP_wt_1	TRUE	More than 5bp from annotated junction	268
ONT-NSK007-HAP	ONT-NSK007-HAP_wt_2	FALSE	More than 5bp from annotated junction	627
ONT-NSK007-HAP	ONT-NSK007-HAP_wt_2	TRUE	More than 5bp from annotated junction	172
ONT-RNA001-HAP	ONT-RNA001-HAP_wt_1	FALSE	More than 5bp from annotated junction	1629
ONT-RNA001-HAP	ONT-RNA001-HAP_wt_1	TRUE	More than 5bp from annotated junction	349
ONT-RNA001-HAP	ONT-RNA001-HAP_wt_2	FALSE	More than 5bp from annotated junction	1247
ONT-RNA001-HAP	ONT-RNA001-HAP_wt_2	TRUE	More than 5bp from annotated junction	278
ONT-RNA001-HAP	ONT-RNA001-HAP_wt_3	FALSE	More than 5bp from annotated junction	1925
ONT-RNA001-HAP	ONT-RNA001-HAP_wt_3	TRUE	More than 5bp from annotated junction	457
ONT-RNA001-HAP	ONT-RNA001-HAP_wt_4	FALSE	More than 5bp from annotated junction	948
ONT-RNA001-HAP	ONT-RNA001-HAP_wt_4	TRUE	More than 5bp from annotated junction	182
ONT-RNA001-HAP	ONT-RNA001-HAP_wt_5	FALSE	More than 5bp from annotated junction	1494
ONT-RNA001-HAP	ONT-RNA001-HAP_wt_5	TRUE	More than 5bp from annotated junction	343
ONT-RNA001-HAP	ONT-RNA001-HAP_wt_6	FALSE	More than 5bp from annotated junction	1358
ONT-RNA001-HAP	ONT-RNA001-HAP_wt_6	TRUE	More than 5bp from annotated junction	322
ONT-RNA001-HEK	ONT-RNA001-HEK_wt_1	FALSE	More than 5bp from annotated junction	1339
ONT-RNA001-HEK	ONT-RNA001-HEK_wt_1	TRUE	More than 5bp from annotated junction	290
ONT-RNA001-HEK	ONT-RNA001-HEK_wt_2	FALSE	More than 5bp from annotated junction	848
ONT-RNA001-HEK	ONT-RNA001-HEK_wt_2	TRUE	More than 5bp from annotated junction	172
ONT-RNA001-HEK	ONT-RNA001-HEK_wt_3	FALSE	More than 5bp from annotated junction	1184
ONT-RNA001-HEK	ONT-RNA001-HEK_wt_3	TRUE	More than 5bp from annotated junction	233
ONT-RNA001-HEK	ONT-RNA001-HEK_wt_4	FALSE	More than 5bp from annotated junction	910
ONT-RNA001-HEK	ONT-RNA001-HEK_wt_4	TRUE	More than 5bp from annotated junction	219
ONT-RNA001-HEK	ONT-RNA001-HEK_wt_5	FALSE	More than 5bp from annotated junction	730
ONT-RNA001-HEK	ONT-RNA001-HEK_wt_5	TRUE	More than 5bp from annotated junction	172
