# Supplementary material for: A comprehensive examination of Nanopore native RNA sequencing for characterization of complex transcriptomes
Source: Nat Commun. 2019 Jul 31;10:3359. doi: 10.1038/s41467-019-11272-z (PMC6668388; doi:10.1038/s41467-019-11272-z)
Supplement: Supplementary file 4 — Source Data [file 41467_2019_11272_MOESM4_ESM.zip › source_data_soneson/SupplementaryFigure20A.txt]

dataset	sample	jType	nbrJunctions
Illumina	Illumina_wt_1	Identical to annotated junction	185988
Illumina	Illumina_wt_2	Identical to annotated junction	182180
Illumina	Illumina_wt_3	Identical to annotated junction	182014
Illumina	Illumina_wt_4	Identical to annotated junction	186641
ONT-DCS108-HAP	ONT-DCS108-HAP_wt_1	Identical to annotated junction	106477
ONT-DCS108-HAP	ONT-DCS108-HAP_wt_2	Identical to annotated junction	107785
ONT-NSK007-HAP	ONT-NSK007-HAP_wt_1	Identical to annotated junction	67337
ONT-NSK007-HAP	ONT-NSK007-HAP_wt_2	Identical to annotated junction	64011
ONT-RNA001-HAP	ONT-RNA001-HAP_wt_1	Identical to annotated junction	92707
ONT-RNA001-HAP	ONT-RNA001-HAP_wt_2	Identical to annotated junction	90148
ONT-RNA001-HAP	ONT-RNA001-HAP_wt_3	Identical to annotated junction	97035
ONT-RNA001-HAP	ONT-RNA001-HAP_wt_4	Identical to annotated junction	72371
ONT-RNA001-HAP	ONT-RNA001-HAP_wt_5	Identical to annotated junction	87224
ONT-RNA001-HAP	ONT-RNA001-HAP_wt_6	Identical to annotated junction	84093
ONT-RNA001-HEK	ONT-RNA001-HEK_wt_1	Identical to annotated junction	84710
ONT-RNA001-HEK	ONT-RNA001-HEK_wt_2	Identical to annotated junction	68082
ONT-RNA001-HEK	ONT-RNA001-HEK_wt_3	Identical to annotated junction	79314
ONT-RNA001-HEK	ONT-RNA001-HEK_wt_4	Identical to annotated junction	77190
ONT-RNA001-HEK	ONT-RNA001-HEK_wt_5	Identical to annotated junction	73612
Illumina	Illumina_wt_1	Not identical, but less than 5bp from annotated junction	7741
Illumina	Illumina_wt_2	Not identical, but less than 5bp from annotated junction	6833
Illumina	Illumina_wt_3	Not identical, but less than 5bp from annotated junction	7172
Illumina	Illumina_wt_4	Not identical, but less than 5bp from annotated junction	8228
ONT-DCS108-HAP	ONT-DCS108-HAP_wt_1	Not identical, but less than 5bp from annotated junction	18641
ONT-DCS108-HAP	ONT-DCS108-HAP_wt_2	Not identical, but less than 5bp from annotated junction	19724
ONT-NSK007-HAP	ONT-NSK007-HAP_wt_1	Not identical, but less than 5bp from annotated junction	11023
ONT-NSK007-HAP	ONT-NSK007-HAP_wt_2	Not identical, but less than 5bp from annotated junction	10080
ONT-RNA001-HAP	ONT-RNA001-HAP_wt_1	Not identical, but less than 5bp from annotated junction	12374
ONT-RNA001-HAP	ONT-RNA001-HAP_wt_2	Not identical, but less than 5bp from annotated junction	11363
ONT-RNA001-HAP	ONT-RNA001-HAP_wt_3	Not identical, but less than 5bp from annotated junction	14023
ONT-RNA001-HAP	ONT-RNA001-HAP_wt_4	Not identical, but less than 5bp from annotated junction	8706
ONT-RNA001-HAP	ONT-RNA001-HAP_wt_5	Not identical, but less than 5bp from annotated junction	11659
ONT-RNA001-HAP	ONT-RNA001-HAP_wt_6	Not identical, but less than 5bp from annotated junction	10846
ONT-RNA001-HEK	ONT-RNA001-HEK_wt_1	Not identical, but less than 5bp from annotated junction	11481
ONT-RNA001-HEK	ONT-RNA001-HEK_wt_2	Not identical, but less than 5bp from annotated junction	8258
ONT-RNA001-HEK	ONT-RNA001-HEK_wt_3	Not identical, but less than 5bp from annotated junction	10582
ONT-RNA001-HEK	ONT-RNA001-HEK_wt_4	Not identical, but less than 5bp from annotated junction	9020
ONT-RNA001-HEK	ONT-RNA001-HEK_wt_5	Not identical, but less than 5bp from annotated junction	8132
Illumina	Illumina_wt_1	More than 5bp from annotated junction	129499
Illumina	Illumina_wt_2	More than 5bp from annotated junction	117286
Illumina	Illumina_wt_3	More than 5bp from annotated junction	121461
Illumina	Illumina_wt_4	More than 5bp from annotated junction	142407
ONT-DCS108-HAP	ONT-DCS108-HAP_wt_1	More than 5bp from annotated junction	322853
ONT-DCS108-HAP	ONT-DCS108-HAP_wt_2	More than 5bp from annotated junction	324706
ONT-NSK007-HAP	ONT-NSK007-HAP_wt_1	More than 5bp from annotated junction	49694
ONT-NSK007-HAP	ONT-NSK007-HAP_wt_2	More than 5bp from annotated junction	41113
ONT-RNA001-HAP	ONT-RNA001-HAP_wt_1	More than 5bp from annotated junction	56372
ONT-RNA001-HAP	ONT-RNA001-HAP_wt_2	More than 5bp from annotated junction	44875
ONT-RNA001-HAP	ONT-RNA001-HAP_wt_3	More than 5bp from annotated junction	64794
ONT-RNA001-HAP	ONT-RNA001-HAP_wt_4	More than 5bp from annotated junction	38934
ONT-RNA001-HAP	ONT-RNA001-HAP_wt_5	More than 5bp from annotated junction	50812
ONT-RNA001-HAP	ONT-RNA001-HAP_wt_6	More than 5bp from annotated junction	47094
ONT-RNA001-HEK	ONT-RNA001-HEK_wt_1	More than 5bp from annotated junction	52295
ONT-RNA001-HEK	ONT-RNA001-HEK_wt_2	More than 5bp from annotated junction	38849
ONT-RNA001-HEK	ONT-RNA001-HEK_wt_3	More than 5bp from annotated junction	46711
ONT-RNA001-HEK	ONT-RNA001-HEK_wt_4	More than 5bp from annotated junction	34617
ONT-RNA001-HEK	ONT-RNA001-HEK_wt_5	More than 5bp from annotated junction	32056
