# Supplementary material for: A comprehensive examination of Nanopore native RNA sequencing for characterization of complex transcriptomes
Source: Nat Commun. 2019 Jul 31;10:3359. doi: 10.1038/s41467-019-11272-z (PMC6668388; doi:10.1038/s41467-019-11272-z)
Supplement: Supplementary file 4 — Source Data [file 41467_2019_11272_MOESM4_ESM.zip › source_data_soneson/SupplementaryFigure20B.txt]

dataset	sample	jType	nbrJunctions
Illumina	Illumina_wt_1	Identical to annotated junction	153898
Illumina	Illumina_wt_2	Identical to annotated junction	150252
Illumina	Illumina_wt_3	Identical to annotated junction	147038
Illumina	Illumina_wt_4	Identical to annotated junction	154557
ONT-DCS108-HAP	ONT-DCS108-HAP_wt_1	Identical to annotated junction	47516
ONT-DCS108-HAP	ONT-DCS108-HAP_wt_2	Identical to annotated junction	48411
ONT-NSK007-HAP	ONT-NSK007-HAP_wt_1	Identical to annotated junction	27604
ONT-NSK007-HAP	ONT-NSK007-HAP_wt_2	Identical to annotated junction	23127
ONT-RNA001-HAP	ONT-RNA001-HAP_wt_1	Identical to annotated junction	37019
ONT-RNA001-HAP	ONT-RNA001-HAP_wt_2	Identical to annotated junction	34185
ONT-RNA001-HAP	ONT-RNA001-HAP_wt_3	Identical to annotated junction	43991
ONT-RNA001-HAP	ONT-RNA001-HAP_wt_4	Identical to annotated junction	25456
ONT-RNA001-HAP	ONT-RNA001-HAP_wt_5	Identical to annotated junction	35949
ONT-RNA001-HAP	ONT-RNA001-HAP_wt_6	Identical to annotated junction	33681
ONT-RNA001-HEK	ONT-RNA001-HEK_wt_1	Identical to annotated junction	33975
ONT-RNA001-HEK	ONT-RNA001-HEK_wt_2	Identical to annotated junction	22823
ONT-RNA001-HEK	ONT-RNA001-HEK_wt_3	Identical to annotated junction	29799
ONT-RNA001-HEK	ONT-RNA001-HEK_wt_4	Identical to annotated junction	28687
ONT-RNA001-HEK	ONT-RNA001-HEK_wt_5	Identical to annotated junction	26270
Illumina	Illumina_wt_1	Not identical, but less than 5bp from annotated junction	1711
Illumina	Illumina_wt_2	Not identical, but less than 5bp from annotated junction	1524
Illumina	Illumina_wt_3	Not identical, but less than 5bp from annotated junction	1367
Illumina	Illumina_wt_4	Not identical, but less than 5bp from annotated junction	1914
ONT-DCS108-HAP	ONT-DCS108-HAP_wt_1	Not identical, but less than 5bp from annotated junction	2440
ONT-DCS108-HAP	ONT-DCS108-HAP_wt_2	Not identical, but less than 5bp from annotated junction	2332
ONT-NSK007-HAP	ONT-NSK007-HAP_wt_1	Not identical, but less than 5bp from annotated junction	1461
ONT-NSK007-HAP	ONT-NSK007-HAP_wt_2	Not identical, but less than 5bp from annotated junction	1184
ONT-RNA001-HAP	ONT-RNA001-HAP_wt_1	Not identical, but less than 5bp from annotated junction	1558
ONT-RNA001-HAP	ONT-RNA001-HAP_wt_2	Not identical, but less than 5bp from annotated junction	1330
ONT-RNA001-HAP	ONT-RNA001-HAP_wt_3	Not identical, but less than 5bp from annotated junction	2050
ONT-RNA001-HAP	ONT-RNA001-HAP_wt_4	Not identical, but less than 5bp from annotated junction	963
ONT-RNA001-HAP	ONT-RNA001-HAP_wt_5	Not identical, but less than 5bp from annotated junction	1590
ONT-RNA001-HAP	ONT-RNA001-HAP_wt_6	Not identical, but less than 5bp from annotated junction	1431
ONT-RNA001-HEK	ONT-RNA001-HEK_wt_1	Not identical, but less than 5bp from annotated junction	1380
ONT-RNA001-HEK	ONT-RNA001-HEK_wt_2	Not identical, but less than 5bp from annotated junction	852
ONT-RNA001-HEK	ONT-RNA001-HEK_wt_3	Not identical, but less than 5bp from annotated junction	1209
ONT-RNA001-HEK	ONT-RNA001-HEK_wt_4	Not identical, but less than 5bp from annotated junction	1024
ONT-RNA001-HEK	ONT-RNA001-HEK_wt_5	Not identical, but less than 5bp from annotated junction	900
Illumina	Illumina_wt_1	More than 5bp from annotated junction	20864
Illumina	Illumina_wt_2	More than 5bp from annotated junction	19475
Illumina	Illumina_wt_3	More than 5bp from annotated junction	16522
Illumina	Illumina_wt_4	More than 5bp from annotated junction	24819
ONT-DCS108-HAP	ONT-DCS108-HAP_wt_1	More than 5bp from annotated junction	9567
ONT-DCS108-HAP	ONT-DCS108-HAP_wt_2	More than 5bp from annotated junction	7642
ONT-NSK007-HAP	ONT-NSK007-HAP_wt_1	More than 5bp from annotated junction	1183
ONT-NSK007-HAP	ONT-NSK007-HAP_wt_2	More than 5bp from annotated junction	799
ONT-RNA001-HAP	ONT-RNA001-HAP_wt_1	More than 5bp from annotated junction	1978
ONT-RNA001-HAP	ONT-RNA001-HAP_wt_2	More than 5bp from annotated junction	1525
ONT-RNA001-HAP	ONT-RNA001-HAP_wt_3	More than 5bp from annotated junction	2382
ONT-RNA001-HAP	ONT-RNA001-HAP_wt_4	More than 5bp from annotated junction	1130
ONT-RNA001-HAP	ONT-RNA001-HAP_wt_5	More than 5bp from annotated junction	1837
ONT-RNA001-HAP	ONT-RNA001-HAP_wt_6	More than 5bp from annotated junction	1680
ONT-RNA001-HEK	ONT-RNA001-HEK_wt_1	More than 5bp from annotated junction	1629
ONT-RNA001-HEK	ONT-RNA001-HEK_wt_2	More than 5bp from annotated junction	1020
ONT-RNA001-HEK	ONT-RNA001-HEK_wt_3	More than 5bp from annotated junction	1417
ONT-RNA001-HEK	ONT-RNA001-HEK_wt_4	More than 5bp from annotated junction	1129
ONT-RNA001-HEK	ONT-RNA001-HEK_wt_5	More than 5bp from annotated junction	902
