# Supplementary material for: A comprehensive examination of Nanopore native RNA sequencing for characterization of complex transcriptomes
Source: Nat Commun. 2019 Jul 31;10:3359. doi: 10.1038/s41467-019-11272-z (PMC6668388; doi:10.1038/s41467-019-11272-z)
Supplement: Supplementary file 4 — Source Data [file 41467_2019_11272_MOESM4_ESM.zip › source_data_soneson/Figure4DE.txt]

sample	dataset	replicate	cType	method	nTx	nReadsTx	nGene	nReadsGene	sampleFrac
Illumina_wt_sum	Illumina	sum	count	salmon	24544	149412	12418	149414	0.001
ONT-DCS108-HAP_wt_sum	ONT-DCS108-HAP	sum	count	salmonminimap2_p0.99	1022	1268	896	1268	0.001
ONT-NSK007-HAP_wt_sum	ONT-NSK007-HAP	sum	count	salmonminimap2_p0.99	732	985	668	985	0.001
ONT-RNA001-HAP_wt_sum	ONT-RNA001-HAP	sum	count	salmonminimap2_p0.99	1569	2819	1348	2817	0.001
ONT-RNA001-HEK_wt_sum	ONT-RNA001-HEK	sum	count	salmonminimap2_p0.99	1338	2141	1178	2140	0.001
Illumina_wt_sum	Illumina	sum	count	salmon	40532	547844	15432	547853	0.00366666666666667
ONT-DCS108-HAP_wt_sum	ONT-DCS108-HAP	sum	count	salmonminimap2_p0.99	2881	4651	2529	4650	0.00366666666666667
ONT-NSK007-HAP_wt_sum	ONT-NSK007-HAP	sum	count	salmonminimap2_p0.99	1985	3613	1800	3613	0.00366666666666667
ONT-RNA001-HAP_wt_sum	ONT-RNA001-HAP	sum	count	salmonminimap2_p0.99	3886	10337	3226	10331	0.00366666666666667
ONT-RNA001-HEK_wt_sum	ONT-RNA001-HEK	sum	count	salmonminimap2_p0.99	3571	7852	3031	7846	0.00366666666666667
Illumina_wt_sum	Illumina	sum	count	salmon	48580	946277	16775	946291	0.00633333333333333
ONT-DCS108-HAP_wt_sum	ONT-DCS108-HAP	sum	count	salmonminimap2_p0.99	4422	8033	3667	8032	0.00633333333333333
ONT-NSK007-HAP_wt_sum	ONT-NSK007-HAP	sum	count	salmonminimap2_p0.99	2976	6240	2612	6240	0.00633333333333333
ONT-RNA001-HAP_wt_sum	ONT-RNA001-HAP	sum	count	salmonminimap2_p0.99	5534	17854	4334	17844	0.00633333333333333
ONT-RNA001-HEK_wt_sum	ONT-RNA001-HEK	sum	count	salmonminimap2_p0.99	5278	13563	4312	13553	0.00633333333333333
Illumina_wt_sum	Illumina	sum	count	salmon	54557	1344709	17597	1344729	0.009
ONT-DCS108-HAP_wt_sum	ONT-DCS108-HAP	sum	count	salmonminimap2_p0.99	5613	11416	4647	11415	0.009
ONT-NSK007-HAP_wt_sum	ONT-NSK007-HAP	sum	count	salmonminimap2_p0.99	3822	8868	3322	8868	0.009
ONT-RNA001-HAP_wt_sum	ONT-RNA001-HAP	sum	count	salmonminimap2_p0.99	6897	25372	5301	25357	0.009
ONT-RNA001-HEK_wt_sum	ONT-RNA001-HEK	sum	count	salmonminimap2_p0.99	6728	19273	5198	19259	0.009
Illumina_wt_sum	Illumina	sum	count	salmon	58680	1743141	18381	1743168	0.0116666666666667
ONT-DCS108-HAP_wt_sum	ONT-DCS108-HAP	sum	count	salmonminimap2_p0.99	6637	14798	5364	14797	0.0116666666666667
ONT-NSK007-HAP_wt_sum	ONT-NSK007-HAP	sum	count	salmonminimap2_p0.99	4564	11495	3776	11495	0.0116666666666667
ONT-RNA001-HAP_wt_sum	ONT-RNA001-HAP	sum	count	salmonminimap2_p0.99	7985	32889	6032	32870	0.0116666666666667
ONT-RNA001-HEK_wt_sum	ONT-RNA001-HEK	sum	count	salmonminimap2_p0.99	7916	24984	5955	24965	0.0116666666666667
Illumina_wt_sum	Illumina	sum	count	salmon	62383	2141573	18916	2141606	0.0143333333333333
ONT-DCS108-HAP_wt_sum	ONT-DCS108-HAP	sum	count	salmonminimap2_p0.99	7593	18180	5968	18179	0.0143333333333333
ONT-NSK007-HAP_wt_sum	ONT-NSK007-HAP	sum	count	salmonminimap2_p0.99	5300	14122	4374	14123	0.0143333333333333
ONT-RNA001-HAP_wt_sum	ONT-RNA001-HAP	sum	count	salmonminimap2_p0.99	8994	40406	6616	40383	0.0143333333333333
ONT-RNA001-HEK_wt_sum	ONT-RNA001-HEK	sum	count	salmonminimap2_p0.99	8934	30695	6570	30672	0.0143333333333333
Illumina_wt_sum	Illumina	sum	count	salmon	65168	2540006	19444	2540044	0.017
ONT-DCS108-HAP_wt_sum	ONT-DCS108-HAP	sum	count	salmonminimap2_p0.99	8435	21563	6517	21561	0.017
ONT-NSK007-HAP_wt_sum	ONT-NSK007-HAP	sum	count	salmonminimap2_p0.99	5815	16750	4889	16750	0.017
ONT-RNA001-HAP_wt_sum	ONT-RNA001-HAP	sum	count	salmonminimap2_p0.99	9834	47924	7140	47896	0.017
ONT-RNA001-HEK_wt_sum	ONT-RNA001-HEK	sum	count	salmonminimap2_p0.99	9660	36405	7133	36378	0.017
Illumina_wt_sum	Illumina	sum	count	salmon	67742	2938438	19863	2938483	0.0196666666666667
ONT-DCS108-HAP_wt_sum	ONT-DCS108-HAP	sum	count	salmonminimap2_p0.99	9263	24945	6989	24943	0.0196666666666667
ONT-NSK007-HAP_wt_sum	ONT-NSK007-HAP	sum	count	salmonminimap2_p0.99	6469	19377	5162	19378	0.0196666666666667
ONT-RNA001-HAP_wt_sum	ONT-RNA001-HAP	sum	count	salmonminimap2_p0.99	10530	55441	7598	55409	0.0196666666666667
ONT-RNA001-HEK_wt_sum	ONT-RNA001-HEK	sum	count	salmonminimap2_p0.99	10475	42116	7650	42084	0.0196666666666667
ONT-DCS108-HAP_wt_sum	ONT-DCS108-HAP	sum	count	salmonminimap2_p0.99	9993	28328	7477	28325	0.0223333333333333
ONT-NSK007-HAP_wt_sum	ONT-NSK007-HAP	sum	count	salmonminimap2_p0.99	6971	22005	5489	22005	0.0223333333333333
ONT-RNA001-HAP_wt_sum	ONT-RNA001-HAP	sum	count	salmonminimap2_p0.99	11352	62959	8062	62922	0.0223333333333333
ONT-RNA001-HEK_wt_sum	ONT-RNA001-HEK	sum	count	salmonminimap2_p0.99	11216	47827	7936	47791	0.0223333333333333
ONT-DCS108-HAP_wt_sum	ONT-DCS108-HAP	sum	count	salmonminimap2_p0.99	10656	31710	7824	31707	0.025
ONT-NSK007-HAP_wt_sum	ONT-NSK007-HAP	sum	count	salmonminimap2_p0.99	7470	24632	6022	24633	0.025
ONT-RNA001-HAP_wt_sum	ONT-RNA001-HAP	sum	count	salmonminimap2_p0.99	11936	70476	8378	70436	0.025
ONT-RNA001-HEK_wt_sum	ONT-RNA001-HEK	sum	count	salmonminimap2_p0.99	11949	53537	8470	53497	0.025
ONT-DCS108-HAP_wt_sum	ONT-DCS108-HAP	sum	count	salmonminimap2_p0.99	12882	44394	8933	44390	0.035
ONT-NSK007-HAP_wt_sum	ONT-NSK007-HAP	sum	count	salmonminimap2_p0.99	9066	34485	6817	34486	0.035
ONT-RNA001-HAP_wt_sum	ONT-RNA001-HAP	sum	count	salmonminimap2_p0.99	13988	98667	9430	98610	0.035
ONT-RNA001-HEK_wt_sum	ONT-RNA001-HEK	sum	count	salmonminimap2_p0.99	14076	74952	9534	74896	0.035
ONT-DCS108-HAP_wt_sum	ONT-DCS108-HAP	sum	count	salmonminimap2_p0.99	14677	57078	9935	57073	0.045
ONT-NSK007-HAP_wt_sum	ONT-NSK007-HAP	sum	count	salmonminimap2_p0.99	10275	44338	7787	44339	0.045
ONT-RNA001-HAP_wt_sum	ONT-RNA001-HAP	sum	count	salmonminimap2_p0.99	15655	126858	10248	126784	0.045
ONT-RNA001-HEK_wt_sum	ONT-RNA001-HEK	sum	count	salmonminimap2_p0.99	15744	96367	10264	96294	0.045
ONT-DCS108-HAP_wt_sum	ONT-DCS108-HAP	sum	count	salmonminimap2_p0.99	16695	76104	10934	76097	0.06
ONT-NSK007-HAP_wt_sum	ONT-NSK007-HAP	sum	count	salmonminimap2_p0.99	11902	59117	8498	59119	0.06
ONT-RNA001-HAP_wt_sum	ONT-RNA001-HAP	sum	count	salmonminimap2_p0.99	17885	169143	11058	169045	0.06
ONT-RNA001-HEK_wt_sum	ONT-RNA001-HEK	sum	count	salmonminimap2_p0.99	17944	128489	11195	128393	0.06
ONT-DCS108-HAP_wt_sum	ONT-DCS108-HAP	sum	count	salmonminimap2_p0.99	19067	101472	11698	101462	0.08
ONT-NSK007-HAP_wt_sum	ONT-NSK007-HAP	sum	count	salmonminimap2_p0.99	13565	78822	9506	78825	0.08
ONT-RNA001-HAP_wt_sum	ONT-RNA001-HAP	sum	count	salmonminimap2_p0.99	20102	225524	11837	225394	0.08
ONT-RNA001-HEK_wt_sum	ONT-RNA001-HEK	sum	count	salmonminimap2_p0.99	19996	171319	12041	171190	0.08
ONT-DCS108-HAP_wt_sum	ONT-DCS108-HAP	sum	count	salmonminimap2_p0.99	20773	126840	12399	126828	0.1
ONT-NSK007-HAP_wt_sum	ONT-NSK007-HAP	sum	count	salmonminimap2_p0.99	15054	98528	10264	98532	0.1
ONT-RNA001-HAP_wt_sum	ONT-RNA001-HAP	sum	count	salmonminimap2_p0.99	21981	281906	12581	281742	0.1
ONT-RNA001-HEK_wt_sum	ONT-RNA001-HEK	sum	count	salmonminimap2_p0.99	21846	214149	12587	213988	0.1
ONT-DCS108-HAP_wt_sum	ONT-DCS108-HAP	sum	count	salmonminimap2_p0.99	24395	190260	13717	190242	0.15
ONT-NSK007-HAP_wt_sum	ONT-NSK007-HAP	sum	count	salmonminimap2_p0.99	17661	147792	11437	147798	0.15
ONT-RNA001-HAP_wt_sum	ONT-RNA001-HAP	sum	count	salmonminimap2_p0.99	25449	422858	13627	422613	0.15
ONT-RNA001-HEK_wt_sum	ONT-RNA001-HEK	sum	count	salmonminimap2_p0.99	25069	321223	13775	320981	0.15
ONT-DCS108-HAP_wt_sum	ONT-DCS108-HAP	sum	count	salmonminimap2_p0.99	27099	253681	14501	253656	0.2
ONT-NSK007-HAP_wt_sum	ONT-NSK007-HAP	sum	count	salmonminimap2_p0.99	19665	197056	12359	197063	0.2
ONT-RNA001-HAP_wt_sum	ONT-RNA001-HAP	sum	count	salmonminimap2_p0.99	28063	563811	14402	563484	0.2
ONT-RNA001-HEK_wt_sum	ONT-RNA001-HEK	sum	count	salmonminimap2_p0.99	27630	428297	14444	427975	0.2
ONT-DCS108-HAP_wt_sum	ONT-DCS108-HAP	sum	count	salmonminimap2_p0.99	29194	317101	15107	317070	0.25
ONT-NSK007-HAP_wt_sum	ONT-NSK007-HAP	sum	count	salmonminimap2_p0.99	21192	246320	12907	246329	0.25
ONT-RNA001-HAP_wt_sum	ONT-RNA001-HAP	sum	count	salmonminimap2_p0.99	30160	704764	14929	704355	0.25
ONT-RNA001-HEK_wt_sum	ONT-RNA001-HEK	sum	count	salmonminimap2_p0.99	29572	535372	15117	534969	0.25
ONT-DCS108-HAP_wt_sum	ONT-DCS108-HAP	sum	count	salmonminimap2_p0.99	30919	380521	15777	380484	0.3
ONT-NSK007-HAP_wt_sum	ONT-NSK007-HAP	sum	count	salmonminimap2_p0.99	22467	295584	13440	295595	0.3
ONT-RNA001-HAP_wt_sum	ONT-RNA001-HAP	sum	count	salmonminimap2_p0.99	32058	845717	15398	845226	0.3
ONT-RNA001-HEK_wt_sum	ONT-RNA001-HEK	sum	count	salmonminimap2_p0.99	31223	642446	15581	641963	0.3
ONT-DCS108-HAP_wt_sum	ONT-DCS108-HAP	sum	count	salmonminimap2_p0.99	32554	443941	16112	443898	0.35
ONT-NSK007-HAP_wt_sum	ONT-NSK007-HAP	sum	count	salmonminimap2_p0.99	23629	344848	13783	344861	0.35
ONT-RNA001-HAP_wt_sum	ONT-RNA001-HAP	sum	count	salmonminimap2_p0.99	33528	986670	15733	986097	0.35
ONT-RNA001-HEK_wt_sum	ONT-RNA001-HEK	sum	count	salmonminimap2_p0.99	32419	749520	15982	748957	0.35
ONT-DCS108-HAP_wt_sum	ONT-DCS108-HAP	sum	count	salmonminimap2_p0.99	33806	507361	16559	507312	0.4
ONT-NSK007-HAP_wt_sum	ONT-NSK007-HAP	sum	count	salmonminimap2_p0.99	24505	394112	14210	394127	0.4
ONT-RNA001-HAP_wt_sum	ONT-RNA001-HAP	sum	count	salmonminimap2_p0.99	34899	1127622	16072	1126968	0.4
ONT-RNA001-HEK_wt_sum	ONT-RNA001-HEK	sum	count	salmonminimap2_p0.99	33840	856594	16280	855950	0.4
ONT-DCS108-HAP_wt_sum	ONT-DCS108-HAP	sum	count	salmonminimap2_p0.99	35191	570781	16966	570726	0.45
ONT-NSK007-HAP_wt_sum	ONT-NSK007-HAP	sum	count	salmonminimap2_p0.99	25455	443376	14527	443393	0.45
ONT-RNA001-HAP_wt_sum	ONT-RNA001-HAP	sum	count	salmonminimap2_p0.99	36102	1268575	16442	1267839	0.45
ONT-RNA001-HEK_wt_sum	ONT-RNA001-HEK	sum	count	salmonminimap2_p0.99	34876	963669	16591	962944	0.45
ONT-DCS108-HAP_wt_sum	ONT-DCS108-HAP	sum	count	salmonminimap2_p0.99	36214	634202	17274	634140	0.5
ONT-NSK007-HAP_wt_sum	ONT-NSK007-HAP	sum	count	salmonminimap2_p0.99	26253	492640	14792	492659	0.5
ONT-RNA001-HAP_wt_sum	ONT-RNA001-HAP	sum	count	salmonminimap2_p0.99	37177	1409528	16656	1408710	0.5
ONT-RNA001-HEK_wt_sum	ONT-RNA001-HEK	sum	count	salmonminimap2_p0.99	35817	1070743	16880	1069938	0.5
ONT-DCS108-HAP_wt_sum	ONT-DCS108-HAP	sum	count	salmonminimap2_p0.99	37294	697622	17576	697554	0.55
ONT-NSK007-HAP_wt_sum	ONT-NSK007-HAP	sum	count	salmonminimap2_p0.99	26998	541903	15036	541924	0.55
ONT-RNA001-HAP_wt_sum	ONT-RNA001-HAP	sum	count	salmonminimap2_p0.99	38196	1550481	16878	1549581	0.55
ONT-RNA001-HEK_wt_sum	ONT-RNA001-HEK	sum	count	salmonminimap2_p0.99	36673	1177817	17059	1176932	0.55
ONT-DCS108-HAP_wt_sum	ONT-DCS108-HAP	sum	count	salmonminimap2_p0.99	38285	761042	17838	760968	0.6
ONT-NSK007-HAP_wt_sum	ONT-NSK007-HAP	sum	count	salmonminimap2_p0.99	27625	591167	15290	591190	0.6
ONT-RNA001-HAP_wt_sum	ONT-RNA001-HAP	sum	count	salmonminimap2_p0.99	39101	1691434	17082	1690452	0.6
ONT-RNA001-HEK_wt_sum	ONT-RNA001-HEK	sum	count	salmonminimap2_p0.99	37604	1284892	17273	1283926	0.6
ONT-DCS108-HAP_wt_sum	ONT-DCS108-HAP	sum	count	salmonminimap2_p0.99	39158	824462	18035	824382	0.65
ONT-NSK007-HAP_wt_sum	ONT-NSK007-HAP	sum	count	salmonminimap2_p0.99	28173	640431	15546	640456	0.65
ONT-RNA001-HAP_wt_sum	ONT-RNA001-HAP	sum	count	salmonminimap2_p0.99	39861	1832386	17285	1831323	0.65
ONT-RNA001-HEK_wt_sum	ONT-RNA001-HEK	sum	count	salmonminimap2_p0.99	38385	1391966	17565	1390919	0.65
ONT-DCS108-HAP_wt_sum	ONT-DCS108-HAP	sum	count	salmonminimap2_p0.99	40043	887882	18287	887796	0.7
ONT-NSK007-HAP_wt_sum	ONT-NSK007-HAP	sum	count	salmonminimap2_p0.99	28832	689695	15696	689722	0.7
ONT-RNA001-HAP_wt_sum	ONT-RNA001-HAP	sum	count	salmonminimap2_p0.99	40667	1973339	17492	1972194	0.7
ONT-RNA001-HEK_wt_sum	ONT-RNA001-HEK	sum	count	salmonminimap2_p0.99	39090	1499040	17652	1497913	0.7
ONT-DCS108-HAP_wt_sum	ONT-DCS108-HAP	sum	count	salmonminimap2_p0.99	40845	951302	18477	951210	0.75
ONT-NSK007-HAP_wt_sum	ONT-NSK007-HAP	sum	count	salmonminimap2_p0.99	29359	738959	15870	738988	0.75
ONT-RNA001-HAP_wt_sum	ONT-RNA001-HAP	sum	count	salmonminimap2_p0.99	41475	2114292	17701	2113065	0.75
ONT-RNA001-HEK_wt_sum	ONT-RNA001-HEK	sum	count	salmonminimap2_p0.99	39623	1606115	17849	1604907	0.75
ONT-DCS108-HAP_wt_sum	ONT-DCS108-HAP	sum	count	salmonminimap2_p0.99	41630	1014722	18735	1014624	0.8
ONT-NSK007-HAP_wt_sum	ONT-NSK007-HAP	sum	count	salmonminimap2_p0.99	29906	788223	16039	788254	0.8
ONT-RNA001-HAP_wt_sum	ONT-RNA001-HAP	sum	count	salmonminimap2_p0.99	42106	2255245	17797	2253936	0.8
ONT-RNA001-HEK_wt_sum	ONT-RNA001-HEK	sum	count	salmonminimap2_p0.99	40302	1713189	17989	1711901	0.8
ONT-DCS108-HAP_wt_sum	ONT-DCS108-HAP	sum	count	salmonminimap2_p0.99	42279	1078143	18921	1078038	0.85
ONT-NSK007-HAP_wt_sum	ONT-NSK007-HAP	sum	count	salmonminimap2_p0.99	30370	837487	16192	837519	0.85
ONT-RNA001-HAP_wt_sum	ONT-RNA001-HAP	sum	count	salmonminimap2_p0.99	42744	2396198	17966	2394807	0.85
ONT-RNA001-HEK_wt_sum	ONT-RNA001-HEK	sum	count	salmonminimap2_p0.99	40928	1820263	18214	1818895	0.85
ONT-DCS108-HAP_wt_sum	ONT-DCS108-HAP	sum	count	salmonminimap2_p0.99	42884	1141563	19085	1141452	0.9
ONT-NSK007-HAP_wt_sum	ONT-NSK007-HAP	sum	count	salmonminimap2_p0.99	30755	886751	16342	886785	0.9
ONT-RNA001-HAP_wt_sum	ONT-RNA001-HAP	sum	count	salmonminimap2_p0.99	43447	2537150	18112	2535678	0.9
ONT-RNA001-HEK_wt_sum	ONT-RNA001-HEK	sum	count	salmonminimap2_p0.99	41512	1927337	18320	1925888	0.9
ONT-DCS108-HAP_wt_sum	ONT-DCS108-HAP	sum	count	salmonminimap2_p0.99	43550	1204983	19251	1204866	0.95
ONT-NSK007-HAP_wt_sum	ONT-NSK007-HAP	sum	count	salmonminimap2_p0.99	31179	936015	16469	936051	0.95
ONT-RNA001-HAP_wt_sum	ONT-RNA001-HAP	sum	count	salmonminimap2_p0.99	43976	2678103	18274	2676549	0.95
ONT-RNA001-HEK_wt_sum	ONT-RNA001-HEK	sum	count	salmonminimap2_p0.99	42038	2034412	18433	2032882	0.95
ONT-DCS108-HAP_wt_sum	ONT-DCS108-HAP	sum	count	salmonminimap2_p0.99	44172	1268403	19420	1268280	1
ONT-NSK007-HAP_wt_sum	ONT-NSK007-HAP	sum	count	salmonminimap2_p0.99	31579	985279	16600	985317	1
ONT-RNA001-HAP_wt_sum	ONT-RNA001-HAP	sum	count	salmonminimap2_p0.99	44540	2819056	18389	2817420	1
ONT-RNA001-HEK_wt_sum	ONT-RNA001-HEK	sum	count	salmonminimap2_p0.99	42506	2141486	18574	2139876	1
